# Supplementary material for: Compromised RNA polymerase III complex assembly leads to local alterations of intergenic RNA polymerase II transcription in Saccharomyces cerevisiae
Source: BMC Biol. 2014 Oct 28;12:89. doi: 10.1186/s12915-014-0089-x (PMC4228148; doi:10.1186/s12915-014-0089-x)
Supplement: Additional file 2: Table S3. — DESeq results of annotated open reading frame sequences comparing wild type and tfc6 mutants. [file 12915_2014_89_MOESM2_ESM.xlsx]

## Sheet: DESeq_results_gene_only_no_mito
DESeq results of annotated ORFs in the yeast genome
ORFs that have Padj<0.05 were manually analyzed to check whether the ORF was adjacent to a tDNA, ETC site,or Gcn4 binding sites (clomuns I, K, and L). If found, the distance is indicated in column M.
All data are separated by columns: gene name (systematic name from the Saccharomyces Genome Database); mean read counts of all samples; mean read counts of wild-type samples; mean read counts of mutant samples; fold-change of mutants versus wild-types; log2foldchange of mutants versus wild-types; p-value (pval); adjusted p-value (padj); tDNA nearby or not (Y: yes; N:no); upregulated or downregula…
Gene Name	Mean Read Counts of All Samples	Mean Read Counts of WT samples	Mean Read Counts of Mutant Samples	FoldChange of Mutants Versus WTs	Log2FoldChange of Mutants Versus WTs	Pval	Padj	tDNA Nearby	UP or DOWN	Gcn4 Binding Site Nearby	ETC Site Nearby	Distance	Function
YMR095C	1882.04	320.87	3443.21	10.7309	3.42369	1.14493e-40	7.5955e-37	N	UP	Y	N	Gcn4 binding site is ~100bp away from the start of the gene	Protein of unconfirmed function involved in pyridoxine metabolism expression is induced during stationary phase forms a putative glutamine amidotransferase complex with Snz1p with Sno1p serving as the glutaminase
YMR096W	4066.86	940.41	7193.31	7.64912	2.93529	1.76771e-33	5.86348e-30	N	UP	Y	N	Gcn4 binding site is ~150bp away from the start of the gene	Protein involved in vitamin B6 biosynthesis member of a stationary phase-induced gene family coregulated with SNO1 interacts with Sno1p and with Yhr198p perhaps as a multiprotein complex containing other Snz and Sno proteins
YGL170C	261.962	44.7027	479.22	10.7202	3.42226	1.44566e-28	3.19684e-25	Y	UP	N	N	neighbor <300bp from the start of the gene;but the extension part is next to the tDNA	Component of the meiotic outer plaque of the spindle pole body involved in modifying the meiotic outer plaque that is required prior to prospore membrane formation
YJR109C	42938.1	13245.1	72631.1	5.48363	2.45513	6.10536e-26	1.01257e-22	N	UP	Y and (1.84)	N(TFC7)	Gcn4 binding site is ~250bp away from the start of the gene	ID=YJR109C_W303;Name=YJR109C;orf_classification=Verified;gene=CPA2;Alias=CPA2,carbamoyl-phosphate
YDR034C-A	101.446	10.687	192.204	17.9849	4.16872	4.44004e-23	5.89105e-20	Y(2)	UP	N	N	neighbor <500bp from the start of the gene	Putative protein of unknown function contained within the solo Ty1 LTR element YDRWdelta7
YGL117W	2400.11	731.349	4068.87	5.56351	2.47599	1.10203e-21	1.21847e-18	Y(upstream of YGL118C)	UP	N	Y	ETC is next to the start of the gene <50bp;tDNA is ~1kb away from the start of the gene	Putative protein of unknown function
YOL140W	4598.84	1613.6	7584.09	4.70011	2.2327	8.54462e-21	8.09786e-18	N	UP	Y	Y	Gcn4 and ETC site are ~150bp away from the start of the gene	Acetylornithine aminotransferase catalyzes the fourth step in the biosynthesis of the arginine precursor ornithine
YBR145W	3193.36	1187.48	5199.25	4.37838	2.1304	8.54951e-19	7.08968e-16	N	UP	N	N(TFC7)	N/A	ID=YBR145W_W303;Name=YBR145W;orf_classification=Verified;gene=ADH5;Alias=ADH5,alcohol
YPL033C	70.0265	10.9011	129.152	11.8476	3.56652	1.51872e-15	1.11947e-12	N	UP	Y(3.16)	N(TFC6,TFC7)	Gcn4 binding site is ~300bp away from the start of the gene	Protein of unknown function involved in regulation of dNTP production null mutant suppresses the lethality of lcd1 and rad53 mutations expression is induced by Kar4p
YLR267W	701.469	277.849	1125.09	4.04929	2.01767	2.34452e-15	1.55535e-12	N	UP	Y	N(TFC6,TFC8)	Gcn4 binding site is ~250bp away from the start of the gene	Protein of unknown function
YBR047W	313.9	110.24	517.56	4.69484	2.23108	2.70248e-15	1.62984e-12	N	UP	N	N	N/A	Putative protein of unknown function proposed to be involved in iron or copper homeostasis the authentic non-tagged protein is detected in highly purified mitochondria in high-throughput studies
YOL058W	12386.9	3554	21219.9	5.9707	2.5779	7.96265e-15	4.40202e-12	N	UP	Y and (1.34)	N	Gcn4 binding site is ~300bp away from the start of the gene	ID=YOL058W_W303;Name=YOL058W;orf_classification=Verified;gene=ARG1;Alias=ARG1,argininosuccinate
YER175C	1220.23	530.675	1909.79	3.5988	1.84751	2.53532e-14	1.29379e-11	N	UP	Y(1.27)	N(TFC6,TFC8)	Gcn4 binding site is next to the start of the gene	Trans-aconitate methyltransferase cytosolic enzyme that catalyzes the methyl esterification of 3-isopropylmalate an intermediate of the leucine biosynthetic pathway and trans-aconitate which inhibits the citric acid cycle
YCL030C	20883.9	10321.1	31446.7	3.04685	1.60732	8.91938e-13	4.22651e-10	N	UP	Y	Y	Gcn4 binding site is ~150bp away from the start of the transcript; ETC site is ~250bp away from the start of the transcript	Multifunctional enzyme containing phosphoribosyl-ATP pyrophosphatase phosphoribosyl-AMP cyclohydrolase and histidinol dehydrogenase activities catalyzes the second third ninth and tenth steps in histidine biosynthesis
YHR071W	6655.89	3241.64	10070.1	3.10649	1.63529	1.09022e-12	4.82167e-10	Y	UP	Y	N	Gcn4 binding site is ~500bp away from the start of the gene; tDNA is ~100bp away from the stop of the gene	Cyclin interacts with and phosphorylated by Pho85p cyclin-dependent kinase Cdk induced by Gcn4p at level of transcription specifically required for Gcn4p degradation may be sensor of cellular protein biosynthetic capacity
YGR065C	5784.27	2802.25	8766.29	3.1283	1.64538	1.52379e-12	6.31803e-10	N	UP	Y(1.41) on the 3' end	N(TFC6)	Gcn4 binding site is ~300bp away from the stop of the gene	High-affinity plasma membrane H%2B-biotin vitamin H symporter mutation results in fatty acid auxotrophy 12 transmembrane domain containing major facilitator subfamily member mRNA levels negatively regulated by iron deprivation and biotin
YER137C	209.698	83.1758	336.22	4.04228	2.01517	1.26535e-11	4.85649e-09	Y(1.5kb upstream)	UP	N	Y	ETC site is ~250bp away from the start of the gene; tDNA is ~1.5kb away from the start of the gene	Putative protein of unknown function
YIL116W	4191.53	2114.61	6268.45	2.96435	1.56772	1.31771e-11	4.85649e-09	N	UP	Y	N(TFC6,TFC7)	Gcn4 binding site is ~200bp away from the start of the gene	Histidinol-phosphate aminotransferase catalyzes the seventh step in histidine biosynthesis responsive to general control of amino acid biosynthesis mutations cause histidine auxotrophy and sensitivity to Cu Co and Ni salts
YPL092W	1461.44	718.024	2204.85	3.07072	1.61858	1.4426e-11	5.03695e-09	N	UP	N	N	N/A	Plasma membrane sulfite pump involved in sulfite metabolism and required for efficient sulfite efflux major facilitator superfamily protein
YNL036W	12938.8	6704.06	19173.4	2.85997	1.516	8.26026e-11	2.73993e-08	Y	UP	Y(1.23)	N(TFC6)	Gcn4 binding site is ~200bp away from the start of the gene;tDNA is ~200bp away from the stop of the gene	ID=YNL036W_W303;Name=YNL036W;orf_classification=Verified;gene=NCE103;Alias=NCE103,carbonate
YLR327C	1065.78	526.397	1605.17	3.04935	1.6085	1.03547e-10	3.2711e-08	Y	UP	Y(1.37)	N	tDNA is ~1000bp away from the start of the gene;Gcn4 binding site is ~250bp away from the start of the gene	Protein of unknown function that associates with ribosomes putative homolog of the F1F0-ATPase synthase regulator Stf2p protein abundance increases in response to DNA replication stress
YGR239C	1097.22	510.948	1683.49	3.29483	1.72021	2.5318e-10	7.63454e-08	N	UP	N	Y	ETC is next to the start of the gene <50bp	Peroxin required for targeting of peroxisomal matrix proteins containing PTS2 interacts with Pex7p partially redundant with Pex18p
YPL250C	1612.97	903.205	2322.74	2.57167	1.36271	3.14997e-09	9.08561e-07	N	UP	Y and (1.43)	N	Gcn4 binding site is ~250bp away from the start of the gene	Protein of unknown function mobilized into polysomes upon a shift from a fermentable to nonfermentable carbon source potential Cdc28p substrate
YDR278C	18.1102	0.507584	35.7128	70.3584	6.13665	6.47932e-09	1.79099e-06	Y	UP	N	N	tDNA is next to the gene, <50bp away from the start of the gene	Dubious open reading frame unlikely to encode a functional protein based on available experimental and comparative sequence data
YDL198C	7386.91	4234.64	10539.2	2.4888	1.31545	7.35824e-09	1.95258e-06	N	UP	Y and (1.09)	N	Gcn4 binding site is ~100bp away from the start of the gene	Mitochondrial GTP/GDP transporter essential for mitochondrial genome maintenance has a role in mitochondrial iron transport member of the mitochondrial carrier family
YDR034W-B	871.14	463.85	1278.43	2.75613	1.46264	9.30871e-09	2.37515e-06	Y	UP	N	N	in neighbor <450bp away from the start of the gene	Predicted tail-anchored plasma membrane protein containing a conserved CYSTM module related proteins in other organisms may be involved in response to stress green fluorescent protein GFP-fusion protein localizes to the cell periphery
YLL055W	1401.83	781.527	2022.14	2.58742	1.37151	1.09718e-08	2.69582e-06	N	UP	N	N	N/A	High-affinity cysteine-specific transporter with similarity to the Dal5p family of transporters green fluorescent protein GFP-fusion protein localizes to the endoplasmic reticulum YCT1 is not an essential gene
YER024W	1385.61	781.943	1989.27	2.54401	1.3471	1.33309e-08	3.15847e-06	N	UP	N	N(TFC6)	N/A	Carnitine acetyltransferase has similarity to Yat1p which is a carnitine acetyltransferase associated with the mitochondrial outer membrane
YHR029C	1440.59	818.445	2062.74	2.52032	1.33361	1.6685e-08	3.81684e-06	N	UP	Y	N	Gcn4 binding site is ~50bp away from the start of the gene	Protein of unknown function null mutant is defective in unfolded protein response possibly involved in a membrane regulation metabolic pathway member of the PhzF superfamily though most likely not involved in phenazine production
YKR075C	779.108	416.693	1141.52	2.73948	1.4539	2.56085e-08	5.6629e-06	Y(upstream of YKR074W)	UP	Y(1.03)	N(TFC6)	tDNA is ~800bp away from the stop of the gene; Gcn4 is ~250bp away from the start of the gene	Protein of unknown function similar to YOR062Cp and Reg1p expression regulated by glucose and Rgt1p GFP-fusion protein is induced in response to the DNA-damaging agent MMS
YJR130C	1583.78	920.817	2246.74	2.43994	1.28685	3.55516e-08	7.60805e-06	N	UP	Y(1.08)	N(TFC7)	Gcn4 binding site is ~100bp away from the start of the gene	Cystathionine gamma-synthase converts cysteine into cystathionine
YPR002W	1469.32	596.226	2342.41	3.92872	1.97406	3.92093e-08	8.12859e-06	Y	UP	Y(1.43)	N(TFC6)	tDNA is ~200bp away from the stop of the gene; Gcn4 binding site is at the same position	Mitochondrial protein that participates in respiration induced by diauxic shift homologous to E. coli PrpD may take part in the conversion of 2-methylcitrate to 2-methylisocitrate
YJR025C	1754.62	1030.98	2478.26	2.40378	1.2653	4.91061e-08	9.87182e-06	N	UP	Y(1.17)	N(TFC7)	Gcn4 binding site is ~500bp away from the stop of the gene	3-hydroxyanthranilic acid dioxygenase required for the de novo biosynthesis of NAD from tryptophan via kynurenine expression regulated by Hst1p
YPR001W	312.018	165.737	458.299	2.76522	1.46739	7.43457e-08	1.45062e-05	N	UP	N	Y(upstream of gene)	ETC is ~1.7kb away from the start of the gene	ID=YPR001W_W303;Name=YPR001W;orf_classification=Verified;gene=CIT3;Alias=CIT3,citrate
YBR147W	406.738	219.783	593.694	2.70128	1.43364	8.62721e-08	1.62952e-05	N	UP	Y	Y	Gcn4 binding site is ~150bp away from the start of the gene; ETC is ~300bp away from the start of the gene	Protein of unknown function mutant produces large lipid droplets is resistant to fluconazole has decreased levels of rDNA transcription growth defects on minimal media and suppresses cdc13-1 detected in highly purified mitochondria similar to a G-protein coupled receptor from S. pombe
YMR189W	5829.67	3469.01	8190.33	2.361	1.2394	8.84275e-08	1.62952e-05	N	UP	Y and (1.19)	N(TFC6)	Gcn4 binding site is ~250bp away from the start of the gene	ID=YMR189W_W303;Name=YMR189W;orf_classification=Verified;gene=GCV2;Alias=GCV2,glycine
YOR100C	175.552	86.1382	264.966	3.07606	1.62109	1.49408e-07	2.67884e-05	N	UP	Y(2.9)	N(TFC6,TFC7)	Gcn4 binding site is ~250bp away from the start of the gene	Mitochondrial inner membrane carnitine transporter required for carnitine-dependent transport of acetyl-CoA from peroxisomes to mitochondria during fatty acid beta-oxidation
YBR256C	3983.67	2472.2	5495.13	2.22277	1.15236	3.81407e-07	6.65856e-05	N	UP	Y	N(TFC7,TFC8)	Gcn4 binding site is ~100bp away from the start of the gene	Riboflavin synthase catalyzes the last step of the riboflavin biosynthesis pathway
YML089C	22.0651	3.36668	40.7636	12.1079	3.59788	4.18433e-07	7.11766e-05	N	UP	N	Y	ETC is ~450bp away from the start of the gene	Dubious open reading frame unlikely to encode a functional protein based on available experimental and comparative sequence data expression induced by calcium shortage
YGL205W	216.047	114.38	317.714	2.7777	1.47389	5.17518e-07	8.58303e-05	Y	UP	Y(1.44)	N	tDNA is in between ~500bp gap between the stop of the gene and the Ty4 LTR element;Gcn4 binding site is inside the gene	Fatty-acyl coenzyme A oxidase involved in the fatty acid beta-oxidation pathway localized to the peroxisomal matrix
YPL264C	458.225	266.789	649.661	2.43511	1.28399	6.23745e-07	0.000100925	N	UP	Y	N(TFC7)	Gcn4 binding site is ~100bp away from the start of the gene	Putative membrane protein of unknown function physically interacts with Hsp82p YPL264C is not an essential gene
YMR271C	418.996	240.411	597.58	2.48566	1.31363	7.23022e-07	0.000114203	Y	UP	N	Y	tDNA is ~700bp away from the start of the gene; ETC site is next to the start of the gene <50bp	ID=YMR271C_W303;Name=YMR271C;orf_classification=Verified;gene=URA10;Alias=URA10,orotate
YDR019C	1060.76	644.381	1477.14	2.29234	1.19682	7.5873e-07	0.000116345	N	UP	N	N	N/A	ID=YDR019C_W303;Name=YDR019C;orf_classification=Verified;gene=GCV1;Alias=GCV1,glycine
YJL089W	490.245	290.815	689.675	2.37152	1.24581	7.71657e-07	0.000116345	N	UP	Y(1.47)	N(TFC6,TFC7)	Gcn4 binding site is ~300bp away from the start of the gene	C6 zinc cluster transcriptional activator that binds to the carbon source-responsive element CSRE of gluconeogenic genes involved in the positive regulation of gluconeogenesis regulated by Snf1p protein kinase localized to the nucleus
YLR307C-A	152.667	58.3873	246.948	4.22948	2.08048	8.19232e-07	0.000120773	N	UP	N	N	N/A	Putative protein of unknown function
YKL218C	1817.59	1142.71	2492.48	2.1812	1.12512	9.43414e-07	0.000134613	N	UP	N	N	N/A	ID=YKL218C_W303;Name=YKL218C;orf_classification=Verified;gene=SRY1;Alias=SRY1,threo-3-hydroxy-L-aspartate
YNR069C	841.428	519.198	1163.66	2.24126	1.16431	9.53693e-07	0.000134613	N	UP	Y(1.24)	Y	Gcn4 and ETC site are ~2.6kb away from the start of the gene	Protein of unknown function shows homology with N-terminal end of Bul1p ORF exhibits genomic organization compatible with a translational readthrough-dependent mode of expression readthrough expression includes YNR068C and the locus for this readthrough is termed BUL3 Bul3p is involved in ubiquitin-mediated sorting of plasma membrane proteins readthrough and shortened forms of Bul3p interact with…
YLL005C	124.628	62.924	186.332	2.96122	1.56619	1.33808e-06	0.000182364	N	UP	Y	N	Gcn4 binding site is next to the start of the gene <50bp	Meiosis-specific protein of unknown function required for spore wall formation during sporulation dispensable for both nuclear divisions during meiosis
YOL119C	667.916	406.373	929.458	2.2872	1.19358	1.34698e-06	0.000182364	N	UP	Y	N(TFC6,TFC7)	Gcn4 binding site is ~100bp away from the start of the gene	Protein with similarity to mammalian monocarboxylate permeases which are involved in transport of monocarboxylic acids across the plasma membrane mutant is not deficient in monocarboxylate transport
YDR242W	1386.18	863.243	1909.13	2.21158	1.14507	1.40247e-06	0.00018608	Y	UP	N	N	tDNA is ~500bp away from the start of the gene	Putative amidase
YIR034C	1993.81	1264.62	2723.01	2.15322	1.10649	1.46289e-06	0.000190291	N	UP	Y	N	Gcn4 binding site is ~100bp away from the start of the gene	Saccharopine dehydrogenase NAD%2B L-lysine-forming catalyzes the conversion of saccharopine to L-lysine which is the final step in the lysine biosynthesis pathway also has mRNA binding activity
YML116W	1418.13	910.602	1925.66	2.11471	1.08046	3.9021e-06	0.000497818	N	UP	Y	N	Gcn4 binding site is ~300bp away from the start of the gene	Multidrug efflux pump of the major facilitator superfamily required for resistance to aminotriazole and 4-nitroquinoline-N-oxide ATR1 has a paralog YMR279C that arose from the whole genome duplication protein abundance increases in response to DNA replication stress
YGL184C	418.241	258.275	578.207	2.23873	1.16268	4.39011e-06	0.000549509	N	UP	Y	Y	Gcn4 binding site is ~300bp away from the start of the gene; ETC site is at the stop end of the gene	ID=YGL184C_W303;Name=YGL184C;orf_classification=Verified;gene=STR3;Alias=STR3,cystathionine
YDR307W	2366.07	3190.58	1541.56	0.48316	-1.04943	5.54896e-06	0.000681701	Y	DOWN	Y(1.09)	N	tDNA is ~400bp away from the start of the gene; Gcn4 binding site is ~700bp away from the start of the gene	Putative protein mannosyltransferase similar to Pmt1p has a potential role in protein O-glycosylation
YDR035W	8919.57	5929.92	11909.2	2.00833	1.006	6.15577e-06	0.000742498	Y(upstream upstream gene)	UP	Y	N	tDNA is ~800bp away from the start of the gene; Gcn4 is ~200bp away from the start of the gene	3-deoxy-D-arabino-heptulosonate-7-phosphate DAHP synthase catalyzes the first step in aromatic amino acid biosynthesis and is feedback-inhibited by phenylalanine or high concentration of tyrosine or tryptophan
YMR120C	2910.5	1910.63	3910.37	2.04664	1.03326	6.56844e-06	0.000778125	N	UP	Y(1.05)	N(TFC7)	Gcn4 binding site is next to the start of the gene <50bp	ID=YMR120C_W303;Name=YMR120C;orf_classification=Verified;gene=ADE17;Alias=ADE17,bifunctional
YDR523C	260.893	144.387	377.4	2.61381	1.38615	6.80766e-06	0.000792317	N	UP	Y(1.2)	N	Gcn4 binding site is inside the gene, near stop end	Putative protein serine/threonine kinase expressed at the end of meiosis and localized to the prospore membrane required for correct localization of enzymes involved in spore wall synthesis
YGL180W	1363.66	887.84	1839.48	2.07186	1.05093	6.93699e-06	0.000793449	N	UP	Y	N(TFC6)	Gcn4 binding site is ~700bp away from the start of the gene	Protein ser/thr kinase required for vesicle formation in autophagy and the cytoplasm-to-vacuole targeting Cvt pathway structurally required for phagophore assembly site formation during autophagy forms a complex with Atg13p and Atg17p
YHR018C	4942.79	2556.52	7329.06	2.86681	1.51944	8.68046e-06	0.00095977	N	UP	Y	N	Gcn4 binding site is ~100bp away from the start of the gene	ID=YHR018C_W303;Name=YHR018C;orf_classification=Verified;gene=ARG4;Alias=ARG4,argininosuccinate
YJR154W	279.672	166.335	393.008	2.36275	1.24047	8.59809e-06	0.00095977	N	UP	N	N	N/A	Putative protein of unknown function green fluorescent protein GFP-fusion protein localizes to the cytoplasm
YDL182W	3046.27	2031.76	4060.78	1.99865	0.999027	9.29465e-06	0.00099657	N	UP	Y	N	Gcn4 binding site is ~600bp away from the start of the gene	Homocitrate synthase isozyme catalyzes the condensation of acetyl-CoA and alpha-ketoglutarate to form homocitrate which is the first step in the lysine biosynthesis pathway LYS20 has a paralog LYS21 that arose from the whole genome duplication
YGL059W	1171.07	762.492	1579.65	2.0717	1.05081	9.31374e-06	0.00099657	N	UP	Y	N	Gcn4 binding site is ~100bp away from the start of the gene	Mitochondrial protein kinase that negatively regulates activity of the pyruvate dehydrogenase complex by phosphorylating the ser-133 residue of the Pda1p subunit acts in concert with kinase Pkp1p and phosphatases Ptc5p and Ptc6p
YIL121W	1338.92	884.992	1792.85	2.02583	1.01851	9.99956e-06	0.00105297	N	UP	Y(1.23)	N(TFC6,TFC7)	Gcn4 binding site is ~200bp away from the stop of the gene	Plasma membrane transporter that exports copper has broad substrate specificity and can transport many mono- and divalent cations transports a variety of drugs and is required for resistance to quinidine barban cisplatin and bleomycin contributes to potassium homeostasis expression is regulated by copper member of the major facilitator superfamily
YNR068C	217.16	130.527	303.793	2.32743	1.21874	1.22461e-05	0.00126939	N	UP	N	N	N/A	Putative protein of unknown function exhibits homology to C-terminal end of Bul1p expressed as a readthrough product of BSC5 the readthrough locus being termed BUL3 the BUL3 readthrough product is involved in ubiquitin-mediated sorting of plasma membrane proteins and interacts with WW domains of Rsp5p in vitro but in a functionally different way than the non-readthrough form
YDR340W	26.6822	7.74853	45.6159	5.88704	2.55754	1.66496e-05	0.00169196	Y	UP	N	N	tDNA is next to the start of the gene <50bp	Putative protein of unknown function
YER052C	13897.3	9487.3	18307.4	1.92967	0.948355	1.68329e-05	0.00169196	N	UP	Y	N	Gcn4 binding site is ~200bp away from the start of the gene	Aspartate kinase L-aspartate 4-P-transferase cytoplasmic enzyme that catalyzes the first step in the common pathway for methionine and threonine biosynthesis expression regulated by Gcn4p and the general control of amino acid synthesis
YKL086W	73.4765	36.3118	110.641	3.04698	1.60738	1.92824e-05	0.00190925	N	UP	N	N(TFC6)	N/A	Sulfiredoxin contributes to oxidative stress resistance by reducing cysteine-sulfinic acid groups in the peroxiredoxin Tsa1p which is formed upon exposure to oxidants conserved in higher eukaryotes protein abundance increases in response to DNA replication stress
YJL037W	148.173	81.6493	214.697	2.6295	1.39479	1.97817e-05	0.00192988	Y	UP	N	N(TFC6,TFC7)	tDNA is ~1000bp away from the stop of the gene	Putative protein of unknown function expression induced in respiratory-deficient cells and in carbon-limited chemostat cultures similar to adjacent ORF YJL038C null mutant displays increased levels of spontaneous Rad52p foci
YDR158W	11846.7	7695.18	15998.1	2.07898	1.05588	2.20799e-05	0.00212287	N	UP	Y(0.97)	Y	ETC and Gcn4 binding site are ~300bp away from the start of the gene	Aspartic beta semi-aldehyde dehydrogenase catalyzes the second step in the common pathway for methionine and threonine biosynthesis expression regulated by Gcn4p and the general control of amino acid synthesis
YMR062C	4264.89	2449.24	6080.53	2.48262	1.31186	3.6347e-05	0.00344466	N	UP	Y and (1.14)	N	Gcn4 binding site is ~100bp away from the start of the gene	Mitochondrial ornithine acetyltransferase catalyzes the fifth step in arginine biosynthesis also possesses acetylglutamate synthase activity regenerates acetylglutamate while forming ornithine
YDL170W	903.703	608.247	1199.16	1.9715	0.979294	3.73335e-05	0.00348831	N	UP	Y	N(TFC7)	Gcn4 binding site is ~100bp away from the start of the gene	Transcriptional activator necessary for gamma-aminobutyrate GABA-dependent induction of GABA genes such as UGA1 UGA2 UGA4 zinc-finger transcription factor of the Zn2-Cys6 binuclear cluster domain type localized to the nucleus
YDR258C	4089.49	2836.91	5342.08	1.88306	0.913081	4.43704e-05	0.00408824	N	UP	Y(1.01)	N	Gcn4 binding site is at the end of the stop end of the gene	Oligomeric mitochondrial matrix chaperone that cooperates with Ssc1p in mitochondrial thermotolerance after heat shock able to prevent the aggregation of misfolded proteins as well as resolubilize protein aggregates
YDR022C	299.974	190.533	409.415	2.14879	1.10352	4.71458e-05	0.00428446	Y	UP	N	N	tDNA is next to the start of the gene <100bp	Autophagy-specific protein required for autophagosome formation may form a complex with Atg17p and Atg29p that localizes other proteins to the pre-autophagosomal structure high-copy suppressor of CIK1 deletion
YLR174W	429.931	254.861	605.001	2.37384	1.24722	5.55069e-05	0.00497611	N	UP	N	N	N/A	Cytosolic NADP-specific isocitrate dehydrogenase catalyzes oxidation of isocitrate to alpha-ketoglutarate levels are elevated during growth on non-fermentable carbon sources and reduced during growth on glucose
YDL223C	1641.96	1077.36	2206.56	2.04812	1.0343	5.79546e-05	0.00505883	N	UP	Y(1.23)	N(TFC6,TFC7)	Gcn4 binding site is ~800bp away from the start of the gene	Substrate of the Hub1p ubiquitin-like protein that localizes to the shmoo tip mating projection mutants are defective for mating projection formation thereby implicating Hbt1p in polarized cell morphogenesis
YML042W	894.075	598.925	1189.22	1.9856	0.989573	5.74868e-05	0.00505883	N	UP	Y(2.1)	Y	ETC is next to the start of the gene <50bp; Gcn4 is ~600bp away from the start of the gene	Carnitine acetyl-CoA transferase present in both mitochondria and peroxisomes transfers activated acetyl groups to carnitine to form acetylcarnitine which can be shuttled across membranes
YOR339C	53.0395	24.7683	81.3107	3.28285	1.71495	6.1855e-05	0.00532917	N	UP	Y(1.54)	Y	Gcn4 and ETC site are ~700bp away from the stop of the gene	ID=YOR339C_W303;Name=YOR339C;orf_classification=Verified;gene=UBC11;Alias=UBC11,putative
YGL224C	1823.24	1265.17	2381.32	1.88222	0.912432	8.12223e-05	0.00690806	N	UP	N	Y	ETC site is ~150bp away from the start of the gene	Pyrimidine nucleotidase overexpression suppresses the 6-AU sensitivity of transcription elongation factor S-II as well as resistance to other pyrimidine derivatives
YNR066C	12469.1	8757.21	16180.9	1.84773	0.885751	8.78178e-05	0.00737447	N	UP	N	N	N/A	Putative membrane-localized protein of unknown function
YNR065C	8618.02	6101.29	11134.8	1.82498	0.867883	0.000126938	0.0105263	N	UP	N	N	N/A	Protein of unknown function protein-protein interactions suggest a possible role in actin patch formation YNR065C is not an essential gene
YLR334C	16.5097	3.87426	29.1452	7.52277	2.91126	0.000139063	0.0113895	Y	UP	Y(1.29)	N	tDNA is ~100bp away from the start of the gene; Gcn4 binding site is ~300bp away from the start of the gene	Dubious open reading frame unlikely to encode a protein based on available experimental and comparative sequence data overlaps a stand-alone long terminal repeat sequence whose presence indicates a retrotransposition event occurred here
YIL155C	2253.97	1420.16	3087.78	2.17425	1.12052	0.000170418	0.0137176	N	UP	N	Y(downstream of downstream gene), N(TFC6)	ETC site is ~1.5kb away from the start of the gene	Mitochondrial glycerol-3-phosphate dehydrogenase expression is repressed by both glucose and cAMP and derepressed by non-fermentable carbon sources in a Snf1p Rsf1p Hap2/3/4/5 complex dependent manner
YKR073C	22.2726	7.02683	37.5183	5.33929	2.41665	0.000171625	0.0137176	Y	UP	N	N	tDNA is ~400bp away from the start of the gene	Dubious open reading frame unlikely to encode a protein based on available experimental and comparative sequence data
YJR111C	891.537	629.255	1153.82	1.83362	0.874698	0.00018634	0.0147164	N	UP	Y	N(TFC6,TFC7)	Gcn4 binding site is ~150bp away from the start of the gene	Putative protein of unknown function green fluorescent protein GFP-fusion protein localizes to the mitochondria
YPR167C	367.328	251.914	482.741	1.91629	0.938318	0.000242484	0.0189251	N	UP	Y and (1.45)	N(TFC7)	Gcn4 binding site is ~150bp away from the start of the gene	3%27-phosphoadenylsulfate reductase reduces 3%27-phosphoadenylyl sulfate to adenosine-3%275%27-bisphosphate and free sulfite using reduced thioredoxin as cosubstrate involved in sulfate assimilation and methionine metabolism
YOL091W	226.908	150.24	303.577	2.02062	1.01479	0.000354444	0.0270274	N	UP	N	N(TFC7)	N/A	Component of the meiotic outer plaque of the spindle pole body involved in modifying the meiotic outer plaque that is required prior to prospore membrane formation
YOR303W	15479.8	11263.5	19696.1	1.74867	0.806258	0.000351598	0.0270274	N	UP	Y(0.92)	Y	ETC is next to the start of the gene <50bp; Gcn4 is ~900bp away from the start of the gene	ID=YOR303W_W303;Name=YOR303W;orf_classification=Verified;gene=CPA1;Alias=CPA1,carbamoyl-phosphate
YGR043C	336.348	195.339	477.357	2.44373	1.28909	0.000380247	0.0286654	N	UP	N	N	N/A	Transaldolase of unknown function transcription is repressed by Mot1p and induced by alpha-factor and during diauxic shift
YOR193W	1257.14	891.114	1623.16	1.8215	0.865126	0.000395961	0.0295146	Y	UP	Y(1.45)	N	tDNA is ~200bp away from the start of the gene; Gcn4 binding site is ~400bp away from the start of the gene	Peripheral peroxisomal membrane protein involved in controlling peroxisome size and number interacts with homologous protein Pex25p
YPL265W	3862.08	2793.29	4930.86	1.76525	0.819871	0.000426296	0.0314227	N	UP	N	N(TFC6)	N/A	Dicarboxylic amino acid permease mediates high-affinity and high-capacity transport of L-glutamate and L-aspartate also a transporter for Gln Asn Ser Ala and Gly
YIL160C	38.5139	18.5703	58.4576	3.14792	1.6544	0.000471198	0.0343508	N	UP	Y(1.37)	Y	Gcn4 binding site is ~100bp away from the start of the gene; ETC site is ~400bp away from the stop of the gene	3-ketoacyl-CoA thiolase with broad chain length specificity cleaves 3-ketoacyl-CoA into acyl-CoA and acetyl-CoA during beta-oxidation of fatty acids
YLR205C	1168.9	813.303	1524.49	1.87444	0.906458	0.000485875	0.0350358	N	UP	Y(1.16)	N(TFC6,TFC7)	Gcn4 binding site is ~500bp away from the start of the gene	ER localized heme oxygenase involved in heme degradation during iron starvation and in the oxidative stress response expression is regulated by AFT1 and oxidative stress relocates to the perinuclear region in the presence of oxidants
YMR023C	1047.28	660.494	1434.06	2.1712	1.11849	0.000491267	0.0350437	Y	UP	N	N	tDNA is next to the start of the gene <50bp	Mitochondrial protein forms a heterodimer complex with Mto1p that performs the 5-carboxymethylaminomethyl modification of the wobble uridine base in mitochondrial tRNAs similar to human GTPBP3
YIL099W	349.765	223.256	476.274	2.1333	1.09309	0.000558327	0.0394036	N	UP	Y(1.12)	N(TFC6)	Gcn4 binding site is ~300bp away from the start of the gene	Intracellular sporulation-specific glucoamylase involved in glycogen degradation induced during starvation of a/a diploids late in sporulation but dispensable for sporulation
YGR292W	215.984	144.736	287.233	1.98453	0.988797	0.000564367	0.0394106	N	UP	Y(2.09)	N(TFC6)	Gcn4 binding site is ~500bp away from the start of the gene	Maltase alpha-D-glucosidase inducible protein involved in maltose catabolism encoded in the MAL1 complex locus hydrolyzes the disaccharides maltose turanose maltotriose and sucrose
YOR337W	2569.15	1886.41	3251.89	1.72385	0.785634	0.000630939	0.0436005	N	UP	Y(1.54)	Y(downstream)	Gcn4 and ETC are ~800bp away from the stop of the gene	Ty1 enhancer activator required for full levels of Ty enhancer-mediated transcription C6 zinc cluster DNA-binding protein
YGL209W	1020.63	732.621	1308.64	1.78625	0.836933	0.000676249	0.0462498	N	UP	Y(0.96)	N(TFC6,TFC7)	Gcn4 binding site is ~250bp away from the start of the gene	Zinc finger transcriptional repressor cooperates with Mig1p in glucose-induced repression of many genes including SUC2 invertase binds to Mig1p-binding sites in SUC2 promoter under low glucose conditions Mig2p relocalizes to mitochondrion where it interacts with Ups1p and antagonizes mitochondrial fission factor Dnm1p indicative of a role in promoting mitochondrial fusion or regulating morphology…
YPL252C	1569.97	1136.5	2003.43	1.76281	0.817875	0.000695603	0.0470881	N	UP	Y	N(TFC6,TFC7)	Gcn4 binding site is ~200bp away from the start of YPL252C	Ferredoxin of the mitochondrial matrix required for formation of cellular iron-sulfur proteins involved in heme A biosynthesis homologous to human adrenodoxin
YNL104C	36700.2	27532.3	45868.2	1.66598	0.736369	0.000723043	0.0484512	N	UP	Y	N(TFC6)	Gcn4 binding site is ~300bp away from the start of the gene	Alpha-isopropylmalate synthase 2-isopropylmalate synthase the main isozyme responsible for the first step in the leucine biosynthesis pathway LEU4 has a paralog LEU9 that arose from the whole genome duplication
YJR155W	423.43	297.216	549.644	1.84931	0.886984	0.000759612	0.0503927						Putative aryl-alcohol dehydrogenase similar to P. chrysosporium aryl-alcohol dehydrogenase mutational analysis has not yet revealed a physiological role
YFL054C	570.408	407.218	733.597	1.80148	0.849184	0.000869439	0.0565477						Putative channel-like protein similar to Fps1p mediates passive diffusion of glycerol in the presence of ethanol
YLR162W-A	37.7753	57.3646	18.186	0.317025	-1.65733	0.000866958	0.0565477						Putative protein of unknown function identified by fungal homology comparisons and RT-PCR identified in a screen for mutants with decreased levels of rDNA transcription
YFR023W	176.437	117.053	235.821	2.01466	1.01053	0.000885696	0.0570457						PolyA binding protein suppressor of DNA polymerase epsilon mutation similar to Mip6p
YBL043W	2254.49	1161.52	3347.46	2.88198	1.52706	0.000914206	0.0583158						Non-essential protein of unknown function induced by treatment with 8-methoxypsoralen and UVA irradiation ECM13 has a paralog YJR115W that arose from the whole genome duplication
YMR118C	118.239	76.1489	160.329	2.10546	1.07414	0.000942633	0.0595564						ID=YMR118C_W303;Name=YMR118C;orf_classification=Uncharacterized;gene=SHH3;Alias=SHH3,protein
YKL217W	564.262	403.769	724.755	1.79498	0.843964	0.00103418	0.0647244						Monocarboxylate/proton symporter of the plasma membrane transport activity is dependent on the pH gradient across the membrane mediates high-affinity uptake of carbon sources lactate pyuvate and acetate and also of the micronutrient selenite whose structure mimics that of monocarboxylates expression and localization are tightly regulated with transcription repression mRNA degradation and protein …
YBL049W	324.772	173.581	475.962	2.74201	1.45524	0.00107485	0.0666404						Protein of unknown function has homology to kinase Snf7p not required for growth on nonfermentable carbon sources essential for survival in stationary phase
YBR299W	117.683	77.1402	158.225	2.05114	1.03642	0.00109203	0.0668012						Maltase alpha-D-glucosidase inducible protein involved in maltose catabolism encoded in the MAL3 complex locus functional in genomic reference strain S288C hydrolyzes the disaccharides maltose turanose maltotriose and sucrose
YCR098C	1069.53	1347.23	791.839	0.587756	-0.766711	0.00109868	0.0668012						Plasma membrane permease mediates uptake of glycerophosphoinositol and glycerophosphocholine as sources of the nutrients inositol and phosphate expression and transport rate are regulated by phosphate and inositol availability
YLL046C	29.1438	13.1455	45.142	3.43401	1.7799	0.00111407	0.0668012						Ribonucleoprotein that contains two RNA recognition motifs RRM
YPR058W	2511.73	1872.95	3150.52	1.68212	0.75028	0.00111772	0.0668012						Mitochondrial protein putative inner membrane transporter with a role in oleate metabolism and glutamate biosynthesis member of the mitochondrial carrier MCF family has similarity with Ymc2p
YCR060W	651.42	476.538	826.301	1.73397	0.794076	0.00119039	0.070007						Component of the conserved R2TP complex Rvb1-Rvb2-Tah1-Pih1 contains a single TPR domain with at least two TPR motifs R2TP complex interacts with Hsp90 Hsp82p and Hsc82p to mediate assembly large protein complexes such as box C/D snoRNPs and RNA polymerase II
YFL019C	62.9815	32.1403	93.8228	2.91917	1.54556	0.00119246	0.070007						Dubious open reading frame unlikely to encode a protein YFL019C is not an essential gene
YDR281C	161.658	212.387	110.93	0.522301	-0.937047	0.0012174	0.0708441						Protein of unknown function expression is regulated by phosphate levels
YIL107C	1777.22	1311.96	2242.48	1.70926	0.773372	0.00126131	0.0727612						6-phosphofructo-2-kinase inhibited by phosphoenolpyruvate and sn-glycerol 3-phosphate has negligible fructose-26-bisphosphatase activity transcriptional regulation involves protein kinase A
YLL027W	1500.78	1039.52	1962.03	1.88744	0.916428	0.00128723	0.0736162						Protein required for maturation of mitochondrial %5B4Fe-4S%5D proteins functions in a complex with Isa2p and possibly Iba57p isa1 deletion causes loss of mitochondrial DNA and respiratory deficiency depletion reduces growth on nonfermentable carbon sources functional ortholog of bacterial A-type ISC proteins
YHR136C	433.756	554.511	313.001	0.564464	-0.825048	0.00131207	0.0743953						Protein with similarity to cyclin-dependent kinase inhibitors downregulates low-affinity phosphate transport during phosphate limitation overproduction suppresses a plc1 null mutation GFP-fusion protein localizes to the cytoplasm
YGR164W	7.02828	0.614642	13.4419	21.8695	4.45085	0.00134226	0.0754623						Dubious open reading frame unlikely to encode a functional protein based on available experimental and comparative sequence data
YCR100C	846.091	631.23	1060.95	1.68077	0.74912	0.00140588	0.078375						Putative protein of unknown function
YJL045W	164.976	109.677	220.275	2.0084	1.00605	0.00148594	0.0821479						ID=YJL045W_W303;Name=YJL045W;orf_classification=Verified;Alias=succinate
YLR326W	295.033	210.36	379.706	1.80503	0.85202	0.00150412	0.0824656						Putative protein of unknown function predicted to be palmitoylated
YDR127W	40505.1	30775.1	50235	1.63233	0.706932	0.00161981	0.0878885						ID=YDR127W_W303;Name=YDR127W;orf_classification=Verified;gene=ARO1;Alias=ARO1,pentafunctional
YDR363W	334.58	427.105	242.054	0.566733	-0.819259	0.00162953	0.0878885						Sumo-like domain protein prevents accumulation of toxic intermediates during replication-associated recombinational repair roles in silencing lifespan chromatid cohesion and the intra-S-phase DNA damage checkpoint RENi family member
YOR130C	662.517	494.64	830.394	1.67879	0.747418	0.00165131	0.0883452						Ornithine transporter of the mitochondrial inner membrane exports ornithine from mitochondria as part of arginine biosynthesis human ortholog is associated with hyperammonaemia-hyperornithinaemia-homocitrullinuria HHH syndrome
YDL130W-A	721.727	528.114	915.339	1.73322	0.793456	0.00176114	0.0934673						Protein involved in regulation of the mitochondrial F1F0-ATP synthase Stf1p and Stf2p act as stabilizing factors that enhance inhibitory action of the Inh1p protein protein abundance increases in response to DNA replication stress
YBR046C	399.235	291.161	507.31	1.74237	0.801052	0.00177778	0.0936017						NADPH-dependent quinone reductase GFP-tagged protein localizes to the cytoplasm and nucleus has similarity to E. coli quinone oxidoreductase and to human zeta-crystallin
YGR288W	1298.75	939.576	1657.92	1.76454	0.819289	0.00181292	0.0946999						MAL-activator protein part of complex locus MAL1 nonfunctional in genomic reference strain S288C
YBR249C	23217.6	17755.2	28680.1	1.6153	0.691804	0.00187615	0.0972376						3-deoxy-D-arabino-heptulosonate-7-phosphate DAHP synthase catalyzes the first step in aromatic amino acid biosynthesis and is feedback-inhibited by tyrosine or high concentrations of phenylalanine or tryptophan
YEL033W	8.02844	1.22928	14.8276	12.062	3.59239	0.00191888	0.098681						Predicted metabolic role based on network analysis derived from ChIP experiments a large-scale deletion study and localization of transcription factor binding sites null mutant is sensitive to temperature oscillation in a cdc13-1 mutant
YLR237W	5553.76	6910.77	4196.75	0.607277	-0.719574	0.00200286	0.102207						Plasma membrane transporter responsible for the uptake of thiamine member of the major facilitator superfamily of transporters mutation of human ortholog causes thiamine-responsive megaloblastic anemia
YDL110C	415.413	303.073	527.752	1.74134	0.800195	0.00204976	0.103802						Protein of unknown function that associates with ribosomes heterozygous deletion demonstrated increases in chromosome instability in a rad9 deletion background protein abundance is decreased upon intracellular iron depletion
YCR073C	2291.85	1725.11	2858.59	1.65705	0.728614	0.00224888	0.113023						MAP kinase kinase kinase of the HOG1 mitogen-activated signaling pathway functionally redundant with and homologous to Ssk2p interacts with and is activated by Ssk1p phosphorylates Pbs2p
YMR006C	1646.26	2044.35	1248.17	0.610548	-0.711824	0.00231071	0.115258						Phospholipase B lysophospholipase involved in phospholipid metabolism displays transacylase activity in vitro overproduction confers resistance to lysophosphatidylcholine
YDR446W	17.5947	6.6263	28.563	4.31055	2.10787	0.00239092	0.118368						Non-essential protein apparently involved in meiosis GFP fusion protein is present in discrete clusters in the nucleus throughout mitosis may be involved in maintaining chromatin structure
YKL051W	3121.46	2215.76	4027.16	1.81751	0.861961	0.00265184	0.130314						Plasma membrane protein that may act together with or upstream of Stt4p to generate normal levels of the essential phospholipid PI4P at least partially mediates proper localization of Stt4p to the plasma membrane
YBR043C	2057.02	1560.16	2553.88	1.63693	0.710994	0.00269251	0.131339						Multidrug transporter of the major facilitator superfamily has a role in polyamine homeostasis expression is upregulated under polyamine stress required for resistance to quinidine barban cisplatin and bleomycin
YHR216W	3479.82	2643.54	4316.09	1.63269	0.707253	0.00279847	0.134895						ID=YHR216W_W303;Name=YHR216W;orf_classification=Verified;gene=IMD2;Alias=IMD2,IMP
YOR302W	1341.89	1021.66	1662.11	1.62687	0.702099	0.00280607	0.134895						CPA1 uORF Arginine attenuator peptide regulates translation of the CPA1 mRNA
YDR362C	548.675	687.33	410.02	0.59654	-0.745309	0.00285439	0.13623						ID=YDR362C_W303;Name=YDR362C;orf_classification=Verified;gene=TFC6;Alias=TFC6,tau
YJL107C	1024.07	769.278	1278.87	1.66243	0.733293	0.0030535	0.144692						Putative protein of unknown function expression is induced by activation of the HOG1 mitogen-activated signaling pathway and this induction is Hog1p/Pbs2p dependent YJL107C and adjacent ORF YJL108C are merged in related fungi
YOL047C--119522	345.803	199.9	491.706	2.45976	1.29852	0.00309717	0.144694						Protein of unknown function green fluorescent protein GFP-fusion protein localizes to the cytoplasm in a punctate pattern
YPL110C	3138.58	2400.53	3876.62	1.6149	0.691446	0.0030904	0.144694						Glycerophosphocholine GroPCho phosphodiesterase hydrolyzes GroPCho to choline and glycerolphosphate for use as a phosphate source and as a precursor for phosphocholine synthesis may interact with ribosomes
YOL064C	3689.33	2864.68	4513.98	1.57574	0.656029	0.003302	0.153185						ID=YOL064C_W303;Name=YOL064C;orf_classification=Verified;gene=MET22;Alias=MET22,3'(2')5'-bisphosphate
YKR058W	735.739	529.367	942.11	1.77969	0.831626	0.00346132	0.159461						Glycogenin glucosyltransferase self-glucosylating initiator of glycogen synthesis also glucosylates n-dodecyl-beta-D-maltoside similar to mammalian glycogenin GLG1 has a paralog GLG2 that arose from the whole genome duplication
YML088W	1909.64	1468.43	2350.84	1.60092	0.678897	0.00360065	0.164736						ID=YML088W_W303;Name=YML088W;orf_classification=Verified;gene=UFO1;Alias=UFO1,SCF
YDL215C	7766.56	5222.98	10310.1	1.97399	0.981117	0.00370713	0.166097						NAD%2B-dependent glutamate dehydrogenase degrades glutamate to ammonia and alpha-ketoglutarate expression sensitive to nitrogen catabolite repression and intracellular ammonia levels
YDR405W	519.936	372.077	667.796	1.79478	0.843807	0.00368105	0.166097						ID=YDR405W_W303;Name=YDR405W;orf_classification=Verified;gene=MRP20;Alias=MRP20,mitochondrial
YER040W	1347.87	1036.74	1659.01	1.60021	0.678265	0.00365963	0.166097						Transcriptional activator of genes regulated by nitrogen catabolite repression NCR localization and activity regulated by quality of nitrogen source
YIL165C	143.536	100.866	186.206	1.84608	0.884463	0.00373055	0.166097						Putative protein of unknown function mutant exhibits mitophagy defects in closely related species and other S. cerevisiae strain backgrounds YIL165C and adjacent ORF YIL164C likely constitute a single ORF encoding a nitrilase gene
YBL048W	125.821	67.675	183.967	2.7184	1.44276	0.00379855	0.167997						Identified in a screen for mutants with increased levels of rDNA transcription dubious open reading frame unlikely to encode a protein based on experimental and comparative sequence data
YBR294W	174.279	94.4887	254.07	2.68889	1.42701	0.00386055	0.169609						High affinity sulfate permease of the SulP anion transporter family sulfate uptake is mediated by specific sulfate transporters Sul1p and Sul2p which control the concentration of endogenous activated sulfate intermediates
YJL071W	1340.58	1045.16	1636.01	1.56532	0.646461	0.00404743	0.176649						Acetylglutamate synthase glutamate N-acetyltransferase mitochondrial enzyme that catalyzes the first step in the biosynthesis of the arginine precursor ornithine forms a complex with Arg56p
YER061C	765.237	586.572	943.902	1.60918	0.686329	0.00424664	0.184132						Mitochondrial beta-keto-acyl synthase with possible role in fatty acid synthesis required for mitochondrial respiration
YJL200C	2875.29	2252.27	3498.3	1.55324	0.635277	0.00438076	0.188714						ID=YJL200C_W303;Name=YJL200C;orf_classification=Verified;gene=ACO2;Alias=ACO2,aconitate
YMR018W	60.0062	37.4063	82.6062	2.20835	1.14297	0.00444508	0.189557						Putative protein of unknown function with similarity to human PEX5Rp peroxin protein 5 related protein transcription increases during colony development similar to genes involved in peroxisome biogenesis YMR018W is not an essential gene
YPL202C	1116.67	857.842	1375.49	1.60343	0.681164	0.00445747	0.189557						Iron-regulated transcriptional activator activates genes involved in intracellular iron use and required for iron homeostasis and resistance to oxidative stress AFT2 has a paralog AFT1 that arose from the whole genome duplication
YJL088W	2151.15	1176.94	3125.35	2.65547	1.40897	0.00485035	0.204951						Ornithine carbamoyltransferase carbamoylphosphate%3AL-ornithine carbamoyltransferase catalyzes the sixth step in the biosynthesis of the arginine precursor ornithine
YGL026C	17592.2	13879.6	21304.9	1.53499	0.618225	0.0050113	0.210411						ID=YGL026C_W303;Name=YGL026C;orf_classification=Verified;gene=TRP5;Alias=TRP5,tryptophan
YOL045W	3163.71	2472.84	3854.57	1.55876	0.640403	0.00529151	0.220779						PAS-domain containing serine/threonine protein kinase regulates sugar flux and translation in response to an unknown metabolite by phosphorylating Ugp1p and Gsy2p sugar flux and Caf20p Tif11p and Sro9p translation PSK2 has a paralog PSK1 that arose from the whole genome duplication
YDR216W	10046.8	7584.96	12508.6	1.64913	0.721702	0.00555522	0.226204						Carbon source-responsive zinc-finger transcription factor required for transcription of the glucose-repressed gene ADH2 of peroxisomal protein genes and of genes required for ethanol glycerol and fatty acid utilization
YDR321W	7774.79	9486.97	6062.61	0.639046	-0.646009	0.00545722	0.226204						Cytosolic L-asparaginase involved in asparagine catabolism catalyzes hydrolysis of L-asparagine to aspartic acid and ammonia has an important role in therapy of acute lymphoblastic leukemia synthesized constitutively
YMR101C	47.3326	27.4687	67.1964	2.44629	1.29059	0.00555792	0.226204						Cis-prenyltransferase involved in synthesis of long-chain dolichols 19-22 isoprene units as opposed to Rer2p which synthesizes shorter-chain dolichols localizes to lipid bodies transcription is induced during stationary phase
YNL145W	3310.6	4022.83	2598.36	0.645903	-0.630611	0.00551125	0.226204						Mating pheromone a-factor made by a cells interacts with alpha cells to induce cell cycle arrest and other responses leading to mating biogenesis involves C-terminal modification N-terminal proteolysis and export also encoded by MFA1
YBL002W	11936.3	14506.3	9366.32	0.645674	-0.631121	0.00562316	0.227464						Histone H2B core histone protein required for chromatin assembly and chromosome function nearly identical to HTB1 Rad6p-Bre1p-Lge1p mediated ubiquitination regulates transcriptional activation meiotic DSB formation and H3 methylation
YPL220W	58598.3	71373.1	45823.5	0.642027	-0.639293	0.005694	0.228933						ID=YPL220W_W303;Name=YPL220W;orf_classification=Verified;gene=RPL1A;Alias=RPL1A,ribosomal
YDL025C	1604.33	1254.07	1954.6	1.5586	0.640253	0.00590951	0.236088						Putative protein kinase potentially phosphorylated by Cdc28p interacts with ribosome biogenesis factors Cka2 Gus1 and Arc1 protein abundance increases in response to DNA replication stress
YLR154W-A	16820.1	26155.3	7484.86	0.28617	-1.80506	0.00594313	0.236088						Dubious open reading frame unlikely to encode a protein encoded within the the 25S rRNA gene on the opposite strand
YAL044C	1199.08	934.241	1463.91	1.56695	0.647963	0.00600714	0.23721						ID=YAL044C_W303;Name=YAL044C;orf_classification=Verified;gene=GCV3;Alias=GCV3,glycine
YOR053W	84.8437	53.7561	115.931	2.15662	1.10877	0.00606611	0.238122						Dubious open reading frame unlikely to encode a protein based on available experimental and comparative sequence data partially overlaps the verified gene VHS3/YOR054C
YFR030W	5242.22	4165.87	6318.57	1.51675	0.600979	0.00623003	0.243118						Subunit alpha of assimilatory sulfite reductase which converts sulfite into sulfide
YBL064C	1311.97	1018.62	1605.32	1.57597	0.656238	0.00667208	0.258845						Mitochondrial peroxiredoxin with thioredoxin peroxidase activity has a role in reduction of hydroperoxides reactivation requires Trr2p and glutathione induced during respiratory growth and oxidative stress phosphorylated protein abundance increases in response to DNA replication stress
YGL158W	51.8191	32.3028	71.3354	2.20834	1.14296	0.00715345	0.271177						Protein kinase involved in the response to oxidative stress identified as suppressor of S. pombe cell cycle checkpoint mutations
YIL119C	601.182	740.887	461.477	0.622871	-0.682995	0.00711774	0.271177						Transcription factor with allelic differences between S288C and Sigma1278b mediates fermentation stress tolerance by modulating cell wall integrity overexpression suppresses heat shock sensitivity of wild-type RAS2 overexpression and also suppresses cell lysis defect of mpk1 mutation allele from S288c can confer fMAPK pathway independent transcription of FLO11 S288C and Sigma1278b alleles differ …
YKL006W--431834	1867.22	2275.96	1458.48	0.640819	-0.642012	0.00713718	0.271177						ID=YKL006W_W303;Name=YKL006W;orf_classification=Verified;gene=RPL14A;Alias=RPL14A,ribosomal
YNR001C	11555.4	9140.39	13970.5	1.52843	0.612053	0.0070525	0.271177						ID=YNR001C_W303;Name=YNR001C;orf_classification=Verified;gene=CIT1;Alias=CIT1,citrate
YDR018C	195.116	129.314	260.918	2.0177	1.01271	0.00732289	0.276023						Probable membrane protein with three predicted transmembrane domains homologous to Ybr042cp similar to C. elegans F55A11.5 and maize 1-acyl-glycerol-3-phosphate acyltransferase
YNR058W	454.049	348.041	560.057	1.60917	0.686315	0.00747225	0.278488						78-diamino-pelargonic acid aminotransferase DAPA catalyzes the second step in the biotin biosynthesis pathway BIO3 is in a cluster of 3 genes BIO3 BIO4 and BIO5 that mediate biotin synthesis
YPR145W	30409.2	23894.6	36923.7	1.54527	0.627863	0.00743816	0.278488						ID=YPR145W_W303;Name=YPR145W;orf_classification=Verified;gene=ASN1;Alias=ASN1,asparagine
YNL180C	1655.25	1305.75	2004.74	1.53532	0.618539	0.00753723	0.279341						Non-essential small GTPase of the Rho/Rac subfamily of Ras-like proteins likely involved in protein kinase C Pkc1p-dependent signal transduction pathway that controls cell integrity
YIL037C	82.7062	52.4197	112.993	2.15554	1.10805	0.00767165	0.279636						Pheromone-regulated protein predicted to have 4 transmembrane segments and a coiled coil domain regulated by Ste12p required for efficient nuclear fusion
YOL155C	7349.72	3500.21	11199.2	3.19959	1.67789	0.00766638	0.279636						Haze-protective mannoprotein that reduces the particle size of aggregated proteins in white wines
YOR374W	7452.2	5412.96	9491.45	1.75347	0.81021	0.00767058	0.279636						Mitochondrial aldehyde dehydrogenase required for growth on ethanol and conversion of acetaldehyde to acetate phosphorylated activity is K%2B dependent utilizes NADP%2B or NAD%2B equally as coenzymes expression is glucose repressed
YDL230W	435.825	335.272	536.378	1.59983	0.677915	0.00792546	0.285821						Phosphotyrosine-specific protein phosphatase that dephosphorylates a broad range of substrates in vivo including Fpr3p localized to the cytoplasm and the mitochondria proposed to be a negative regulator of filamentation
YEL070W	352.787	271.016	434.557	1.60344	0.681169	0.00803384	0.285821						Deletion suppressor of mpt5 mutation
YGL156W	1599.73	1033.97	2165.49	2.09434	1.0665	0.00805675	0.285821						Vacuolar alpha mannosidase involved in free oligosaccharide fOS degradation delivered to the vacuole in a novel pathway separate from the secretory pathway
YJR095W	84.3218	50.7937	117.85	2.32017	1.21423	0.00798532	0.285821						Mitochondrial succinate-fumarate transporter transports succinate into and fumarate out of the mitochondrion required for ethanol and acetate utilization
YOR391C	57.2529	34.3054	80.2005	2.33784	1.22518	0.00797763	0.285821						Possible chaperone and cysteine protease with similarity to E. coli Hsp31 and S. cerevisiae Hsp31p Hsp32p and Sno4p member of the DJ-1/ThiJ/PfpI superfamily which includes human DJ-1 involved in Parkinson%27s disease
YBR248C	864.052	675.754	1052.35	1.5573	0.639043	0.00811907	0.2865						Imidazole glycerol phosphate synthase glutamine amidotransferase%3Acyclase catalyzes the fifth step of histidine biosynthesis and also produces 5-aminoimidazole-4-carboxamide ribotide AICAR a purine precursor
YCL048W	107.602	74.3567	140.847	1.89421	0.921598	0.00821221	0.288253						Protein of unknown function SPS22 has a paralog SPS2 that arose from the whole genome duplication redundant with Sps2p for the organization of the beta-glucan layer of the spore wall
YGR161C	2131.81	1687.93	2575.69	1.52594	0.609701	0.0085742	0.299375						Putative component of the protein phosphatase type 2A complex
YDL022C-A	12.9817	4.56826	21.3952	4.68345	2.22757	0.00868989	0.300608						Protein of unknown function partially overlaps the verified gene DIA3 identified by fungal homology and RT-PCR mRNA identified as translated by ribosome profiling data
YGL255W	7102.74	5411.64	8793.83	1.62499	0.700427	0.00870013	0.300608						ID=YGL255W_W303;Name=YGL255W;orf_classification=Verified;gene=ZRT1;Alias=ZRT1,high-affinity
YGL135W	61013.6	73683	48344.2	0.656111	-0.607988	0.00880425	0.302629						ID=YGL135W_W303;Name=YGL135W;orf_classification=Verified;gene=RPL1B;Alias=RPL1B,ribosomal
YIL057C	18.9364	8.7637	29.1091	3.32156	1.73186	0.00886071	0.303						Protein of unknown function involved in energy metabolism under respiratory conditions expression induced under carbon limitation and repressed under high glucose
YMR107W	134	61.4806	206.519	3.35908	1.74807	0.00916986	0.311528						Protein required for survival at high temperature during stationary phase not required for growth on nonfermentable carbon sources
YNL130C	11.2677	3.76721	18.7682	4.98199	2.31672	0.00920404	0.311528						Cholinephosphotransferase required for phosphatidylcholine biosynthesis and for inositol-dependent regulation of EPT1 transcription
YFL028C	1468.82	1163.57	1774.07	1.52468	0.608503	0.00930803	0.311861						ID=YFL028C_W303;Name=YFL028C;orf_classification=Verified;gene=CAF16;Alias=CAF16,putative
YGR249W	2528.62	3059.01	1998.23	0.653227	-0.614345	0.00930174	0.311861						Protein similar to heat shock transcription factor multicopy suppressor of pseudohyphal growth defects of ammonium permease mutants
YNL108C	767.06	936.076	598.045	0.638885	-0.646372	0.00935488	0.311861						Putative protein of unknown function with similarity to Tfc7p and prokaryotic phosphotransfer enzymes null mutant shows alterations in glucose metabolism GFP-fusion protein localizes to the cytoplasm and nucleus
YBR085C-A	2574	2039.8	3108.19	1.52378	0.60765	0.00959341	0.318213						Putative protein of unknown function green fluorescent protein GFP-fusion protein localizes to the cytoplasm and to the nucleus protein abundance increases in response to DNA replication stress
YPL111W	2198.49	1754.83	2642.16	1.50565	0.59039	0.00972926	0.321114						Arginase responsible for arginine degradation expression responds to both induction by arginine and nitrogen catabolite repression disruption enhances freeze tolerance
YMR215W	7095.41	8519.47	5671.36	0.665695	-0.587067	0.00989228	0.324878						Low abundance possibly inactive member of the GAS family of GPI-containing proteins putative 13-beta-glucanosyltransferase with similarity to other GAS family members localizes to the cell wall mRNA induced during sporulation
YOL027C	3703.41	2945.87	4460.95	1.5143	0.598656	0.0099994	0.326778						Mitochondrial protein forms a complex with Mba1p to facilitate recruitment of mRNA-specific translational activators to ribosomes roles in protein export and K%2B/H%2B exchange human ortholog Letm1 implicated in Wolf-Hirschhorn syndrome
YGL226W	164.577	121.062	208.093	1.7189	0.781483	0.0104143	0.338668						Protein of unknown function green fluorescent protein GFP-fusion protein localizes to the mitochondrion mtc3 is synthetically sick with cdc13-1
YLR303W	22058.3	17834.9	26281.8	1.47362	0.559366	0.0105367	0.339495						ID=YLR303W_W303;Name=YLR303W;orf_classification=Verified;gene=MET17;Alias=MET17,bifunctional
YNR002C	138.458	100.247	176.668	1.76233	0.817481	0.0105421	0.339495						Putative transmembrane protein involved in export of ammonia a starvation signal that promotes cell death in aging colonies phosphorylated in mitochondria member of the TC 9.B.33 YaaH family homolog of Ady2p and Y. lipolytica Gpr1p
YHR022C	239.537	171.61	307.463	1.79164	0.841281	0.0106495	0.341298						Putative protein of unknown function YHR022C is not an essential gene
YKR099W	1437.47	1145.48	1729.45	1.5098	0.594362	0.0111663	0.354535						Myb-related transcription factor involved in regulating basal and induced expression of genes of the purine and histidine biosynthesis pathways also involved in regulation of meiotic recombination at specific genes
YOR062C	675.277	500.138	850.417	1.70037	0.765845	0.0111694	0.354535						Protein of unknown function similar to YKR075Cp and Reg1p expression regulated by glucose and Rgt1p GFP-fusion protein is induced in response to the DNA-damaging agent MMS
YIR028W	409.731	315.759	503.703	1.59522	0.673751	0.0112437	0.354877						Allantoin permease expression sensitive to nitrogen catabolite repression and induced by allophanate an intermediate in allantoin degradation
YJR119C	716.456	559.136	873.777	1.56273	0.644065	0.0113406	0.354877						JmjC domain family histone demethylase specific for H3-K4 histone H3 Lys4 removes methyl groups specifically added by Set1p methyltransferase protein levels regulated by Not4p E3 ubiquitin ligase polyubiquitin-mediated degradation
YKR076W	900.805	706.624	1094.99	1.5496	0.631899	0.0113395	0.354877						Omega class glutathione transferase not essential similar to Ygr154cp green fluorescent protein GFP-fusion protein localizes to the cytoplasm
YDL024C	468.268	296.725	639.812	2.15624	1.10852	0.0116812	0.363817						Protein of unknown function involved in invasive and pseudohyphal growth
YOL047C	66.3332	34.357	98.3095	2.86141	1.51672	0.0120278	0.372861						Protein of unknown function green fluorescent protein GFP-fusion protein localizes to the cytoplasm in a punctate pattern
YOR298W	70.172	47.9069	92.4371	1.92952	0.94824	0.0125397	0.386922						Protein of unknown function involved in the organization of the outer spore wall layers has similarity to the tafazzins superfamily of acyltransferases
YHR125W	6.12492	1.01517	11.2347	11.0668	3.46817	0.0126237	0.387711						Dubious open reading frame unlikely to encode a functional protein based on available experimental and comparative sequence data
YCR083W	997.912	789.776	1206.05	1.52708	0.610772	0.0132383	0.400718						Mitochondrial thioredoxin highly conserved oxidoreductase required to maintain the redox homeostasis of the cell forms the mitochondrial thioredoxin system with Trr2p redox state is maintained by both Trr2p and Glr1p
YDL085W	166.55	107.619	225.48	2.09517	1.06707	0.0132543	0.400718						ID=YDL085W_W303;Name=YDL085W;orf_classification=Verified;gene=NDE2;Alias=NDE2,NADH-ubiquinone
YDR316W	986.032	739.427	1232.64	1.66702	0.737269	0.0132888	0.400718						Protein integral to the mitochondrial membrane has a conserved methyltransferase motif multicopy suppressor of respiratory defects caused by OXA1 mutations
YJR122W	1966.86	1335.38	2598.34	1.94577	0.960338	0.0132686	0.400718						Mitochondrial matrix protein involved in the incorporation of iron-sulfur clusters into mitochondrial aconitase-type proteins activates the radical-SAM family members Bio2p and Lip5p interacts with Ccr4p in the two-hybrid system
YDL244W	211.958	144.518	279.397	1.93331	0.951069	0.0137199	0.411844						Protein involved in synthesis of the thiamine precursor hydroxymethylpyrimidine HMP member of a subtelomeric gene family including THI5 THI11 THI12 and THI13
YDL054C	1936.85	1554.67	2319.04	1.49166	0.576916	0.0142414	0.418323						Protein with similarity to mammalian monocarboxylate permeases which are involved in transport of monocarboxylic acids across the plasma membrane mutant is not deficient in monocarboxylate transport
YHR122W	1379.96	1111.66	1648.25	1.48269	0.568216	0.0141832	0.418323						Protein of unknown function required for establishment of sister chromatid cohesion synthetically lethal with RFC5 an RF-C subunit that links replication to cohesion establishment YHR122W is an essential gene
YJR078W	639.502	506.942	772.063	1.52298	0.606899	0.014251	0.418323						Putative tryptophan 23-dioxygenase or indoleamine 23-dioxygenase required for de novo biosynthesis of NAD from tryptophan via kynurenine interacts genetically with telomere capping gene CDC13 regulated by Hst1p and Aftp
YLR307W	90.1908	64.1256	116.256	1.81294	0.858333	0.0141147	0.418323						Chitin deacetylase together with Cda2p involved in the biosynthesis ascospore wall component chitosan required for proper rigidity of the ascospore wall
YPL019C	11178.2	13346.9	9009.47	0.675025	-0.566987	0.0140443	0.418323						Subunit of the vacuolar transporter chaperone VTC complex involved in membrane trafficking vacuolar polyphosphate accumulation microautophagy and non-autophagic vacuolar fusion
YCR031C--25835	34698.5	41964.6	27432.4	0.653704	-0.61329	0.0145004	0.42377						ID=YCR031C_W303;Name=YCR031C;orf_classification=Verified;gene=RPS14A;Alias=RPS14A,ribosomal
YBL003C	2758.03	3294.79	2221.26	0.674174	-0.568807	0.0149384	0.434226						Histone H2A core histone protein required for chromatin assembly and chromosome function one of two nearly identical see also HTA1 subtypes DNA damage-dependent phosphorylation by Mec1p facilitates DNA repair acetylated by Nat4p
YCL026C-A	38.3028	24.0743	52.5312	2.18204	1.12568	0.0149891	0.434226						Type II nitroreductase using NADH as reductant mutants are defective in fatty acid mediated repression of genes involved in fatty acid biosynthesis indicative of a role in lipid signaling involved in the oxidative stress response transcription induction by cadmium and selenite indicates a possible role in the metal stress response expression induced in cells treated with the mycotoxin patulin
YML027W	526.99	666.61	387.37	0.581105	-0.78313	0.0151058	0.435703						Homeobox transcriptional repressor binds to Mcm1p and to early cell cycle boxes ECBs in the promoters of cell cycle-regulated genes expressed in M/G1 phase expression is cell cycle-regulated potential Cdc28p substrate YOX1 has a paralog YHP1 that arose from the whole genome duplication
YLR154W-B	19303.7	29640.2	8967.11	0.302532	-1.72484	0.015221	0.437125						Dubious open reading frame unlikely to encode a protein encoded within the the 25S rRNA gene on the opposite strand
YIL094C	2849.68	2317.26	3382.1	1.45953	0.545502	0.0153291	0.438333						Homo-isocitrate dehydrogenase an NAD-linked mitochondrial enzyme required for the fourth step in the biosynthesis of lysine in which homo-isocitrate is oxidatively decarboxylated to alpha-ketoadipate
YJL160C	79.829	55.8418	103.816	1.85911	0.894613	0.0154012	0.438506						Putative protein of unknown function member of the PIR proteins with internal repeats family of cell wall proteins non-essential gene that is required for sporulation mRNA is weakly cell cycle regulated peaking in mitosis
YGR097W	6589.75	5311.46	7868.05	1.48133	0.566897	0.0159893	0.453304						Component of RNA polymerase II holoenzyme phosphorylated in response to oxidative stress has a role in destruction of Ssn8p proposed to function in activation of the glycerol channel Fps1p ASK10 has a paralog RGC1 that arose from the whole genome duplication
YDR354W	5168.88	4243.64	6094.12	1.43606	0.522114	0.0161568	0.456103						Anthranilate phosphoribosyl transferase of the tryptophan biosynthetic pathway catalyzes the phosphoribosylation of anthranilate subject to the general control system of amino acid biosynthesis
YOR202W	120.053	89.2466	150.859	1.69036	0.757328	0.0163635	0.459981						ID=YOR202W_W303;Name=YOR202W;orf_classification=Verified;gene=HIS3;Alias=HIS3,imidazoleglycerol-phosphate
YLR152C	2041.14	1641.06	2441.23	1.48759	0.572979	0.0168305	0.471113						Putative protein of unknown function YLR152C is not an essential gene
YBR295W	5558.3	4331.68	6784.91	1.56635	0.647404	0.0171706	0.473583						ID=YBR295W_W303;Name=YBR295W;orf_classification=Verified;gene=PCA1;Alias=PCA1,cation-transporting
YER081W	7675.07	5513.41	9836.74	1.78415	0.835236	0.0171745	0.473583						3-phosphoglycerate dehydrogenase catalyzes the first step in serine and glycine biosynthesis SER3 has a paralog SER33 that arose from the whole genome duplication
YGR273C	6.80753	1.52275	12.0923	7.94108	2.98934	0.0171771	0.473583						Putative protein of unknown function expression downregulated by treatment with 8-methoxypsoralen plus UVA irradiation YGR273C is not an essential gene
YLR340W	164394	194985	133803	0.686221	-0.543255	0.0172757	0.473583						ID=YLR340W_W303;Name=YLR340W;orf_classification=Verified;gene=RPP0;Alias=RPP0,ribosomal
YPR108W-A	17.7522	8.65664	26.8478	3.10141	1.63292	0.0172518	0.473583						Putative protein of unknown function identified by fungal homology and RT-PCR
YFL026W	8714	10341.6	7086.43	0.685238	-0.545324	0.017547	0.477078						Receptor for alpha-factor pheromone seven transmembrane-domain GPCR that interacts with both pheromone and a heterotrimeric G protein to initiate the signaling response that leads to mating between haploid a and alpha cells
YFL053W	53.8206	34.6266	73.0146	2.10863	1.07631	0.0175355	0.477078						Dihydroxyacetone kinase required for detoxification of dihydroxyacetone DHA involved in stress adaptation
YDR503C	563.344	680.287	446.4	0.656194	-0.607806	0.0176304	0.477389						Lipid phosphate phosphatase catalyzes Mg2%2B-independent dephosphorylation of phosphatidic acid PA lysophosphatidic acid and diacylglycerol pyrophosphate involved in control of the cellular levels of phosphatidylinositol and PA
YOL150C	12.6255	19.9066	5.34429	0.268468	-1.89718	0.0181251	0.488787						Dubious open reading frame unlikely to encode a functional protein based on available experimental and comparative sequence data
YIL163C	19.1794	9.88592	28.4728	2.88014	1.52614	0.0183389	0.492551						Protein of unknown function mRNA identified as translated by ribosome profiling data
YNL009W	218.27	168.731	267.81	1.5872	0.666487	0.0184795	0.494325						Peroxisomal NADP-dependent isocitrate dehydrogenase catalyzes oxidation of isocitrate to alpha-ketoglutarate with the formation of NADPH%2B required for growth on unsaturated fatty acids
YLR048W	67678.4	82686.4	52670.4	0.63699	-0.650657	0.018715	0.498617						ID=YLR048W_W303;Name=YLR048W;orf_classification=Verified;gene=RPS0B;Alias=RPS0B,ribosomal
YKR061W	2052.28	1661.65	2442.92	1.47018	0.555991	0.0189051	0.499132						Mannosyltransferase involved in N-linked protein glycosylation member of the KRE2/MNT1 mannosyltransferase family
YNL220W	4686.23	3861.86	5510.59	1.42693	0.512913	0.0188961	0.499132						ID=YNL220W_W303;Name=YNL220W;orf_classification=Verified;gene=ADE12;Alias=ADE12,adenylosuccinate
YPR160W-A	92.2899	60.2753	124.304	2.06228	1.04424	0.0189601	0.499132						Dubious open reading frame unlikely to encode a functional protein based on available experimental and comparative sequence data identified by expression profiling and mass spectrometry
YNL228W	25.0035	13.9466	36.0604	2.58561	1.3705	0.0190536	0.499612						Dubious open reading frame unlikely to encode a functional protein based on available experimental and comparative sequence data almost completely overlaps ORF YNL227C/JJJ1
YHL022C	96.6314	70.1096	123.153	1.75658	0.812772	0.0193445	0.50326						Meiosis-specific protein that initiates meiotic recombination by catalyzing the formation of double-strand breaks in DNA via a transesterification reaction required for homologous chromosome pairing and synaptonemal complex formation
YLR173W	1418.95	1059.13	1778.77	1.67947	0.748002	0.0193357	0.50326						Putative protein of unknown function
YBR092C	8662.62	10284.9	7040.39	0.684539	-0.546795	0.019645	0.509083						Constitutively expressed acid phosphatase similar to Pho5p brought to the cell surface by transport vesicles hydrolyzes thiamin phosphates in the periplasmic space increasing cellular thiamin uptake expression is repressed by thiamin
YPR007C	109.915	81.5737	138.256	1.69486	0.76117	0.0198954	0.513565						Meiosis-specific component of sister chromatid cohesion complex maintains cohesion between sister chromatids during meiosis I maintains cohesion between centromeres of sister chromatids until meiosis II homolog of S. pombe Rec8p
YLR289W	826.105	650.405	1001.81	1.54028	0.623191	0.0200708	0.516084						Mitochondrial matrix GTPase that associates with mitochondrial ribosomes important for translation under temperature and nutrient stress may have a role in translational fidelity similar to bacterial LepA elongation factor
YBR218C	23523.1	19477.2	27569	1.41545	0.50126	0.0210523	0.533984						ID=YBR218C_W303;Name=YBR218C;orf_classification=Verified;gene=PYC2;Alias=PYC2,pyruvate
YCR099C	405.623	310.599	500.647	1.61188	0.688742	0.0212499	0.533984						Putative protein of unknown function
YDR262W	2215.3	1804.82	2625.79	1.45488	0.540901	0.0211799	0.533984						Putative protein of unknown function green fluorescent protein GFP-fusion protein localizes to the vacuole and is induced in response to the DNA-damaging agent MMS gene expression increases in response to Zymoliase treatment
YLR154W-F	9544.96	14571.9	4518.04	0.310052	-1.68942	0.0212257	0.533984						Dubious open reading frame unlikely to encode a protein encoded within the the 35S rRNA gene on the opposite strand
YOL039W	32111.4	37987	26235.9	0.690654	-0.533965	0.0208865	0.533984						ID=YOL039W_W303;Name=YOL039W;orf_classification=Verified;gene=RPP2A;Alias=RPP2A,ribosomal
YOR052C	3230.19	2620.24	3840.14	1.46557	0.55146	0.0209572	0.533984						Nuclear protein of unknown function expression induced by nitrogen limitation in a GLN3 GAT1-independent manner and by weak acid transcriptionally regulated by Rpn4p along with proteasome subunit genes putative ortholog of human AIRAP which stimulates proteasome activity in response to arsenic protein abundance increases in response to DNA replication stress
YMR019W	1584.25	1299.13	1869.36	1.43893	0.524994	0.0213437	0.534319						Putative transcription factor contains a ZnII2Cys6 zinc finger domain characteristic of DNA-binding proteins computational analysis suggests a role in regulation of expression of genes encoding transporters binds Sin3p in a two-hybrid assay
YAR035W	517.983	398.931	637.035	1.59686	0.675235	0.0220447	0.540707						Outer mitochondrial carnitine acetyltransferase minor ethanol-inducible enzyme involved in transport of activated acyl groups from the cytoplasm into the mitochondrial matrix phosphorylated
YBR115C	3548.41	2907.82	4189.01	1.4406	0.526669	0.022088	0.540707						Alpha aminoadipate reductase catalyzes the reduction of alpha-aminoadipate to alpha-aminoadipate 6-semialdehyde which is the fifth step in biosynthesis of lysine activation requires posttranslational phosphopantetheinylation by Lys5p
YDR493W	773.298	588.12	958.477	1.62973	0.704633	0.0217428	0.540707						Protein required for assembly of the cytochrome bc1 complex facilitates insertion of Rip1p into the complex at a late stage of assembly localized to the mitochondrial matrix null mutant exhibits a respiratory growth defect and reduced mitochondrial zinc levels which is characteristic of mutations affecting bc1 complex assembly conserved in metazoans
YKL208W	537.131	429.96	644.302	1.49851	0.583533	0.0218528	0.540707						Protein involved in 5%27 end processing of mitochondrial COB 15S_rRNA and RPM1 transcripts may also have a role in 3%27 end processing of the COB pre-mRNA displays genetic interaction with cell cycle-regulated kinase Dbf2p
YMR244C-A	303.618	239.455	367.781	1.53591	0.619091	0.0219593	0.540707						Protein involved in cytochrome c oxidase assembly also required for efficient formation of respiratory supercomplexes comprised of Complexes III and IV localizes to the mitochondrial intermembrane space has a human homolog transcription is induced in response to the DNA-damaging agent MMS protein abundance increases in response to DNA replication stress
YPL017C	324.952	191.081	458.824	2.4012	1.26376	0.0219733	0.540707						Microtubule associated protein regulates microtubule dynamics required for accurate meiotic chromosome segregation null mutant displays large budded cells due to delayed mitotic progression increased levels of spontaneous Rad52 foci
YFL058W	300.927	176.789	425.066	2.40436	1.26566	0.0224733	0.548117						Protein involved in synthesis of the thiamine precursor hydroxymethylpyrimidine HMP member of a subtelomeric gene family including THI5 THI11 THI12 and THI13
YNL269W	23.2005	12.9314	33.4695	2.58823	1.37196	0.0229426	0.557514						Protein of unknown function ORF exhibits genomic organization compatible with a translational readthrough-dependent mode of expression readthrough is increased upon depletion of Sup35p
YDR001C	2568.81	2101.74	3035.88	1.44446	0.530529	0.0233875	0.56625						Neutral trehalase degrades trehalose required for thermotolerance and may mediate resistance to other cellular stresses may be phosphorylated by Cdc28p
YER138W-A	353.913	424.408	283.418	0.667796	-0.58252	0.0240653	0.580542						Putative protein of unknown function
YKL023W	190.647	148.907	232.386	1.56061	0.642108	0.0244564	0.583123						Putative protein of unknown function predicted by computational methods to be involved in mRNA degradation green fluorescent protein GFP-fusion protein localizes to the cytoplasm
YLR040C	724.803	864.295	585.311	0.677212	-0.56232	0.0245666	0.583123						Protein of unknown function localizes to the cell wall predicted to be a GPI-attached protein upregulated by Mcm1p-Alpha1p transcription factor partially overlaps the dubious ORF YLR041W mRNA identified as translated by ribosome profiling data YLR040C is not essential
YOR003W	595.837	479.12	712.554	1.48721	0.572612	0.0244429	0.583123						Putative precursor to the subtilisin-like protease III
YOR044W	803.171	649.025	957.316	1.47501	0.560721	0.0246117	0.583123						Putative protein of unknown function green fluorescent protein GFP-fusion localizes to the ER null mutant displays increased levels of spontaneous Rad52p foci
YOR273C	4270.65	5032.25	3509.05	0.697312	-0.520124	0.0245135	0.583123						Polyamine transport protein recognizes spermine putrescine and spermidine localizes to the plasma membrane member of the major facilitator superfamily
YFL045C	23317.9	27381	19254.8	0.703218	-0.507957	0.0247899	0.585253						ID=YFL045C_W303;Name=YFL045C;orf_classification=Verified;gene=SEC53;Alias=SEC53,phosphomannomutase
YDR487C	4865.22	4004.63	5725.82	1.4298	0.515814	0.0250265	0.588745						ID=YDR487C_W303;Name=YDR487C;orf_classification=Verified;gene=RIB3;Alias=RIB3,3,4-dihydroxy-2-butanone-4-phosphate
YER054C	159.908	122.371	197.445	1.6135	0.690196	0.025289	0.590729						Putative regulatory subunit of the protein phosphatase Glc7p involved in glycogen metabolism contains a conserved motif GVNK motif that is also found in Gac1p Pig1p and Pig2p
YOR182C--77915	8253.84	9723.57	6784.12	0.697699	-0.519324	0.0252835	0.590729						ID=YOR182C_W303;Name=YOR182C;orf_classification=Verified;gene=RPS30B;Alias=RPS30B,ribosomal
YML131W	1388.45	1139.81	1637.09	1.43628	0.522335	0.0255654	0.595091						Putative protein of unknown function similar to medium chain dehydrogenase/reductases expression induced by stresses including osmotic shock DNA damaging agents and other chemicals GFP-fusion protein localizes to the cytoplasm protein abundance increases in response to DNA replication stress
YDR170W-A	4365.51	3578.27	5152.75	1.44001	0.526081	0.0265709	0.612739						Retrotransposon TYA Gag gene; Gag is a nucleocapsid protein that is the structural constituent of virus-like particles (VLPs); similar to retroviral Gag; YDR170W-A is part of a mutant retrotransposon; distribution in the cytoplasm becomes irregular rather than punctate upon DNA replication stress
YKL055C	249.551	196.838	302.263	1.53559	0.618797	0.0266007	0.612739						Mitochondrial 3-oxoacyl-%5Bacyl-carrier-protein%5D reductase may comprise a type II mitochondrial fatty acid synthase along with Mct1p
YKL162C-A	48.4656	30.7006	66.2305	2.1573	1.10923	0.0264594	0.612739						Dubious open reading frame unlikely to encode a functional protein based on available experimental and comparative sequence data
YDL032W	13.2788	6.43989	20.1178	3.12393	1.64336	0.0269746	0.619202						Dubious open reading frame unlikely to encode a protein based on available experimental and comparative sequence data partially overlaps verified gene SLM3/YDL033C YDL032W is not an essential gene
YBR230W-A	116.071	87.5576	144.585	1.65131	0.723609	0.0272271	0.620702						Putative protein of unknown function YBR230W-A has a paralog COQ8 that arose from the whole genome duplication
YKL151C	424.994	342.993	506.995	1.47815	0.56379	0.0271925	0.620702						ID=YKL151C_W303;Name=YKL151C;orf_classification=Verified;Alias=NADHX
YCR021C	5418.33	6349.14	4487.52	0.706792	-0.500643	0.0276147	0.627148						Hydrophobic plasma membrane localized stress-responsive protein that negatively regulates the H%2B-ATPase Pma1p induced by heat shock ethanol treatment weak organic acid glucose limitation and entry into stationary phase
YLR367W	5815.86	7007.43	4624.28	0.659912	-0.599655	0.0276989	0.627148						ID=YLR367W_W303;Name=YLR367W;orf_classification=Verified;gene=RPS22B;Alias=RPS22B,ribosomal
YGL018C	279.705	221.123	338.288	1.52986	0.613403	0.0279784	0.6312						Specialized J-protein that functions with Hsp70 in Fe-S cluster biogenesis in mitochondria involved in iron metabolism contains a J domain typical to J-type chaperones localizes to the mitochondrial matrix
YHL021C	4424.27	3636.53	5212.02	1.43324	0.519282	0.0281761	0.6312						Putative protein of unknown function the authentic non-tagged protein is detected in highly purified mitochondria in high-throughput studies null mutant displays reduced frequency of mitochondrial genome loss
YIL164C	304.01	242.984	365.036	1.5023	0.587175	0.0283536	0.6312						Nitrilase member of the nitrilase branch of the nitrilase superfamily in closely related species and other S. cerevisiae strain backgrounds YIL164C and adjacent ORF YIL165C likely constitute a single ORF encoding a nitrilase gene
YLR154W-C	42851.5	65601.4	20101.7	0.306421	-1.70641	0.0282704	0.6312						Mitochondrial protein potentially involved in regulation of respiratory metabolism interacts genetically with RPO41 and physically with Coq5p encoded within the 25S rRNA gene on the opposite strand
YNR060W	560.553	807.839	313.267	0.387784	-1.36668	0.0283156	0.6312						Ferric reductase reduces a specific subset of siderophore-bound iron prior to uptake by transporters expression induced by low iron levels
YAL060W	4577.54	3518.68	5636.4	1.60185	0.679742	0.0287688	0.635285						ID=YAL060W_W303;Name=YAL060W;orf_classification=Verified;gene=BDH1;Alias=BDH1,(2R,3R)-2,3-butanediol
YKL056C	46725.2	54717.6	38732.8	0.707867	-0.498451	0.0288244	0.635285						Protein that associates with ribosomes homolog of translationally controlled tumor protein green fluorescent protein GFP-fusion protein localizes to the cytoplasm and relocates to the mitochondrial outer surface upon oxidative stress
YOR120W	1050.01	855.904	1244.12	1.45358	0.539607	0.028735	0.635285						Putative NADP%2B coupled glycerol dehydrogenase proposed to be involved in an alternative pathway for glycerol catabolism also has mRNA binding activity member of the aldo-keto reductase AKR family protein abundance increases in response to DNA replication stress
YGL066W	575.571	471.601	679.541	1.44092	0.526993	0.0293093	0.643833						SAGA complex subunit has a role in anchoring the deubiquitination module into SAGA and SLIK complexes involved in preinitiation complex assembly at promoters human ortholog ataxin-7 is associated with spinocerebellar ataxia diseases mutant displays reduced transcription elongation in the G-less-based run-on GLRO assay
YER090W	4734.64	3864.57	5604.72	1.45028	0.536334	0.0300129	0.657114						ID=YER090W_W303;Name=YER090W;orf_classification=Verified;gene=TRP2;Alias=TRP2,anthranilate
YNL301C	213.25	260.119	166.382	0.639637	-0.644674	0.0301801	0.658602						ID=YNL301C_W303;Name=YNL301C;orf_classification=Verified;gene=RPL18B;Alias=RPL18B,ribosomal
YCR101C	418.939	343.433	494.445	1.43971	0.525782	0.0303608	0.660373						Putative protein of unknown function localizes to the membrane fraction YCR101C is not an essential gene
YBR285W	96.5275	61.691	131.364	2.12939	1.09044	0.0306538	0.664567						Putative protein of unknown function YBR285W is not an essential gene
YDR408C	599.802	711.464	488.14	0.686106	-0.543497	0.0309714	0.669264						ID=YDR408C_W303;Name=YDR408C;orf_classification=Verified;gene=ADE8;Alias=ADE8,phosphoribosylglycinamide
YDR144C	6082.05	7128.99	5035.12	0.706287	-0.501673	0.0312858	0.673864						GPI-anchored aspartyl protease member of the yapsin family of proteases involved in cell wall growth and maintenance shares functions with Yap3p and Kex2p
YBL107C	485.249	392.015	578.483	1.47566	0.561365	0.0318324	0.683418						Mitochondrial intermembrane space protein of unknown function imported via the MIA import machinery contains an unusual twin cysteine motif CX13C CX14C
YNL318C	15.8763	8.042	23.7107	2.94836	1.55991	0.0320956	0.684637						Protein with similarity to hexose transporter family members expression is induced in low glucose and repressed in high glucose the authentic non-tagged protein is detected in highly purified mitochondria in high-throughput studies
YPL280W	36.5346	22.8174	50.2518	2.20235	1.13904	0.0320309	0.684637						Possible chaperone and cysteine protease with similarity to E. coli Hsp31 and S. cerevisiae Hsp31p Hsp33p and Sno4p member of the DJ-1/ThiJ/PfpI superfamily which includes human DJ-1 involved in Parkinson%27s disease
YDR404C	2842.92	3323.03	2362.81	0.711042	-0.491992	0.0322217	0.685124						RNA polymerase II subunit B16 forms two subunit dissociable complex with Rpb4p involved in recruitment of 3%27-end processing factors to transcribing RNA polymerase II complex and in export of mRNA to cytoplasm under stress conditions also involved in translation initiation
YBR105C	2516.69	1721.28	3312.11	1.92421	0.94427	0.0324306	0.686325						ID=YBR105C_W303;Name=YBR105C;orf_classification=Verified;gene=VID24;Alias=VID24,glucose-induced
YCR091W	503.33	395.751	610.909	1.54367	0.626366	0.0324851	0.686325						Putative serine/threonine protein kinase implicated in the regulation of phospholipid asymmetry through the activation of phospholipid translocases flippases Lem3p-Dnf1p/Dnf2p similar to Fpk1p
YDR218C	37.4265	21.0805	53.7725	2.55082	1.35096	0.0331104	0.696547						ID=YDR218C_W303;Name=YDR218C;orf_classification=Verified;gene=SPR28;Alias=SPR28,septin
YER070W	19930.3	23127.4	16733.2	0.723521	-0.466893	0.0331789	0.696547						ID=YER070W_W303;Name=YER070W;orf_classification=Verified;gene=RNR1;Alias=RNR1,ribonucleotide-diphosphate
YML025C--22697	1108.77	912.824	1304.71	1.42931	0.515321	0.0333173	0.697247						ID=YML025C_W303;Name=YML025C;orf_classification=Verified;gene=YML6;Alias=YML6,mitochondrial
YKL081W--282868	2958.37	3473.15	2443.6	0.703567	-0.50724	0.0335251	0.699389						Gamma subunit of translational elongation factor eEF1B stimulates the binding of aminoacyl-tRNA AA-tRNA to ribosomes by releasing eEF1A Tef1p/Tef2p from the ribosomal complex
YDL169C	85.614	63.3762	107.852	1.70177	0.767036	0.0338166	0.703257						Protein of unknown function transcript accumulates in response to any combination of stress conditions
YMR041C	834.767	687.616	981.917	1.428	0.513997	0.0340588	0.706082						NAD-dependent arabinose dehydrogenase involved in biosynthesis of dehydro-D-arabinono-14-lactone similar to plant L-galactose dehydrogenase
YJL130C	174321	144374	204268	1.41486	0.50066	0.034167	0.706117						ID=YJL130C_W303;Name=YJL130C;orf_classification=Verified;gene=URA2;Alias=URA2,bifunctional
YJR035W	771.338	634.713	907.963	1.43051	0.516529	0.0343651	0.706912						ID=YJR035W_W303;Name=YJR035W;orf_classification=Verified;gene=RAD26;Alias=RAD26,DNA-dependent
YOL120C	849.477	1088.92	610.03	0.560214	-0.835951	0.0344185	0.706912						ID=YOL120C_W303;Name=YOL120C;orf_classification=Verified;gene=RPL18A;Alias=RPL18A,ribosomal
YBL033C	667.334	553.365	781.303	1.41191	0.497652	0.0355273	0.714829						ID=YBL033C_W303;Name=YBL033C;orf_classification=Verified;gene=RIB1;Alias=RIB1,GTP
YBR132C	2656.8	1898.38	3415.23	1.79902	0.84721	0.0357539	0.714829						High affinity polyamine permease preferentially uses spermidine over putrescine expression is down-regulated by osmotic stress plasma membrane carnitine transporter also functions as a low-affinity amino acid permease
YDL095W	11392.7	13316.3	9469.1	0.711089	-0.491898	0.0357846	0.714829						Protein O-mannosyltransferase of the ER membrane transfers mannose from dolichyl phosphate-D-mannose to protein serine and threonine residues 1 of 7 related proteins involved in O-glycosylation which is essential for cell wall rigidity involved in ER quality control amino terminus faces cytoplasm carboxyl terminus faces ER lumen
YDR244W	798.825	662.752	934.897	1.41063	0.496338	0.0351361	0.714829						Peroxisomal membrane signal receptor for the C-terminal tripeptide signal sequence PTS1 of peroxisomal matrix proteins required for peroxisomal matrix protein import also proposed to have PTS1-receptor independent functions
YER009W	13112.6	15278.8	10946.3	0.716434	-0.481094	0.0358307	0.714829						Nuclear envelope protein interacts with GDP-bound Gsp1p and with proteins of the nuclear pore to transport Gsp1p into the nucleus where it is an essential player in nucleocytoplasmic transport
YER028C	619.19	401.934	836.447	2.08106	1.05732	0.0353727	0.714829						Transcriptional repressor involved in response to toxic agents phosphorylation by Snf1p or the Mec1p pathway inactivates Mig3p allowing induction of damage response genes MIG3 has a paralog MIG2 that arose from the whole genome duplication
YKL042W	295.932	355.321	236.543	0.665715	-0.587023	0.0355019	0.714829						Central plaque component of spindle pole body SPB involved in SPB duplication may facilitate attachment of the SPB to the nuclear membrane
YKR069W	512.699	422.651	602.748	1.42611	0.512087	0.0359152	0.714829						S-adenosyl-L-methionine uroporphyrinogen III transmethylase involved in the biosynthesis of siroheme a prosthetic group used by sulfite reductase required for sulfate assimilation and methionine biosynthesis
YLL057C	252.08	178.026	326.133	1.83194	0.873373	0.0359893	0.714829						FeII-dependent sulfonate/alpha-ketoglutarate dioxygenase involved in sulfonate catabolism for use as a sulfur source contains sequence that resembles a J domain typified by the E. coli DnaJ protein induced by sulphur starvation
YOR288C	1222.58	1026.16	1419	1.38282	0.467618	0.0350835	0.714829						ID=YOR288C_W303;Name=YOR288C;orf_classification=Verified;gene=MPD1;Alias=MPD1,protein
YPR047W	1692.19	1255.32	2129.06	1.69603	0.762163	0.0358861	0.714829						ID=YPR047W_W303;Name=YPR047W;orf_classification=Verified;gene=MSF1;Alias=MSF1,phenylalanine--tRNA
YDR119W-A	103.118	70.2406	135.995	1.93613	0.953177	0.036438	0.72158						Putative protein of unknown function copurifies with respiratory chain supercomplexes composed of Complex III ubiquinol-cytochrome c reductase and Complex IV cytochrome c oxidase
YPR005C	463.34	379.626	547.053	1.44103	0.527101	0.0373405	0.737253						Cytoplasmic protein involved in halotolerance decreases intracellular Na%2B via Ena1p and increases intracellular K%2B by decreasing efflux expression repressed by Ssn6p-Tup1p and Sko1p and induced by NaCl KCl and sorbitol through Gcn4p
YPL137C	10398.6	8473.92	12323.3	1.45426	0.540283	0.037735	0.742831						Glc7-interacting protein whose overexpression relocalizes Glc7p from the nucleus and prevents chromosome segregation may interact with ribosomes based on co-purification experiments
YAL023C	15432.3	17964.2	12900.4	0.718118	-0.477708	0.0382341	0.742836						Protein O-mannosyltransferase of the ER membrane transfers mannose residues from dolichyl phosphate-D-mannose to protein serine/threonine residues involved in ER quality control acts in a complex with Pmt1p can instead interact with Pmt5p antifungal drug target PMT2 has a paralog PMT3 that arose from the whole genome duplication
YDR009W	206.455	164	248.911	1.51775	0.601932	0.0382951	0.742836						Transcriptional regulator involved in activation of the GAL genes in response to galactose forms a complex with Gal80p to relieve Gal80p inhibition of Gal4p binds galactose and ATP but does not have galactokinase activity
YOR247W	7768.87	9016.47	6521.27	0.723261	-0.467411	0.0379715	0.742836						Mannoprotein that exhibits a tight association with the cell wall required for cell wall stability in the absence of GPI-anchored mannoproteins has a high serine-threonine content expression is induced in cell wall mutants
YOR248W	7768.87	9016.47	6521.27	0.723261	-0.467411	0.0379715	0.742836						Dubious open reading frame unlikely to encode a functional protein based on available experimental and comparative sequence data
YPR151C	194.95	127.601	262.298	2.05561	1.03957	0.0382558	0.742836						Mitochondrial protein required for degradation of unstable forms of cytochrome c
YFL033C	2403.82	2003.18	2804.46	1.40001	0.485433	0.0384641	0.743938						Glucose-repressible protein kinase involved in signal transduction during cell proliferation in response to nutrients specifically the establishment of stationary phase identified as a regulator of IME2 substrate of Pho80p-Pho85p kinase
YAL012W	23983.2	27832.6	20133.8	0.723389	-0.467157	0.0387079	0.746065						ID=YAL012W_W303;Name=YAL012W;orf_classification=Verified;gene=CYS3;Alias=CYS3,cystathionine
YLR048W--21947	685.136	807.15	563.122	0.697667	-0.51939	0.0390546	0.746065						ID=YLR048W_W303;Name=YLR048W;orf_classification=Verified;gene=RPS0B;Alias=RPS0B,ribosomal
YLR069C	6747.51	4759.16	8735.86	1.83559	0.876244	0.0388749	0.746065						Mitochondrial elongation factor involved in translational elongation
YNL069C--391300	53018.8	64212.1	41825.5	0.651364	-0.618463	0.0390993	0.746065						ID=YNL069C_W303;Name=YNL069C;orf_classification=Verified;gene=RPL16B;Alias=RPL16B,ribosomal
YNL270C	214.606	142.377	286.836	2.01462	1.01051	0.0391364	0.746065						Arginine transporter expression is normally very low and it is unclear what conditions would induce significant expression
YDL130W	22669.1	26337.9	19000.2	0.721401	-0.471126	0.0395011	0.750861						ID=YDL130W_W303;Name=YDL130W;orf_classification=Verified;gene=RPP1B;Alias=RPP1B,ribosomal
YDR384C	1218	955.763	1480.24	1.54875	0.631101	0.0397972	0.752179						Plasma membrane protein regulation pattern suggests a possible role in export of ammonia from the cell phosphorylated in mitochondria member of the TC 9.B.33 YaaH family of putative transporters
YHR124W	265.873	212.411	319.334	1.50338	0.588211	0.0397394	0.752179						Meiosis-specific transcription factor required for exit from pachytene and for full meiotic recombination activates middle sporulation genes competes with Sum1p for binding to promoters containing middle sporulation elements MSE
YDR079W	722.573	593.017	852.129	1.43694	0.522998	0.040312	0.753909						Chaperone that specifically facilitates the assembly of cytochrome c oxidase integral to the mitochondrial inner membrane interacts with a subcomplex of subunits VII VIIa and VIII Cox7p Cox9p and Cox8p but not with the holoenzyme
YER043C	49621.9	57604.3	41639.4	0.722852	-0.468228	0.0403433	0.753909						S-adenosyl-L-homocysteine hydrolase catabolizes S-adenosyl-L-homocysteine which is formed after donation of the activated methyl group of S-adenosyl-L-methionine AdoMet to an acceptor
YOR208W	2145.25	1776.83	2513.66	1.41469	0.500482	0.0400742	0.753909						Phosphotyrosine-specific protein phosphatase involved in the inactivation of mitogen-activated protein kinase MAPK during osmolarity sensing dephosporylates Hog1p MAPK and regulates its localization localized to the nucleus
YPL014W	4862.85	5630.67	4095.03	0.727272	-0.459433	0.0402113	0.753909						Putative protein of unknown function green fluorescent protein GFP-fusion protein localizes to the cytoplasm and to the nucleus
YEL034W	113256	131374	95136.9	0.724166	-0.465608	0.0407487	0.758513						Translation elongation factor eIF-5A may function in translation initiation structural homolog of bacterial EF-P undergoes an essential hypusination modification HYP2 has a paralog ANB1 that arose from the whole genome duplication
YLR143W	1460.13	1227.21	1693.05	1.3796	0.464247	0.0408184	0.758513						Putative protein of unknown function green fluorescent protein GFP-tagged protein localizes to the cytoplasm YLR143W is not an essential gene
YNL129W	679.216	566.431	792	1.39823	0.483601	0.0409876	0.75953						Nicotinamide riboside kinase catalyzes the phosphorylation of nicotinamide riboside and nicotinic acid riboside in salvage pathways for NAD%2B biosynthesis
YLR198C	230.57	273.332	187.808	0.687105	-0.541397	0.0412021	0.761378						Dubious open reading frame unlikely to encode a protein based on available experimental and comparative sequence data overlaps the verified gene SIK1/YLR197W
YBR265W	1852.12	2148.13	1556.1	0.724397	-0.465148	0.0414986	0.763143						ID=YBR265W_W303;Name=YBR265W;orf_classification=Verified;gene=TSC10;Alias=TSC10,3-dehydrosphinganine
YGL154C	345.668	281.136	410.201	1.45908	0.545061	0.0415277	0.763143						Phosphopantetheinyl transferase involved in lysine biosynthesis converts inactive apo-form of Lys2p alpha-aminoadipate reductase into catalytically active holo-form by posttranslational addition of phosphopantetheine
YPL113C	135.523	104.923	166.124	1.5833	0.662937	0.041911	0.768059						Glyoxylate reductase acts on glyoxylate and hydroxypyruvate substrates YPL113C is not an essential gene
YDL081C	28691.5	33350.3	24032.7	0.720616	-0.472697	0.0421554	0.768293						ID=YDL081C_W303;Name=YDL081C;orf_classification=Verified;gene=RPP1A;Alias=RPP1A,ribosomal
YOL077C	3143.52	3662.37	2624.67	0.716659	-0.480642	0.0420814	0.768293						Nucleolar protein constituent of 66S pre-ribosomal particles depletion leads to defects in rRNA processing and a block in the assembly of large ribosomal subunits possesses a sigma70-like RNA-binding motif
YJL188C	17.6833	25.0618	10.3049	0.411178	-1.28216	0.0424415	0.771389						Dubious open reading frame unlikely to encode a protein not conserved in closely related Saccharomyces species 88%25 of ORF overlaps the verified gene RPL39 diploid mutant displays a weak budding pattern phenotype in a systematic assay
YPL079W--345138	7.53344	2.64498	12.4219	4.69641	2.23156	0.042779	0.775399						ID=YPL079W_W303;Name=YPL079W;orf_classification=Verified;gene=RPL21B;Alias=RPL21B,ribosomal
YGL083W	1037.83	1215.64	860.023	0.707463	-0.499274	0.0430466	0.777489						Putative kinase suppressor of GTPase mutant similar to bovine rhodopsin kinase
YOL157C	657.68	540.007	775.354	1.43582	0.521879	0.0431287	0.777489						Alpha-glucosidase with specificity for isomaltase methyl-alpha-glucoside and palatinose member of IMA isomaltase family not required for isomaltose utilization but Ima2p overexpression allows the ima1 null mutant to grow on isomaltose
YGL229C	882.403	729.31	1035.5	1.41983	0.505718	0.0434333	0.780858						Protein required for function of the Sit4p protein phosphatase member of a family of similar proteins that form complexes with Sit4p including Sap155p Sap185p and Sap190p
YLR382C	2350.95	1903.76	2798.14	1.46979	0.555613	0.0438617	0.786428						ID=YLR382C_W303;Name=YLR382C;orf_classification=Verified;gene=NAM2;Alias=NAM2,leucine--tRNA
YPL208W	1442.38	1682.51	1202.25	0.714555	-0.484882	0.0443272	0.792632						SET-domain lysine-N-methyltransferase catalyzes the formation of dimethyllysine residues on the large ribsomal subunit proteins L23a Rpl23Ap and Rpl23Bp and L18 Rps18Ap and Rps18Bp
YNL030W	11218.8	13280.1	9157.61	0.689576	-0.536218	0.0451286	0.804793						Histone H4 core histone protein required for chromatin assembly and chromosome function one of two identical histone proteins see also HHF1 contributes to telomeric silencing N-terminal domain involved in maintaining genomic integrity
YNL226W	8.3592	3.36668	13.3517	3.96584	1.98763	0.0455427	0.810001						Dubious open reading frame unlikely to encode a protein based on available experimental and comparative sequence data overlaps the verified gene JJJ1/YNL227C
YGL248W	1933.45	1617.67	2249.24	1.39042	0.475523	0.0456889	0.810429						Low-affinity cyclic AMP phosphodiesterase controls glucose and intracellular acidification-induced cAMP signaling target of the cAMP-protein kinase A PKA pathway glucose induces transcription and inhibits translation
YOR077W	131.534	103.055	160.012	1.55269	0.634773	0.0463539	0.820031						Basic zinc-finger protein similar to human and mouse Kin17 proteins which are chromatin-associated proteins involved in UV response and DNA replication
YBR203W	2946.63	2456.79	3436.47	1.39876	0.484153	0.0469358	0.827373						Protein required for resistance to the antifungal drug ciclopirox olamine not related to the subtelomerically-encoded COS family the authentic non-tagged protein is detected in highly purified mitochondria in high-throughput studies
YMR032W	365.206	439.33	291.083	0.662561	-0.593874	0.0470183	0.827373						Bud neck-localized SH3 domain-containing protein required for cytokinesis regulates actomyosin ring dynamics and septin localization interacts with the formins Bni1p and Bnr1p and with Cyk3p Vrp1p and Bni5p
YER120W	5983.88	6944.23	5023.53	0.72341	-0.467115	0.0477341	0.833337						Integral ER membrane protein that regulates phospholipid metabolism via an interaction with the FFAT motif of Opi1p also involved in telomeric silencing disruption causes inositol auxotrophy above 34 degrees C VAP homolog
YIL015W	4369.02	5486.47	3251.58	0.592654	-0.754737	0.0476615	0.833337						Aspartyl protease secreted into the periplasmic space of mating type a cells helps cells find mating partners cleaves and inactivates alpha factor allowing cells to recover from alpha-factor-induced cell cycle arrest
YLR290C	717.893	600.626	835.161	1.39049	0.475589	0.0476033	0.833337						Putative protein of unknown function the authentic non-tagged protein is detected in highly purified mitochondria in high-throughput studies YLR290C is not an essential gene
YOL096C	542.214	447.967	636.461	1.42078	0.506679	0.0478995	0.833395						O-methyltransferase catalyzes two different O-methylation steps in ubiquinone Coenzyme Q biosynthesis component of a mitochondrial ubiquinone-synthesizing complex phosphoprotein
YOR185C	1263	1004.32	1521.69	1.51514	0.599453	0.0479887	0.833395						GTP binding protein mammalian Ranp homolog involved in the maintenance of nuclear organization RNA processing and transport interacts with Kap121p Kap123p and Pdr6p karyophilin betas Gsp1p homolog that is not required for viability protein abundance increases in response to DNA replication stress
YCL009C	21883.7	18621.2	25146.2	1.35041	0.433395	0.0484037	0.835532						Regulatory subunit of acetolactate synthase which catalyzes the first step of branched-chain amino acid biosynthesis enhances activity of the Ilv2p catalytic subunit localizes to mitochondria
YJR052W	1028.6	854.861	1202.34	1.40647	0.492079	0.0482934	0.835532						Protein that recognizes and binds damaged DNA in an ATP-dependent manner with Rad16p during nucleotide excision repair subunit of Nucleotide Excision Repair Factor 4 NEF4 and the Elongin-Cullin-Socs ECS ligase complex
YLL013C	3993.46	3349.59	4637.34	1.38445	0.469313	0.0487172	0.835532						Protein of the mitochondrial outer surface links the Arp2/3 complex with the mitochore during anterograde mitochondrial movement also binds to and promotes degradation of mRNAs for select nuclear-encoded mitochondrial proteins
YOL132W	64.3959	45.9282	82.8636	1.8042	0.851359	0.0486698	0.835532						13-beta-glucanosyltransferase involved with Gas2p in spore wall assembly has similarity to Gas1p localizes to the cell wall
YOR039W	1803.25	2095.92	1510.57	0.720719	-0.472491	0.0487415	0.835532						ID=YOR039W_W303;Name=YOR039W;orf_classification=Verified;gene=CKB2;Alias=CKB2,CK2
YLR325C	9069.51	10600.5	7538.47	0.71114	-0.491795	0.0490149	0.838054						ID=YLR325C_W303;Name=YLR325C;orf_classification=Verified;gene=RPL38;Alias=RPL38,ribosomal
YDR500C--141788	12529.2	14898.6	10159.9	0.681942	-0.55228	0.0498552	0.838727						ID=YDR500C_W303;Name=YDR500C;orf_classification=Verified;gene=RPL37B;Alias=RPL37B,ribosomal
YER003C--157616	7730.33	8944.86	6515.8	0.728441	-0.457117	0.0497722	0.838727						ID=YER003C_W303;Name=YER003C;orf_classification=Verified;gene=PMI40;Alias=PMI40,mannose-6-phosphate
YIL056W	5538.72	4565.16	6512.28	1.42652	0.512497	0.0499393	0.838727						Transcriptional activator required for the vitamin H-responsive element VHRE mediated induction of VHT1 Vitamin H transporter and BIO5 biotin biosynthesis intermediate transporter in response to low biotin concentrations VHR1 has a paralog VHR2 that arose from the whole genome duplication
YJR015W	5532.67	6402.47	4662.87	0.728293	-0.457409	0.0498725	0.838727						Putative protein of unknown function localizes to the endoplasmic reticulum and cytoplasm predicted to encode a membrane transporter based on phylogenetic analysis YJR015W is a non-essential gene
YLR204W	831.459	675.174	987.745	1.46295	0.54888	0.0494364	0.838727						Mitochondrial inner membrane protein required for accumulation of spliced COX1 mRNA may have an additional role in translation of COX1 mRNA
YMR302C	1585.18	1329.64	1840.73	1.38438	0.469241	0.0498273	0.838727						Integral inner mitochondrial membrane protein with a role in maintaining mitochondrial nucleoid structure and number mutants exhibit an increased rate of mitochondrial DNA escape shows some sequence similarity to exonucleases
YNL221C	1496.09	1269.59	1722.58	1.3568	0.440209	0.0498907	0.838727						Subunit of both RNase MRP and nuclear RNase P RNase MRP cleaves pre-rRNA while nuclear RNase P cleaves tRNA precursors to generate mature 5%27 ends and facilitates turnover of nuclear RNAs binds to the RPR1 RNA subunit in RNase P
YBL032W	2152.13	2494.12	1810.14	0.725762	-0.462431	0.0505463	0.839612						RNA binding protein involved in the asymmetric localization of ASH1 mRNA represses translation of ASH1 mRNA an effect reversed by Yck1p-dependent phosphoryation regulates telomere position effect and length similarity to hnRNP-K
YDL194W	523.677	432.094	615.26	1.4239	0.509851	0.0504116	0.839612						Plasma membrane low glucose sensor that regulates glucose transport contains 12 predicted transmembrane segments and a long C-terminal tail required for induction of hexose transporters also senses fructose and mannose similar to Rgt2p
YEL039C	327.945	225.842	430.048	1.9042	0.929181	0.0502545	0.839612						ID=YEL039C_W303;Name=YEL039C;orf_classification=Verified;gene=CYC7;Alias=CYC7,iso-2-cytochrome
YGR161W-C	613.789	508.001	719.578	1.41649	0.502319	0.0506248	0.839612						Putative protein of unknown function identified by sequence comparison with hemiascomycetous yeast species
YLR214W	7868.22	9716.11	6020.34	0.619624	-0.690535	0.0504628	0.839612						Ferric reductase and cupric reductase reduces siderophore-bound iron and oxidized copper prior to uptake by transporters expression induced by low copper and iron levels
YPL052W--16477	436.952	358.749	515.155	1.43598	0.522032	0.0509491	0.842883						Regulator of ornithine decarboxylase Spe1p antizyme that binds to Spe1p to stimulate ubiquitin-independent degradation by the proteasome binding of polyamines to nascent Oaz1p during translation stimulates %2B1 ribosomal frameshifting allowing translation of full-length Oaz1p
YER175W-A	34.9029	23.8602	45.9455	1.92561	0.945316	0.0514212	0.846024						Putative protein of unknown function identified by gene-trapping microarray-based expression analysis and genome-wide homology searching
YLR297W	1479.47	1236.7	1722.24	1.39261	0.477795	0.0512918	0.846024						Putative protein of unknown function green fluorescent protein GFP-fusion protein localizes to the vacuole YLR297W is not an essential gene induced by treatment with 8-methoxypsoralen and UVA irradiation
YLR312C	168.857	134.18	203.534	1.51688	0.601104	0.0515215	0.846024						Putative protein of unknown function
YGL062W	29153.4	20492.8	37814	1.84523	0.883803	0.0520126	0.84988						ID=YGL062W_W303;Name=YGL062W;orf_classification=Verified;gene=PYC1;Alias=PYC1,pyruvate
YLR090W	716.595	598.453	834.737	1.39482	0.480083	0.0519785	0.84988						Putative chaperone homolog of E. coli DnaJ closely related to Ydj1p the authentic non-tagged protein is detected in highly purified mitochondria in high-throughput studies
YAL018C	20.1548	12.1304	28.1793	2.32304	1.21601	0.052835	0.856987						Putative protein of unknown function
YER156C	2329.53	2701.29	1957.78	0.724755	-0.464436	0.052808	0.856987						Putative protein of unknown function interacts with Hsp82p and copurifies with Ipl1p expression is copper responsive and downregulated in strains deleted for MAC1 a copper-responsive transcription factor similarity to mammalian MYG1
YFL014W	16263.4	7978.13	24548.6	3.07699	1.62152	0.0528118	0.856987						Plasma membrane protein involved in maintaining membrane organization in stress conditions induced by heat shock oxidative stress osmostress stationary phase glucose depletion oleate and alcohol regulated by HOG and Ras-Pka pathways protein abundance increases in response to DNA replication stress
YDR277C	898.692	602.179	1195.21	1.9848	0.988995	0.0550686	0.888868						Negative regulator of the glucose-sensing signal transduction pathway required for repression of transcription by Rgt1p interacts with Rgt1p and the Snf3p and Rgt2p glucose sensors phosphorylated by Yck1p triggering Mth1p degradation
YPL058C	9328.69	7185.1	11472.3	1.59668	0.675072	0.0549436	0.888868						ID=YPL058C_W303;Name=YPL058C;orf_classification=Verified;gene=PDR12;Alias=PDR12,ATP-binding
YER118C	2179.41	2524.33	1834.49	0.726723	-0.460522	0.0553627	0.891448						Transmembrane osmosensor involved in activation of the Cdc42p- and MAP kinase-dependent filamentous growth pathway and the high-osmolarity glycerol response pathway phosphorylated by Hog1p interacts with Pbs2p Msb2p Hkr1p and Ste11p
YHR210C	221.103	178.72	263.486	1.47429	0.560024	0.0557428	0.893231						Putative protein of unknown function non-essential gene highly expressed under anaeorbic conditions sequence similarity to aldose 1-epimerases such as GAL10
YOR344C	2433.25	2804.68	2061.83	0.735137	-0.443916	0.0556315	0.893231						Serine-rich protein that contains a basic-helix-loop-helix bHLH DNA binding motif binds E-boxes of glycolytic genes and contributes to their activation may function as a transcriptional activator in Ty1-mediated gene expression
YBR086C	14325.7	16480.4	12170.9	0.738505	-0.437319	0.0568071	0.895253						Plasma membrane protein that may be involved in osmotolerance localizes to the mother cell in small-budded cells and to the bud in medium- and large-budded cells mRNA is transported to the bud tip by an actomyosin-driven process
YBR087W	1681.1	1945.84	1416.35	0.72789	-0.458209	0.0562071	0.895253						ID=YBR087W_W303;Name=YBR087W;orf_classification=Verified;gene=RFC5;Alias=RFC5,replication
YJR143C	17099.4	19636.3	14562.6	0.741614	-0.431261	0.0564213	0.895253						Protein O-mannosyltransferase transfers mannose residues from dolichyl phosphate-D-mannose to protein serine/threonine residues appears to form homodimers in vivo and does not complex with other Pmt proteins target for new antifungals
YJR148W	3711.5	3155.81	4267.18	1.35217	0.435272	0.0564522	0.895253						ID=YJR148W_W303;Name=YJR148W;orf_classification=Verified;gene=BAT2;Alias=BAT2,branched-chain-amino-acid
YKR091W	1951.41	1642.24	2260.58	1.37652	0.461028	0.0568205	0.895253						Cytoplasmic protein that when overexpressed suppresses the lethality of a rad53 null mutation potential Cdc28p substrate
YLL039C	4067.31	3453.88	4680.74	1.35521	0.438519	0.0564478	0.895253						Ubiquitin becomes conjugated to proteins marking them for selective degradation via the ubiquitin-26S proteasome system essential for the cellular stress response encoded as a polyubiquitin precursor comprised of 5 head-to-tail repeats protein abundance increases in response to DNA replication stress
YMR094W	263.655	310.881	216.43	0.696183	-0.522461	0.0566199	0.895253						Subunit of the CBF3 complex which binds to the CDE III element of centromeres bending the DNA upon binding and may be involved in sister chromatid cohesion during mitosis
YMR104C	4889.29	3826.97	5951.6	1.55517	0.637077	0.0570981	0.895253						Protein kinase with similarity to serine/threonine protein kinase Ypk1p functionally redundant with YPK1 at the genetic level participates in a signaling pathway required for optimal cell wall integrity homolog of mammalian kinase SGK
YNL293W	550.955	460.986	640.925	1.39034	0.475434	0.0572185	0.895253						Rab GTPase-activating protein regulates endocytosis via activation of Vps21p and Ypt7p also acts on Ypt52p and Sec4p also required for proper actin organization localizes to the plasma membrane and sites of polarized growth and a portion localizes to endosomes and vacuoles similar to Msb4p
YPR118W	3292.8	3802.11	2783.49	0.732092	-0.449902	0.0571174	0.895253						ID=YPR118W_W303;Name=YPR118W;orf_classification=Verified;gene=MRI1;Alias=MRI1,S-methyl-5-thioribose-1-phosphate
YGL186C	2225.38	1895.32	2555.44	1.34829	0.43113	0.0574283	0.896422						Plasma membrane pyridoxine vitamin B6 transporter member of the purine-cytosine permease subfamily within the major facilitator superfamily proton symporter with similarity to Fcy21p Fcy2p and Fcy22p
YEL010W	3.57368	0.507584	6.63978	13.0811	3.70941	0.058957	0.903281						Dubious open reading frame unlikely to encode a functional protein based on available experimental and comparative sequence data
YGL123C-A	27.2898	36.177	18.4025	0.508679	-0.975172	0.0588489	0.903281						Dubious open reading frame unlikely to encode a protein based on available experimental and comparative sequence data overlaps the verified gene RPS2/YGL123W
YHL035C	4837.36	4113.2	5561.52	1.35212	0.435219	0.0586559	0.903281						ID=YHL035C_W303;Name=YHL035C;orf_classification=Verified;gene=VMR1;Alias=VMR1,putative
YJR137C	7217.65	6170.12	8265.18	1.33955	0.421749	0.0587049	0.903281						Sulfite reductase beta subunit involved in amino acid biosynthesis transcription repressed by methionine
YKL107W	84.6415	65.462	103.821	1.58597	0.665369	0.0583632	0.903281						Putative protein of unknown function proposed to be a palmitoylated membrane protein
YLL059C	26.9635	17.8486	36.0785	2.02137	1.01533	0.0588078	0.903281						Dubious open reading frame unlikely to encode a protein based on available experimental and comparative sequence data
YLR212C	1651.54	1896.36	1406.72	0.741799	-0.430899	0.058575	0.903281						Gamma-tubulin involved in nucleating microtubules from both the cytoplasmic and nuclear faces of the spindle pole body protein abundance increases in response to DNA replication stress
YOL162W	145.299	115.772	174.827	1.5101	0.59464	0.058009	0.903281						Putative protein of unknown function member of the Dal5p subfamily of the major facilitator family
YGR066C	127.512	70.6134	184.41	2.61154	1.3849	0.0592423	0.90556						Putative protein of unknown function
YBL031W	278.442	329.003	227.881	0.692642	-0.529817	0.0594935	0.906605						Mitotic spindle protein interacts with components of the Dam1 DASH complex its effector Sli15p and microtubule-associated protein Bim1p also localizes to nuclear microtubules and to the bud neck in a ring-shaped structure inhibits dynein function
YNL096C	1268.51	1487.82	1049.19	0.70519	-0.503917	0.0595839	0.906605						ID=YNL096C_W303;Name=YNL096C;orf_classification=Verified;gene=RPS7B;Alias=RPS7B,ribosomal
YAL005C	58711.7	67595.3	49828	0.737152	-0.439967	0.0617904	0.907234						ATPase involved in protein folding and NLS-directed nuclear transport member of HSP70 family forms chaperone complex with Ydj1p localized to nucleus cytoplasm and cell wall 98%25 identical with Ssa2p but subtle differences between the two proteins provide functional specificity with respect to propagation of yeast %5BURE3%5D prions and vacuolar-mediated degradations of gluconeogenesis enzymes gen…
YBR042C	962.617	1113.7	811.536	0.728686	-0.45663	0.0598	0.907234						Protein required for incorporation of stearic acid into phosphatidylinositol affects chromosome stability when overexpressed
YDL057W	344.153	286.109	402.198	1.40575	0.491343	0.0613248	0.907234						Putative protein of unknown function YDL057W is not an essential gene
YDR064W	51390.7	63577	39204.4	0.616644	-0.69749	0.0615296	0.907234						ID=YDR064W_W303;Name=YDR064W;orf_classification=Verified;gene=RPS13;Alias=RPS13,ribosomal
YDR076W	227.034	187.17	266.898	1.42597	0.51194	0.0609764	0.907234						Protein that stimulates strand exchange by stabilizing the binding of Rad51p to single-stranded DNA involved in the recombinational repair of double-strand breaks in DNA during vegetative growth and meiosis forms heterodimer with Rad57p
YER174C	1332.81	1534.97	1130.65	0.736595	-0.441056	0.0611026	0.907234						Hydroperoxide and superoxide-radical responsive glutathione-dependent oxidoreductase monothiol glutaredoxin subfamily member along with Grx3p and Grx5p protects cells from oxidative damage mutant has increased aneuploidy tolerance transcription is regulated by Yap5
YFL003C	145.996	117.35	174.642	1.48821	0.573577	0.0620191	0.907234						ID=YFL003C_W303;Name=YFL003C;orf_classification=Verified;gene=MSH4;Alias=MSH4,MutS
YFL052W	372.045	249.699	494.391	1.97995	0.985464	0.0623915	0.907234						Putative zinc cluster protein that contains a DNA binding domain computational analysis suggests a role as a transcription factor null mutant is sensitive to Calcofluor White low osmolarity and heat suggesting a role for YFL052Wp in cell wall integrity
YGL038C	1909.82	2203.34	1616.31	0.733575	-0.446984	0.062391	0.907234						Mannosyltransferase of the cis-Golgi apparatus initiates the polymannose outer chain elongation of N-linked oligosaccharides of glycoproteins
YGR112W	946.814	796.648	1096.98	1.377	0.461525	0.062061	0.907234						Mitochondrial inner membrane protein required for assembly of cytochrome c oxidase complex IV associates with complex IV assembly intermediates and complex III/complex IV supercomplexes similar to human SURF1 involved in Leigh Syndrome
YGR122C-A	64.7326	48.1726	81.2927	1.68753	0.754911	0.0621295	0.907234						Dubious open reading frame unlikely to encode a functional protein similar to YLR334C and YOL106W
YJL190C	26958.3	33060.3	20856.2	0.630853	-0.664623	0.06134	0.907234						ID=YJL190C_W303;Name=YJL190C;orf_classification=Verified;gene=RPS22A;Alias=RPS22A,ribosomal
YKR034W	162.304	130.119	194.489	1.4947	0.579853	0.0609432	0.907234						Negative regulator of genes in multiple nitrogen degradation pathways expression is regulated by nitrogen levels and by Gln3p member of the GATA-binding family forms homodimers and heterodimers with Gzf3p DAL80 has a paralog GZF3 that arose from the whole genome duplication
YML016C	5997.98	5067.6	6928.35	1.36719	0.45121	0.0599317	0.907234						Serine/threonine protein phosphatase Z isoform of Ppz2p involved in regulation of potassium transport which affects osmotic stability cell cycle progression and halotolerance
YMR296C	7159.85	8213.23	6106.47	0.743493	-0.42761	0.0622223	0.907234						ID=YMR296C_W303;Name=YMR296C;orf_classification=Verified;gene=LCB1;Alias=LCB1,serine
YOL120C--93307	42224.2	52114.2	32334.2	0.620449	-0.688616	0.0603232	0.907234						ID=YOL120C_W303;Name=YOL120C;orf_classification=Verified;gene=RPL18A;Alias=RPL18A,ribosomal
YOR321W	2270.33	2621.13	1919.53	0.732327	-0.449439	0.061588	0.907234						Protein O-mannosyltransferase transfers mannose residues from dolichyl phosphate-D-mannose to protein serine/threonine residues acts in a complex with Pmt5p can instead interact with Pmt1p in some conditions antifungal drug target PMT3 has a paralog PMT2 that arose from the whole genome duplication
YOR369C	38860.1	44788.7	32931.5	0.735264	-0.443667	0.0610692	0.907234						ID=YOR369C_W303;Name=YOR369C;orf_classification=Verified;gene=RPS12;Alias=RPS12,ribosomal
YPL018W	249.819	295.173	204.464	0.692691	-0.529716	0.0607875	0.907234						Outer kinetochore protein needed for accurate chromosome segregation component of the kinetochore sub-complex COMA Ctf19p Okp1p Mcm21p Ame1p that functions as a platform for kinetochore assembly orthologous to human centromere constitutive-associated network CCAN subunit CENP-P and fission yeast fta2
YPL124W	129.299	164.65	93.9491	0.570599	-0.809451	0.0624971	0.907234						Inner plaque spindle pole body SPB component links the central plaque component Spc42p to the inner plaque component Spc110p required for SPB duplication
YPR036W-A	10386	8788.06	11984	1.36366	0.447489	0.0611731	0.907234						Protein of unknown function transcription is regulated by Pdr1p
YLR311C	40.9117	26.5569	55.2665	2.08106	1.05732	0.0630034	0.912586						Dubious open reading frame unlikely to encode a protein based on available experimental and comparative sequence data
YGR151C	221.411	262.363	180.46	0.687825	-0.539887	0.0634747	0.91741						Dubious open reading frame unlikely to encode a protein based on available experimental and comparative sequence data overlaps almost completely with the verified ORF RSR1/BUD1/YGR152C
YHL044W	255.524	210.626	300.422	1.42633	0.512306	0.0640268	0.923377						Putative integral membrane protein member of DUP240 gene family green fluorescent protein GFP-fusion protein localizes to the plasma membrane in a punctate pattern
YJR047C	774.34	897.274	651.407	0.725985	-0.461989	0.0643093	0.92409						Translation elongation factor eIF-5A previously thought to function in translation initiation undergoes an essential hypusination modification expressed under anaerobic conditions ANB1 has a paralog HYP2 that arose from the whole genome duplication
YPR049C	1696.48	1434.1	1958.86	1.36592	0.449871	0.0643548	0.92409						Adapter protein for pexophagy and the cytoplasm-to-vacuole targeting Cvt pathway directs receptor-bound cargo to the phagophore assembly site PAS for packaging into vesicles required for recruiting other proteins to the PAS
YBR191W-A	423.61	504.125	343.094	0.680573	-0.555177	0.065081	0.930265						Dubious open reading frame unlikely to encode a protein based on available experimental and comparative sequence data
YMR103C	573.74	441.917	705.563	1.5966	0.675001	0.0652818	0.930265						Dubious open reading frame unlikely to encode a protein based on available experimental and comparative sequence data
YNL311C	1632.75	1400.89	1864.6	1.33101	0.412522	0.0651003	0.930265						ID=YNL311C_W303;Name=YNL311C;orf_classification=Verified;gene=SKP2;Alias=SKP2,putative
YNR028W	1197.98	1487.06	908.898	0.611206	-0.710269	0.0653457	0.930265						ID=YNR028W_W303;Name=YNR028W;orf_classification=Verified;gene=CPR8;Alias=CPR8,peptidylprolyl
YBR033W	295.578	245.629	345.528	1.40671	0.49232	0.0664009	0.936826						Putative zinc cluster protein predicted to be a transcription factor not an essential gene EDS1 has a paralog RGT1 that arose from the whole genome duplication
YDL035C	4077.6	3481.76	4673.43	1.34226	0.424665	0.067164	0.936826						Plasma membrane G protein coupled receptor GPCR that interacts with the heterotrimeric G protein alpha subunit Gpa2p and with Plc1p sensor that integrates nutritional signals with the modulation of cell fate via PKA and cAMP synthesis
YDL084W	18208	20887	15529.1	0.743479	-0.427635	0.0660399	0.936826						Component of the TREX complex required for nuclear mRNA export member of the DEAD-box RNA helicase superfamily and is involved in early and late steps of spliceosome assembly homolog of the human splicing factor hUAP56
YDR104C	720.881	607.883	833.879	1.37178	0.456045	0.066708	0.936826						Meiosis-specific protein of unknown function required for spore wall formation during sporulation in particular for the proper size of the prospore membrane PSM interacts with SPO1 dispensable for both nuclear divisions during meiosis contains two PH domains
YDR126W	622.69	521.975	723.405	1.3859	0.470822	0.0672208	0.936826						Palmitoyltransferase that acts on transmembrane proteins including the SNAREs Snc1p Syn8p Tlg1p and likely all SNAREs contains an Asp-His-His-Cys-cysteine rich DHHC-CRD domain may have a role in vacuole fusion
YEL060C	11896	10249.6	13542.5	1.32127	0.401927	0.0672028	0.936826						Vacuolar proteinase B yscB serine protease of the subtilisin family involved in protein degradation in the vacuole and required for full protein degradation during sporulation activity inhibited by Pbi2p protein abundance increases in response to DNA replication stress
YGL096W	210.764	175.551	245.977	1.40117	0.486633	0.0670361	0.936826						Homeodomain-containing protein and putative transcription factor found associated with chromatin target of SBF transcription factor induced during meiosis and under cell-damaging conditions TOS8 has a paralog CUP9 that arose from the whole genome duplication
YHR054C	1066.86	900.955	1232.77	1.3683	0.452381	0.066142	0.936826						Putative protein of unknown function
YMR052W	160.764	129.96	191.568	1.47405	0.559785	0.0665047	0.936826						Protein of unknown function involved in recovery from cell cycle arrest in response to pheromone in a Far1p-independent pathway interacts with Far7p Far8p Far9p Far10p and Far11p localizes to the endoplasmic reticulum protein abundance increases in response to DNA replication stress
YNL202W	160.058	115.233	204.884	1.778	0.830252	0.0673599	0.936826						ID=YNL202W_W303;Name=YNL202W;orf_classification=Verified;gene=SPS19;Alias=SPS19,2,4-dienoyl-CoA
YPL188W	1633.62	1402.14	1865.1	1.33018	0.411625	0.0672137	0.936826						Mitochondrial NADH kinase phosphorylates NADH also phosphorylates NAD%2B with lower specificity required for the response to oxidative stress
YDR502C	8449.88	9694.13	7205.63	0.743298	-0.427988	0.0675369	0.937322						S-adenosylmethionine synthetase catalyzes transfer of the adenosyl group of ATP to the sulfur atom of methionine SAM2 has a paralog SAM1 that arose from the whole genome duplication
YAL003W	27408.6	33110.4	21706.9	0.65559	-0.609134	0.0685685	0.949652						Translation elongation factor 1 beta stimulates nucleotide exchange to regenerate EF-1 alpha-GTP for the next elongation cycle part of the EF-1 complex which facilitates binding of aminoacyl-tRNA to the ribosomal A site
YBL101C	2943.4	2517.99	3368.81	1.3379	0.419967	0.0698421	0.963491						Protein involved in regulating the endocytosis of plasma membrane proteins identified as a substrate for ubiquitination by Rsp5p and deubiquitination by Ubp2p promoter contains several Gcn4p binding elements
YML056C--154097	12975.4	14889.3	11061.4	0.742909	-0.428743	0.0698582	0.963491						ID=YML056C_W303;Name=YML056C;orf_classification=Verified;gene=IMD4;Alias=IMD4,IMP
YJL161W	370.558	271.104	470.013	1.7337	0.793853	0.0706081	0.971813						Putative protein of unknown function the authentic non-tagged protein is detected in highly purified mitochondria in high-throughput studies
YFR019W	3311.13	2836.85	3785.42	1.33437	0.41616	0.0714281	0.973006						ID=YFR019W_W303;Name=YFR019W;orf_classification=Verified;gene=FAB1;Alias=FAB1,1-phosphatidylinositol-3-phosphate
YOR224C	2678.73	3075.96	2281.5	0.74172	-0.431054	0.0711493	0.973006						RNA polymerase subunit ABC14.5 common to RNA polymerases I II and III
YOR364W	29.3415	20.3071	38.3759	1.88978	0.918215	0.0713546	0.973006						Dubious open reading frame unlikely to encode a protein based on available experimental and comparative sequence data partially overlaps the uncharacterized ORF YOR365C
YPL104W	1402.37	1188.44	1616.3	1.36002	0.443623	0.071212	0.973006						ID=YPL104W_W303;Name=YPL104W;orf_classification=Verified;gene=MSD1;Alias=MSD1,aspartate--tRNA
YPL171C	123.66	99.8505	147.469	1.4769	0.562571	0.0709574	0.973006						ID=YPL171C_W303;Name=YPL171C;orf_classification=Verified;gene=OYE3;Alias=OYE3,Old
YDR171W	1516.86	1762.47	1271.24	0.721283	-0.471362	0.0721427	0.978721						Small heat shock protein sHSP with chaperone activity forms barrel-shaped oligomers that suppress unfolded protein aggregation involved in cytoskeleton reorganization after heat shock protein abundance increases in response to DNA replication stress
YMR173W-A	2856.71	2460.87	3252.54	1.3217	0.4024	0.0720426	0.978721						Dubious open reading frame unlikely to encode a protein based on available experimental and comparative sequence data overlaps the verified gene DDR48/YML173W
YDL184C	68.5145	84.8093	52.2196	0.615729	-0.699631	0.0723062	0.978937						ID=YDL184C_W303;Name=YDL184C;orf_classification=Verified;gene=RPL41A;Alias=RPL41A,ribosomal
YDL229W	185025	211366	158684	0.750755	-0.413585	0.0732471	0.985187						Cytoplasmic ATPase that is a ribosome-associated molecular chaperone functions with J-protein partner Zuo1p may be involved in folding of newly-made polypeptide chains member of the HSP70 family interacts with phosphatase subunit Reg1p
YER077C	1241.66	1053.2	1430.12	1.35788	0.441358	0.0731759	0.985187						Putative protein of unknown function green fluorescent protein GFP-fusion protein localizes to the mitochondrion null mutation results in a decrease in plasma membrane electron transport
YER145C-A	39.4196	23.5907	55.2484	2.34196	1.22771	0.0739591	0.985187						Dubious open reading frame unlikely to encode a protein based on available experimental and comparative sequence data overlaps the verified ORF LSM5/YER146W
YHR061C	547.489	631.298	463.68	0.734485	-0.445194	0.0741044	0.985187						Protein of unknown function involved in initiation of budding and cellular polarization interacts with Cdc42p via the Cdc42/Rac-interactive binding CRIB domain
YKL182W	189552	216334	162771	0.752406	-0.410417	0.0735794	0.985187						ID=YKL182W_W303;Name=YKL182W;orf_classification=Verified;gene=FAS1;Alias=FAS1,tetrafunctional
YKR049C	350.342	277.361	423.323	1.52625	0.609991	0.0732297	0.985187						Putative redox protein containing a thioredoxin fold the authentic non-tagged protein is detected in highly purified mitochondria in high-throughput studies
YLR287C-A--55748	6086.63	6962.25	5211.01	0.748466	-0.417991	0.0736689	0.985187						ID=YLR287C-A_W303;Name=YLR287C-A;orf_classification=Verified;gene=RPS30A;Alias=RPS30A,ribosomal
YMR217W	21048.8	24048.6	18049	0.750521	-0.414035	0.0734231	0.985187						ID=YMR217W_W303;Name=YMR217W;orf_classification=Verified;gene=GUA1;Alias=GUA1,GMP
YPR195C	65.2306	49.2949	81.1664	1.64655	0.719445	0.0740812	0.985187						Dubious open reading frame unlikely to encode a protein based on available experimental and comparative sequence data
YBR009C	4476.56	5292.31	3660.81	0.691723	-0.531734	0.0746792	0.988655						Histone H4 core histone protein required for chromatin assembly and chromosome function one of two identical histone proteins see also HHF2 contributes to telomeric silencing N-terminal domain involved in maintaining genomic integrity
YGL123W	93886.2	113304	74468	0.657238	-0.605513	0.0748123	0.988655						ID=YGL123W_W303;Name=YGL123W;orf_classification=Verified;gene=RPS2;Alias=RPS2,ribosomal
YGR004W	812.075	935.374	688.776	0.736364	-0.441508	0.0747844	0.988655						Peroxisomal integral membrane protein involved in negative regulation of peroxisome size partially functionally redundant with Pex30p and Pex32p probably acts at a step downstream of steps mediated by Pex28p and Pex29p
YOL071W	756.918	594.263	919.573	1.54742	0.629863	0.0749715	0.988789						ID=YOL071W_W303;Name=YOL071W;orf_classification=Verified;gene=EMI5;Alias=EMI5,succinate
YBR262C	882.162	654.423	1109.9	1.696	0.762133	0.0753006	0.989196						Mitochondrial inner membrane protein subunit of the mitochondrial inner membrane organizing system MitOS MICOS or MINOS a scaffold-like structure on the intermembrane space side of the inner membrane which has a role in the maintenance of crista junctions and inner membrane architecture
YBR297W	742.434	631.882	852.987	1.34991	0.432869	0.0752643	0.989196						MAL-activator protein part of complex locus MAL3 nonfunctional in genomic reference strain S288C
YJR048W	6949.89	5944.55	7955.23	1.33824	0.420335	0.0754544	0.989258						ID=YJR048W_W303;Name=YJR048W;orf_classification=Verified;gene=CYC1;Alias=CYC1,iso-1-cytochrome
YAR007C	2020.36	2323.05	1717.68	0.739405	-0.435564	0.0778302	0.99057						Subunit of heterotrimeric Replication Protein A RPA which is a highly conserved single-stranded DNA binding protein involved in DNA replication repair and recombination
YBL009W	1355.42	1590.96	1119.89	0.703907	-0.506543	0.0785408	0.99057						Protein kinase accumulation and phosphorylation are periodic during the cell cycle phosphorylated in response to DNA damage contains characteristic motifs for degradation via the APC pathway ALK2 has a paralog ALK1 that arose from the whole genome duplication similar to mammalian haspins
YBR252W	973.539	1120.23	826.851	0.738109	-0.438093	0.0767678	0.99057						deoxyuridine triphosphate diphosphatase dUTPase catalyzes hydrolysis of dUTP to dUMP and PPi thereby preventing incorporation of uracil into DNA during replication critical for the maintenance of genetic stability also has diphosphatase activity on deoxyinosine triphosphate
YCL025C	6552.29	5504.31	7600.26	1.38078	0.465486	0.0766171	0.99057						Low-affinity amino acid permease with broad substrate range involved in uptake of asparagine glutamine and other amino acids expression regulated by SPS plasma membrane amino acid sensor system Ssy1p-Ptr3p-Ssy5p AGP1 has a paralog GNP1 that arose from the whole genome duplication
YDL009C	15.1562	21.4294	8.8831	0.414529	-1.27045	0.0775187	0.99057						Protein of unknown function mRNA identified as translated by ribosome profiling data partially overlaps the verified ORF YDL010W YDL009C is not an essential gene
YGL183C--147716	38.8097	28.591	49.0284	1.71482	0.77806	0.0761156	0.99057						Protein required for recombination and meiotic nuclear division forms a complex with Hop2p which is involved in chromosome pairing and repair of meiotic double-strand breaks
YGR287C	427.293	360.977	493.61	1.36743	0.451467	0.0767978	0.99057						Major isomaltase alpha-16-glucosidase required for isomaltose utilization has specificity for isomaltose palatinose and methyl-alpha-glucoside member of the IMA isomaltase family
YIR007W	728.622	620.39	836.855	1.34892	0.431803	0.0779727	0.99057						Putative protein of unknown function green fluorescent protein GFP-fusion protein localizes to the cytoplasm YIR007W is a non-essential gene
YJR094C	219.618	183.189	256.047	1.39772	0.48308	0.0784088	0.99057						Master regulator of meiosis that is active only during meiotic events activates transcription of early meiotic genes through interaction with Ume6p degraded by the 26S proteasome following phosphorylation by Ime2p
YKR098C	1071.46	908.165	1234.75	1.35961	0.443193	0.075905	0.99057						Ubiquitin-specific protease that cleaves ubiquitin from ubiquitinated proteins
YLR017W	3183.33	3638.82	2727.84	0.749649	-0.415712	0.0777977	0.99057						Methylthioadenosine phosphorylase MTAP catalyzes the initial step in the methionine salvage pathway affects polyamine biosynthesis through regulation of ornithine decarboxylase Spe1p activity regulates ADH2 gene expression
YLR171W	26.6417	17.6067	35.6767	2.02631	1.01885	0.0774772	0.99057						Dubious open reading frame unlikely to encode a functional protein based on available experimental and comparative sequence data
YNL035C	1137.89	1303.32	972.452	0.746133	-0.422495	0.0782999	0.99057						Putative protein of unknown function has similarity to proteins containing WD-40 domains green fluorescent protein GFP-fusion protein localizes to the nucleus YNL035C is not an essential gene protein abundance increases in response to DNA replication stress
YNR057C	141.731	111.076	172.385	1.55195	0.634081	0.0779643	0.99057						ID=YNR057C_W303;Name=YNR057C;orf_classification=Verified;gene=BIO4;Alias=BIO4,dethiobiotin
YOR020C	7879	6661.26	9096.75	1.36562	0.449558	0.0782108	0.99057						Mitochondrial matrix co-chaperonin that inhibits the ATPase activity of Hsp60p a mitochondrial chaperonin involved in protein folding and sorting in the mitochondria 10 kD heat shock protein with similarity to E. coli groES
YOR164C	2024.53	2322.3	1726.76	0.743556	-0.427487	0.0776931	0.99057						Protein with a role in insertion of tail-anchored proteins into the ER membrane forms a complex with Mdy2p highly conserved across species and homologous to human gene C7orf20
YOR201C	943.246	810.351	1076.14	1.32799	0.409249	0.0780985	0.99057						Ribose methyltransferase that modifies a functionally critical conserved nucleotide in mitochondrial 21S rRNA
YPL119C-A	86.0999	67.2505	104.949	1.56057	0.642075	0.0775807	0.99057						Putative protein of unknown function identified by expression profiling and mass spectrometry
YPL255W	182.123	227.015	137.231	0.604505	-0.726174	0.0780682	0.99057						Protein required for the spindle pole body SPB duplication localized at the central plaque periphery forms a complex with a nuclear envelope protein Mps2p and SPB components Spc29p and Kar1p required for mitotic functions of Cdc5p
YPR119W	1190.51	1474.12	906.903	0.615215	-0.700838	0.0777419	0.99057						B-type cyclin involved in cell cycle progression activates Cdc28p to promote the transition from G2 to M phase accumulates during G2 and M then targeted via a destruction box motif for ubiquitin-mediated degradation by the proteasome
YKL112W	1816.77	2133.78	1499.77	0.702869	-0.508671	0.0789507	0.99385						DNA binding protein with possible chromatin-reorganizing activity involved in transcriptional activation gene silencing and DNA replication and repair
YJL133C-A	1195.92	724.84	1667	2.29982	1.20152	0.0792562	0.994644						Putative protein of unknown function the authentic non-tagged protein is detected in highly purified mitochondria in high-throughput studies
YOL159C	978.984	829.851	1128.12	1.35942	0.442993	0.0793136	0.994644						Soluble protein of unknown function deletion mutants are viable and have elevated levels of Ty1 retrotransposition and Ty1 cDNA
YDL241W	405.648	343.37	467.927	1.36275	0.446519	0.0800776	0.996799						Putative protein of unknown function YDL241W is not an essential gene
YER086W	14775.7	12814	16737.4	1.30617	0.385345	0.0802819	0.996799						ID=YER086W_W303;Name=YER086W;orf_classification=Verified;gene=ILV1;Alias=ILV1,threonine
YHR014W	19.2431	12.1304	26.3558	2.17271	1.1195	0.080387	0.996799						Meiosis-specific protein involved in maintaining sister chromatid cohesion during meiosis I as well as promoting proper attachment of kinetochores to the spindle during meiosis I and meiosis II
YJR024C	2027.6	2307.04	1748.17	0.757754	-0.400199	0.0798361	0.996799						ID=YJR024C_W303;Name=YJR024C;orf_classification=Verified;gene=MDE1;Alias=MDE1,methylthioribulose
YLR390W	815.342	690.46	940.224	1.36173	0.445445	0.0799433	0.996799						Putative protein of unknown function the authentic non-tagged protein is detected in highly purified mitochondria in high-throughput studies
YPL010W	3857.02	4409.19	3304.85	0.749536	-0.41593	0.0803126	0.996799						Zeta subunit of the coatomer complex COPI which coats Golgi-derived transport vesicles involved in retrograde transport between Golgi and ER
YFR032C-A	6008.31	6984.67	5031.95	0.720428	-0.473073	0.0810529	0.99705						ID=YFR032C-A_W303;Name=YFR032C-A;orf_classification=Verified;gene=RPL29;Alias=RPL29,ribosomal
YGL125W	3668.48	3107.96	4228.99	1.3607	0.444344	0.0811587	0.99705						ID=YGL125W_W303;Name=YGL125W;orf_classification=Verified;gene=MET13;Alias=MET13,methylenetetrahydrofolate
YIL018W	82258.1	93734.6	70781.6	0.755128	-0.405206	0.0807126	0.99705						ID=YIL018W_W303;Name=YIL018W;orf_classification=Verified;gene=RPL2B;Alias=RPL2B,ribosomal
YLR092W	224.287	179.988	268.586	1.49224	0.57748	0.0811197	0.99705						High affinity sulfate permease sulfate uptake is mediated by specific sulfate transporters Sul1p and Sul2p which control the concentration of endogenous activated sulfate intermediates
YOR222W	2260.77	1835.87	2685.66	1.46288	0.548812	0.0810525	0.99705						ID=YOR222W_W303;Name=YOR222W;orf_classification=Verified;gene=ODC2;Alias=ODC2,2-oxodicarboxylate
YAL001C	2.12964	1.12223	3.13705	2.79538	1.48304	0.557134	1						ID=YAL001C_W303;Name=YAL001C;orf_classification=Verified;gene=TFC3;Alias=TFC3,tau
YAL001C--121731	897.709	855.498	939.92	1.09868	0.135774	0.571159	1						ID=YAL001C_W303;Name=YAL001C;orf_classification=Verified;gene=TFC3;Alias=TFC3,tau
YAL002W	2607.16	2629.71	2584.6	0.982846	-0.024963	0.848613	1						Membrane-binding component of the CORVET complex involved in endosomal vesicle tethering and fusion in the endosome to vacuole protein targeting pathway interacts with Vps21p contains RING finger motif
YAL003W--115256	136.986	150.327	123.645	0.82251	-0.281895	0.410105	1						Translation elongation factor 1 beta stimulates nucleotide exchange to regenerate EF-1 alpha-GTP for the next elongation cycle part of the EF-1 complex which facilitates binding of aminoacyl-tRNA to the ribosomal A site
YAL004W	1.89987	2.03034	1.7694	0.871483	-0.198456	1	1						Dubious open reading frame unlikely to encode a protein based on available experimental and comparative sequence data completely overlaps verified gene SSA1/YAL005C
YAL007C	3131.06	3632.02	2630.11	0.724147	-0.465646	0.0972507	1						Protein that forms a heterotrimeric complex with Erp1p Emp24p and Erv25p member along with Emp24p and Erv25p of the p24 family involved in ER to Golgi transport and localized to COPII-coated vesicles
YAL008W	485.903	451.89	519.917	1.15054	0.20231	0.499967	1						Mitochondrial protein of unknown function
YAL009W	531.981	565.798	498.164	0.880464	-0.183665	0.417792	1						Putative regulatory subunit of Nem1p-Spo7p phosphatase holoenzyme regulates nuclear growth by controlling phospholipid biosynthesis required for normal nuclear envelope morphology premeiotic replication and sporulation
YAL010C	681.966	643.532	720.399	1.11945	0.162784	0.509834	1						Subunit of both the ERMES complex that links the ER to mitochondria and of the mitochondrial sorting and assembly machinery SAM complex that functions in import and assembly of outer membrane beta-barrel proteins
YAL011W	335.257	316.889	353.625	1.11593	0.158246	0.561158	1						Protein of unknown function component of the SWR1 complex which exchanges histone variant H2AZ Htz1p for chromatin-bound histone H2A required for formation of nuclear-associated array of smooth endoplasmic reticulum known as karmellae
YAL013W	303.269	297.089	309.449	1.0416	0.0588074	0.852556	1						Transcriptional modulator involved in regulation of structural phospholipid biosynthesis genes and metabolically unrelated genes as well as maintenance of telomeres mating efficiency and sporulation
YAL014C	877.601	925.318	829.884	0.896864	-0.157039	0.518433	1						Endosomal SNARE related to mammalian syntaxin 8
YAL015C	526.976	470.392	583.56	1.24058	0.311017	0.215925	1						ID=YAL015C_W303;Name=YAL015C;orf_classification=Verified;gene=NTG1;Alias=NTG1,bifunctional
YAL016C-A	7.38599	8.042	6.72998	0.836854	-0.256952	0.806729	1						Dubious open reading frame unlikely to encode a protein based on available experimental and comparative sequence data
YAL016C-B	0.21892	0	0.437841	Inf	Inf	1	1						Dubious open reading frame unlikely to encode a protein based on available experimental and comparative sequence data
YAL016W	7218.56	7752.41	6684.71	0.862275	-0.21378	0.335672	1						Regulatory subunit A of the heterotrimeric protein phosphatase 2A PP2A which also contains regulatory subunit Cdc55p and either catalytic subunit Pph21p or Pph22p required for cell morphogenesis and transcription by RNA polymerase III
YAL017W	5148.97	4741.73	5556.21	1.17177	0.228687	0.358264	1						PAS domain-containing serine/threonine protein kinase coordinately regulates protein synthesis and carbohydrate metabolism and storage in response to a unknown metabolite that reflects nutritional status PSK1 has a paralog PSK2 that arose from the whole genome duplication
YAL019W	3164.79	3103.89	3225.7	1.03924	0.0555354	0.766901	1						Snf2p family member with ATP-dependent chromatin remodeling activity has a role in silencing at the mating type locus telomeres and centromeres enriched at centromeres and is required for correct chromatin structure around centromeres as well as at the boundary element of the silent HMR involved in double-strand break DSB response potential Cdc28p substrate authentic non-tagged protein is detecte…
YAL019W-A	7.87497	6.81271	8.93722	1.31185	0.391597	0.816235	1						Dubious open reading frame unlikely to encode a protein based on available experimental and comparative sequence data
YAL020C	200.501	222.439	178.564	0.802755	-0.316968	0.272011	1						Protein required with Elongator complex Kti11p and Kti12p for modification of wobble nucleosides in tRNA has a potential role in regulatory interactions between microtubules and the cell cycle
YAL021C	4357.35	4437.1	4277.61	0.964056	-0.0528118	0.791665	1						Component of the CCR4-NOT transcriptional complex which is involved in regulation of gene expression component of the major cytoplasmic deadenylase which is involved in mRNA polyA tail shortening
YAL022C	3207.84	3433.03	2982.65	0.868809	-0.202889	0.342517	1						Vacuolar membrane transporter with broad nucleoside selectivity may regulate balance of nicotinamide riboside NmR levels between cytosol and vacuole contributing to salvage of NmR for use in cytosolic NAD%2B synthesis
YAL024C	1440.57	1459.8	1421.33	0.973649	-0.0385269	0.918616	1						Protein similar to GDP/GTP exchange factors but without detectable GEF activity required for asymmetric localization of Bfa1p at daughter-directed spindle pole bodies and for mitotic exit at low temperatures
YAL025C	287.476	313.799	261.152	0.832228	-0.26495	0.369148	1						Essential nuclear protein constituent of 66S pre-ribosomal particles required for maturation of 25S and 5.8S rRNAs required for maintenance of M1 satellite double-stranded RNA of the L-A virus
YAL026C	5634.3	5580.93	5687.68	1.01913	0.0273348	0.878844	1						ID=YAL026C_W303;Name=YAL026C;orf_classification=Verified;gene=DRS2;Alias=DRS2,aminophospholipid-translocating
YAL026C-A	501.549	504.943	498.156	0.986559	-0.0195229	0.956628	1						Dubious open reading frame unlikely to encode a protein based on available experimental and comparative sequence data partially overlaps the uncharacterized ORF YAL027W and the verified gene DRS2
YAL027W	380.555	375.717	385.393	1.02575	0.036684	0.969806	1						Protein involved in Rad1p/Rad10p-dependent removal of 3%27-nonhomologous tails during double-strand break repair via single-strand annealing green fluorescent protein GFP-fusion protein localizes to the nucleus
YAL028W	413.999	400.889	427.109	1.0654	0.0914003	0.769732	1						Tail-anchored ER membrane protein of unknown function interacts with homolog Frt1p promotes growth in conditions of high Na%2B alkaline pH or cell wall stress possibly via a role in posttranslational translocation potential Cdc28p substrate FRT2 has a paralog FRT1 that arose from the whole genome duplication
YAL029C	3242.25	3153.16	3331.34	1.05651	0.0793027	0.70963	1						Type V myosin motor involved in actin-based transport of cargos required for mRNA transport including ASH1 mRNA and facilitating the growth and movement of ER tubules into the growing bud along with She3p MYO4 has a paralog MYO2 that arose from the whole genome duplication
YAL030W	575.445	575.837	575.052	0.998637	-0.00196805	0.955541	1						Vesicle membrane receptor protein v-SNARE involved in the fusion between Golgi-derived secretory vesicles with the plasma membrane proposed to be involved in endocytosis member of the synaptobrevin/VAMP family of R-type v-SNARE proteins SNC1 has a paralog SNC2 that arose from the whole genome duplication
YAL030W--60382	56.9398	55.8418	58.0378	1.03933	0.0556479	0.960417	1						Vesicle membrane receptor protein v-SNARE involved in the fusion between Golgi-derived secretory vesicles with the plasma membrane proposed to be involved in endocytosis member of the synaptobrevin/VAMP family of R-type v-SNARE proteins SNC1 has a paralog SNC2 that arose from the whole genome duplication
YAL031C	1340.51	1294.45	1386.56	1.07116	0.099168	0.711952	1						Cytoplasmic Glc7-interacting protein whose overexpression relocalizes Glc7p from the nucleus and prevents chromosome segregation potential Cdc28p substrate
YAL031W-A	5.42539	4.99649	5.8543	1.17168	0.228581	0.942864	1						Dubious open reading frame unlikely to encode a protein based on available experimental and comparative sequence data
YAL032C	318.589	300.749	336.428	1.11863	0.161738	0.561149	1						Protein required for pre-mRNA splicing associates with the spliceosome and interacts with splicing factors Prp22p and Prp46p orthologous to human transcriptional coactivator SKIP and can activate transcription of a reporter gene
YAL033W	779.704	886.945	672.463	0.758179	-0.399389	0.095246	1						Subunit of both RNase MRP and nuclear RNase P RNase MRP cleaves pre-rRNA while nuclear RNase P cleaves tRNA precursors to generate mature 5%27 ends and facilitates turnover of nuclear RNAs
YAL034C	1206.47	1106.78	1306.16	1.18015	0.238968	0.33176	1						Non-essential protein of unknown function expression induced in response to heat stress FUN19 has a paralog YOR338W that arose from the whole genome duplication
YAL034C-B	4.98879	4.19544	5.78213	1.3782	0.462781	0.708359	1						Dubious open reading frame unlikely to encode a protein based on available experimental and comparative sequence data
YAL034W-A	183.086	197.349	168.823	0.855454	-0.225238	0.44711	1						Essential component of the MIND kinetochore complex Mtw1p Including Nnf1p-Nsl1p-Dsn1p which joins kinetochore subunits contacting DNA to those contacting microtubules critical to kinetochore assembly
YAL035W	8738.89	9043.08	8434.7	0.932725	-0.100477	0.668831	1						GTPase required for general translation initiation promotes Met-tRNAiMet binding to ribosomes and ribosomal subunit joining protein abundance increases in response to DNA replication stress homolog of bacterial IF2
YAL036C	1932.09	2023.49	1840.69	0.909662	-0.136597	0.569416	1						Member of the DRG family of GTP-binding proteins associates with translating ribosomes interacts with Tma46p Ygr250cp Gir2p and Yap1p via two-hybrid
YAL037C-A	2.57588	1.52275	3.62901	2.38319	1.25289	0.689507	1						Putative protein of unknown function
YAL037C-B	53.1289	67.0603	39.1975	0.584511	-0.774698	0.355315	1						Dubious open reading frame unlikely to encode a protein identified by gene-trapping microarray-based expression analysis and genome-wide homology searching
YAL037W	118.984	125.634	112.334	0.894133	-0.161438	0.613542	1						Putative protein of unknown function YAL037W has a paralog YOR342C that arose from the whole genome duplication
YAL038W	493231	519336	467127	0.899469	-0.152855	0.457697	1						ID=YAL038W_W303;Name=YAL038W;orf_classification=Verified;gene=CDC19;Alias=CDC19,pyruvate
YAL039C	1286.94	983.447	1590.44	1.61721	0.693503	0.154474	1						ID=YAL039C_W303;Name=YAL039C;orf_classification=Verified;gene=CYC3;Alias=CYC3,holocytochrome
YAL040C	9494.07	9318.13	9670.02	1.03776	0.0534795	0.86886	1						G1 cyclin involved in cell cycle progression activates Cdc28p kinase to promote the G1 to S phase transition plays a role in regulating transcription of the other G1 cyclins CLN1 and CLN2 regulated by phosphorylation and proteolysis
YAL041W	2705.64	2778.31	2632.96	0.947684	-0.0775217	0.724701	1						Guanine nucleotide exchange factor GEF or GDP-release factor for Cdc42p required for polarity establishment and maintenance and mutants have morphological defects in bud formation and shmooing
YAL042C-A	2.81225	1.62981	3.99469	2.45101	1.29338	0.533462	1						Dubious open reading frame unlikely to encode a protein based on available experimental and comparative sequence data partially overlaps verified ORF ERV46/YAL042W YAL042C-A is a non-essential gene
YAL042W	6695.16	7489.46	5900.86	0.787889	-0.343936	0.119715	1						Protein localized to COPII-coated vesicles forms a complex with Erv41p involved in the membrane fusion stage of transport
YAL043C	2060.57	2163.07	1958.07	0.905225	-0.143651	0.555268	1						Subunit of holo-CPF a multiprotein complex and functional homolog of mammalian CPSF required for the cleavage and polyadenylation of mRNA and snoRNA 3%27 ends involved in pre-tRNA processing binds to the phosphorylated CTD of RNAPII
YAL044W-A	748.724	728.866	768.583	1.05449	0.0765487	0.793936	1						Putative protein of unknown function similar to S. pombe uvi31 which is a putative DNA repair protein
YAL045C	0.21892	0	0.437841	Inf	Inf	1	1						Dubious open reading frame unlikely to encode a protein based on available experimental and comparative sequence data almost completely overlaps YAL044W-A
YAL046C	372.425	346.281	398.569	1.151	0.202888	0.43789	1						Protein involved in mitochondrial function or organization null mutant displays elevated frequency of mitochondrial genome loss
YAL047C	561.469	548.492	574.447	1.04732	0.0667037	0.798209	1						Component of the cytoplasmic Tub4p gamma-tubulin complex binds spindle pole bodies and links them to microtubules has roles in astral microtubule formation and stabilization
YAL047W-A	6.9253	8.47023	5.38037	0.63521	-0.654694	0.579324	1						Dubious open reading frame unlikely to encode a protein based on available experimental and comparative sequence data
YAL048C	1408.62	1261.13	1556.1	1.23389	0.303214	0.21151	1						Outer mitochondrial membrane GTPase subunit of the ERMES complex potential regulatory subunit of the ERMES complex that links the ER to mitochondria and may promote inter-organellar calcium and phospholipid exchange as well as coordinating mitochondrial DNA replication and growth cells lacking Gem1p contain collapsed globular or grape-like mitochondria ortholog of metazoan Miro GTPases
YAL049C	2090.88	2114	2067.77	0.978131	-0.0319008	0.817249	1						Cytoplasmic protein involved in mitochondrial function or organization null mutant displays reduced frequency of mitochondrial genome loss potential Hsp82p interactor
YAL051W	1965.07	1851.86	2078.28	1.12227	0.166416	0.502051	1						Oleate-activated transcription factor acts alone and as a heterodimer with Pip2p activates genes involved in beta-oxidation of fatty acids and peroxisome organization and biogenesis OAF1 has a paralog PIP2 that arose from the whole genome duplication
YAL053W	22198.3	20008.2	24388.4	1.21892	0.2856	0.433988	1						Putative FAD transporter required for uptake of FAD into endoplasmic reticulum involved in cell wall maintenance FLC2 has a paralog YOR365C that arose from the whole genome duplication
YAL054C	900.683	640.87	1160.5	1.81081	0.856638	0.100434	1						ID=YAL054C_W303;Name=YAL054C;orf_classification=Verified;gene=ACS1;Alias=ACS1,acetate--CoA
YAL055W	82.3678	80.396	84.3395	1.04905	0.0690841	0.917889	1						Putative peroxisomal membrane protein required for import of peroxisomal proteins functionally complements a Pichia pastoris pex22 mutation
YAL056C-A	4.75059	4.99649	4.50469	0.901571	-0.149487	0.991177	1						Dubious open reading frame unlikely to encode a protein based on available experimental and comparative sequence data
YAL056W	2737.13	2669.78	2804.47	1.05045	0.0710116	0.773467	1						Multistep regulator of cAMP-PKA signaling inhibits PKA downstream of Gpa2p and Cyr1p thereby increasing cAMP dependency inhibits Ras activity through direct interactions with Ira1p/2p regulated by G-alpha protein Gpa2p GPB2 has a paralog GPB1 that arose from the whole genome duplication
YAL058W	830.939	830.115	831.762	1.00198	0.00285905	0.992709	1						Calnexin integral membrane ER chaperone involved in folding and quality control of glycoproteins chaperone activity is inhibited by Mpd1p with which Cne1p interacts 24%25 identical to mammalian calnexin Ca%2B binding not yet shown in yeast
YAL059C-A	8.19493	7.96264	8.42722	1.05834	0.0818092	0.968639	1						Dubious open reading frame unlikely to encode a protein based on available experimental and comparative sequence data partially overlaps verified gene ECM1/YAL059W
YAL059W	992.949	1077.48	908.414	0.843087	-0.246246	0.302386	1						Pre-ribosomal factor involved in 60S ribosomal protein subunit export associates with the pre-60S particle shuttles between the nucleus and cytoplasm
YAL061W	1276.14	1192.34	1359.95	1.14058	0.189761	0.939972	1						Putative medium-chain alcohol dehydrogenase with similarity to BDH1 transcription induced by constitutively active PDR1 and PDR3
YAL062W	183.129	161.68	204.577	1.26532	0.339503	0.224324	1						NADP%2B-dependent glutamate dehydrogenase synthesizes glutamate from ammonia and alpha-ketoglutarate rate of alpha-ketoglutarate utilization differs from Gdh1p expression regulated by nitrogen and carbon sources GDH3 has a paralog GDH1 that arose from the whole genome duplication
YAL063C-A	101.444	95.1676	107.721	1.1319	0.178751	0.851307	1						Putative protein of unknown function identified by expression profiling and mass spectrometry
YAL064C-A	60.4228	51.7534	69.0921	1.33502	0.416866	0.32546	1						Putative protein of unknown function null mutant is sensitive to expression of the top1-T722A allele not an essential gene
YAL064W	13.2373	9.16422	17.3103	1.8889	0.917548	0.249139	1						Protein of unknown function may interact with ribosomes based on co-purification experiments
YAL064W-B	54.8296	45.5277	64.1315	1.40863	0.494291	0.283083	1						Fungal-specific protein of unknown function
YAL065C	36.2235	33.1592	39.2877	1.18482	0.244668	0.598969	1						Putative protein of unknown function has homology to FLO1 possible pseudogene
YAL066W	4.94189	2.75204	7.13174	2.59144	1.37375	0.310792	1						Dubious open reading frame unlikely to encode a protein based on available experimental and comparative sequence data
YAL067C	219.904	190.437	249.371	1.30947	0.388981	0.261931	1						Putative permease member of the allantoate transporter subfamily of the major facilitator superfamily mutation confers resistance to ethionine sulfoxide
YAL068C	160.6	174.48	146.72	0.840895	-0.250003	0.444524	1						Protein of unknown function member of the seripauperin multigene family encoded mainly in subtelomeric regions
YAL069W	0.472713	0.507584	0.437841	0.862597	-0.213241	1	1						Dubious open reading frame unlikely to encode a protein based on available experimental and comparative sequence data
YAR002C-A	7844.15	8244.34	7443.96	0.902917	-0.147335	0.498076	1						Member of the p24 family involved in ER to Golgi transport forms heterotrimeric complex with Erp2p Emp24p and Erv25p localized to COPII-coated vesicles ERP1 has a paralog ERP6 that arose from the whole genome duplication
YAR002W	1497.99	1608.3	1387.67	0.862816	-0.212875	0.497925	1						FG-nucleoporin component of central core of the nuclear pore complex NPC contributes directly to nucleocytoplasmic transport and maintenance of the NPC permeability barrier and is involved in gene tethering at the nuclear periphery both NUP1 and NUP60 are homologous to human NUP153
YAR003W	827.796	901.303	754.288	0.836887	-0.256896	0.301827	1						Subunit of the COMPASS Set1C complex which methylates histone H3 on lysine 4 and is required in transcriptional silencing near telomeres WD40 beta propeller superfamily member with similarity to mammalian Rbbp7
YAR008W	185.786	231.131	140.441	0.607624	-0.718749	0.134024	1						ID=YAR008W_W303;Name=YAR008W;orf_classification=Verified;gene=SEN34;Alias=SEN34,tRNA
YAR014C	1184.64	1237.46	1131.81	0.914627	-0.128744	0.710188	1						Protein involved in bud-site selection Bud14p-Glc7p complex is a cortical regulator of dynein inhibitor of the actin assembly factor Bnr1p formin diploid mutants display a random budding pattern instead of the wild-type bipolar pattern
YAR015W	1415.51	1381.65	1449.37	1.04902	0.0690398	0.72681	1						ID=YAR015W_W303;Name=YAR015W;orf_classification=Verified;gene=ADE1;Alias=ADE1,phosphoribosylaminoimidazolesuccinocarboxamide
YAR018C	390.928	440.67	341.185	0.774243	-0.369142	0.3561	1						Nonessential serine/threonine protein kinase possible role in DNA damage response
YAR019C	1857.35	1794.07	1920.64	1.07055	0.0983474	0.750574	1						Protein kinase of the Mitotic Exit Network that is localized to the spindle pole bodies at late anaphase promotes mitotic exit by directly switching on the kinase activity of Dbf2p required for spindle disassembly after meiosis II
YAR019W-A	20.6803	20.0376	21.3231	1.06415	0.0897034	1	1						Dubious open reading frame unlikely to encode a protein based on available experimental and comparative sequence data
YAR020C	35.0687	34.3885	35.7489	1.03956	0.0559724	0.904811	1						Member of the seripauperin multigene family active during alcoholic fermentation regulated by anaerobiosis inhibited by oxygen repressed by heme
YAR023C	244.744	251.316	238.173	0.947703	-0.0774926	0.730082	1						Putative integral membrane protein member of DUP240 gene family
YAR027W	3287.64	3225.76	3349.52	1.03837	0.054314	0.867573	1						Putative integral membrane protein of unknown function interacts with Ulp1p at the nuclear periphery member of DUP240 gene family
YAR028W	806.688	810.081	803.294	0.991621	-0.0121388	0.986744	1						Putative integral membrane protein member of DUP240 gene family GFP-fusion protein is induced in response to the DNA-damaging agent MMS
YAR029W	66.3557	63.511	69.2003	1.08958	0.123773	0.781129	1						Member of DUP240 gene family but contains no transmembrane domains green fluorescent protein GFP-fusion protein localizes to the cytoplasm in a punctate pattern
YAR030C	69.7556	56.6706	82.8407	1.46179	0.54774	0.15762	1						Dubious open reading frame unlikely to encode a protein based on available experimental and comparative sequence data partially overlaps the uncharacterized ORF YAR029W and the verified gene PRM9
YAR031W	320.218	342.403	298.034	0.87042	-0.200216	0.421238	1						Pheromone-regulated protein with 3 predicted transmembrane segments and an FF sequence a motif involved in COPII binding member of DUP240 gene family
YAR033W	326.995	347.3	306.691	0.883074	-0.179394	0.50937	1						Putative integral membrane protein involved in vesicle formation forms complex with Mst27p member of DUP240 gene family binds COPI and COPII vesicles
YAR042W	3266.83	2890.87	3642.78	1.2601	0.333535	0.163274	1						Protein similar to mammalian oxysterol-binding protein contains ankyrin repeats localizes to the Golgi and the nucleus-vacuole junction
YAR053W	9.12535	7.56212	10.6886	1.41344	0.499209	0.5636	1						Dubious open reading frame unlikely to encode a protein based on available experimental and comparative sequence data
YAR064W	1.99729	2.64498	1.3496	0.510251	-0.970721	0.703288	1						Putative protein of unknown function
YAR066W	138.146	126.621	149.671	1.18204	0.241277	0.454182	1						Putative GPI protein
YAR068W	112.111	101.746	122.476	1.20374	0.267527	0.430401	1						Fungal-specific protein of unknown function induced in respiratory-deficient cells
YAR069C	4.86068	3.04551	6.67586	2.19204	1.13227	0.468087	1						Dubious open reading frame unlikely to encode a protein based on available experimental and comparative sequence data
YBL001C	1777.61	1645.65	1909.56	1.16036	0.214576	0.369352	1						Non-essential protein of unknown function likely exists as tetramer may be regulated by the binding of small-molecule ligands possibly sulfate ions may have a role in yeast cell-wall biogenesis
YBL004W	22989.3	23620.3	22358.3	0.946569	-0.0792207	0.70288	1						Component of the small-subunit SSU processome which is involved in the biogenesis of the 18S rRNA
YBL005W	3236.4	2876.43	3596.36	1.25029	0.322257	0.757321	1						Transcriptional activator of the pleiotropic drug resistance network regulates expression of ATP-binding cassette ABC transporters through binding to cis-acting sites known as PDREs PDR responsive elements post-translationally up-regulated in cells lacking a functional mitochondrial genome PDR3 has a paralog PDR1 that arose from the whole genome duplication
YBL005W-A	19738.2	17261.8	22214.7	1.28693	0.363936	0.229096	1						Retrotransposon TYA Gag gene co-transcribed with TYB Pol; translated as TYA or TYA-TYB polyprotein; Gag is a nucleocapsid protein that is the structural constituent of virus-like particles (VLPs); similar to retroviral Gag
YBL006C	540.618	534.562	546.674	1.02266	0.0323253	0.957442	1						Component of the RSC chromatin remodeling complex interacts with Rsc3p Rsc30p Npl6p and Htl1p to form a module important for a broad range of RSC functions
YBL006W-A	9.45313	6.41219	12.4941	1.94849	0.962356	0.324829	1						Dubious open reading frame unlikely to encode a protein based on available experimental and comparative sequence data completely overlaps the verified gene LDB7/YBL006C
YBL007C	3230.38	3412.71	3048.05	0.893145	-0.163034	0.510564	1						Cytoskeletal protein binding protein required for assembly of the cortical actin cytoskeleton interacts with proteins regulating actin dynamics and proteins required for endocytosis found in the nucleus and cell cortex has 3 SH3 domains
YBL008W	1060.39	1072.13	1048.65	0.978102	-0.0319439	0.954285	1						Subunit of the HIR complex a nucleosome assembly complex involved in regulation of histone gene transcription contributes to nucleosome formation heterochromatic gene silencing and formation of functional kinetochores
YBL008W-A	19.7921	20.4142	19.1699	0.939049	-0.0907277	0.971017	1						Putative protein of unknown function identified by fungal homology and RT-PCR
YBL010C	121.226	142.955	99.4967	0.696001	-0.522838	0.352792	1						Putative protein of unknown function green fluorescent protein GFP-fusion protein colocalizes with clathrin-coated vesicles
YBL011W	3270.41	3390.14	3150.67	0.929364	-0.105684	0.640874	1						Glycerol 3-phosphate/dihydroxyacetone phosphate dual substrate-specific sn-1 acyltransferase of the glycerolipid biosynthesis pathway prefers 16-carbon fatty acids similar to Gpt2p gene is constitutively transcribed
YBL012C	0.902743	0	1.80549	Inf	Inf	0.457042	1						Dubious open reading frame unlikely to encode a protein based on available experimental and comparative sequence data
YBL013W	212.179	227.991	196.366	0.86129	-0.215429	0.407573	1						ID=YBL013W_W303;Name=YBL013W;orf_classification=Verified;gene=FMT1;Alias=FMT1,methionyl-tRNA
YBL014C	1203.01	1234.87	1171.16	0.94841	-0.0764167	0.765562	1						Component of the core factor CF rDNA transcription factor complex CF is required for transcription of 35S rRNA genes by RNA polymerase I and is composed of Rrn6p Rrn7p and Rrn11p
YBL015W	1560.36	1707.66	1413.07	0.827488	-0.27319	0.470862	1						Protein with CoA transferase activity particularly for CoASH transfer from succinyl-CoA to acetate has minor acetyl-CoA-hydrolase activity phosphorylated required for acetate utilization and for diploid pseudohyphal growth
YBL016W	1022.02	1020.41	1023.62	1.00314	0.00452595	0.909772	1						Mitogen-activated serine/threonine protein kinase involved in mating phosphoactivated by Ste7p substrates include Ste12p Far1p Bni1p Sst2p inhibits invasive growth during mating by phosphorylating Tec1p promoting its degradation
YBL017C	10000.3	10285.8	9714.78	0.944481	-0.0824066	0.756909	1						Type I transmembrane sorting receptor for multiple vacuolar hydrolases cycles between the late-Golgi and prevacuolar endosome-like compartments
YBL018C--153573	420.529	374.043	467.015	1.24856	0.320265	0.210158	1						Subunit of both RNase MRP and nuclear RNase P RNase MRP cleaves pre-rRNA while nuclear RNase P cleaves tRNA precursors to generate mature 5%27 ends and facilitates turnover of nuclear RNAs
YBL019W	578.592	554.282	602.902	1.08772	0.121303	0.670635	1						ID=YBL019W_W303;Name=YBL019W;orf_classification=Verified;gene=APN2;Alias=APN2,DNA-(apurinic
YBL020W	3345.36	3632.74	3057.98	0.841785	-0.248476	0.269275	1						Essential integral membrane protein that is required for translocation of Man5GlcNac2-PP-Dol from the cytoplasmic side to the lumenal side of the ER membrane but is not the flippase mutation is suppressed by expression of human p53 protein
YBL021C	120.409	124.833	115.985	0.929126	-0.106055	0.761639	1						Subunit of the heme-activated glucose-repressed Hap2p/3p/4p/5p CCAAT-binding complex a transcriptional activator and global regulator of respiratory gene expression contains sequences contributing to both complex assembly and DNA binding
YBL022C	5470.73	4789.3	6152.17	1.28457	0.361282	0.105438	1						ATP-dependent Lon protease involved in degradation of misfolded proteins in mitochondria required for biogenesis and maintenance of mitochondria
YBL023C	1157.02	1241.04	1073	0.864601	-0.209894	0.459728	1						Protein involved in DNA replication component of the Mcm2-7 hexameric complex that binds chromatin as a part of the pre-replicative complex
YBL024W	4983.62	5494.85	4472.39	0.813924	-0.297035	0.289459	1						S-adenosyl-L-methionine-dependent tRNA%3A m5C-methyltransferase methylates cytosine to m5C at several positions in tRNAs and intron-containing pre-tRNAs increases proportion of tRNALeuCAA with m5C at wobble position in response to hydrogen peroxide causing selective translation of mRNA from genes enriched in TTG codon loss of NCL1 confers hypersensitivity to oxidative stress similar to Nop2p and …
YBL025W	124.548	135.282	113.814	0.841312	-0.249286	0.463398	1						Protein involved in promoting high level transcription of rDNA subunit of UAF upstream activation factor for RNA polymerase I
YBL026W	1744.84	1892.92	1596.76	0.84354	-0.245472	0.286604	1						Lsm Like Sm protein part of heteroheptameric complexes Lsm2p-7p and either Lsm1p or 8p%3A cytoplasmic Lsm1p complex involved in mRNA decay nuclear Lsm8p complex part of U6 snRNP and possibly involved in processing tRNA snoRNA and rRNA
YBL026W--138205	11.0439	9.19193	12.8958	1.40295	0.488465	0.537204	1						Lsm Like Sm protein part of heteroheptameric complexes Lsm2p-7p and either Lsm1p or 8p%3A cytoplasmic Lsm1p complex involved in mRNA decay nuclear Lsm8p complex part of U6 snRNP and possibly involved in processing tRNA snoRNA and rRNA
YBL027W	27068.6	32494.4	21642.9	0.66605	-0.586297	0.284939	1						ID=YBL027W_W303;Name=YBL027W;orf_classification=Verified;gene=RPL19B;Alias=RPL19B,ribosomal
YBL027W--136024	0.307321	0.614642	0	0	#NAME?	0.956902	1						ID=YBL027W_W303;Name=YBL027W;orf_classification=Verified;gene=RPL19B;Alias=RPL19B,ribosomal
YBL028C	492.543	516.134	468.952	0.908586	-0.138305	0.569593	1						Protein of unknown function that may interact with ribosomes green fluorescent protein GFP-fusion protein localizes to the nucleolus predicted to be involved in ribosome biogenesis
YBL029C-A	436.19	470.931	401.449	0.852457	-0.2303	0.38036	1						Protein of unknown function green fluorescent protein GFP-fusion protein localizes to the cell periphery protein abundance increases in response to DNA replication stress has potential orthologs in Saccharomyces species and in Yarrowia lipolytica
YBL029W	294.197	357.498	230.897	0.645869	-0.630686	0.38387	1						Non-essential protein of unknown function
YBL030C	17354.7	19606.4	15103	0.770309	-0.376492	0.359435	1						Major ADP/ATP carrier of the mitochondrial inner membrane exchanges cytosolic ADP for mitochondrially synthesized ATP also imports heme and ATP phosphorylated required for viability in many lab strains that carry a sal1 mutation PET9 has a paralog AAC3 that arose from the whole genome duplication
YBL034C	2085.94	2008.79	2163.09	1.07681	0.106768	0.636577	1						Component of the mitotic spindle that binds to interpolar microtubules via its association with beta-tubulin Tub2p required for interpolar microtubules to provide an outward force on the spindle poles
YBL035C	778.721	891.266	666.176	0.747449	-0.419953	0.0964295	1						B subunit of DNA polymerase alpha-primase complex required for initiation of DNA replication during mitotic and premeiotic DNA synthesis also functions in telomere capping and length regulation
YBL036C	712.428	765.338	659.518	0.861734	-0.214686	0.429997	1						Putative non-specific single-domain racemase based on structural similarity binds pyridoxal 5%27-phosphate expression of GFP-fusion protein induced in response to the DNA-damaging agent MMS
YBL037W	2513.87	2486.64	2541.09	1.0219	0.0312473	0.908666	1						Alpha-adaptin large subunit of the clathrin associated protein complex AP-2 involved in vesicle mediated transport
YBL038W	1517.98	1360.77	1675.19	1.23106	0.299907	0.331723	1						ID=YBL038W_W303;Name=YBL038W;orf_classification=Verified;gene=MRPL16;Alias=MRPL16,mitochondrial
YBL039C	6632.12	7706.51	5557.74	0.721175	-0.471579	0.0949664	1						ID=YBL039C_W303;Name=YBL039C;orf_classification=Verified;gene=URA7;Alias=URA7,CTP
YBL039C-A	365.344	408.145	322.544	0.790266	-0.339589	0.215748	1						Dubious open reading frame unlikely to encode a protein based on available experimental and comparative sequence data completely overlaps the verified ORF URA7 identified by expression profiling and mass spectrometry
YBL039W-B	181.671	184.359	178.984	0.970845	-0.0426869	0.837142	1						Putative protein of unknown function
YBL040C	1.17337	1.01517	1.33156	1.31167	0.391401	1	1						HDEL receptor an integral membrane protein that binds to the HDEL motif in proteins destined for retention in the endoplasmic reticulum has a role in maintenance of normal levels of ER-resident proteins
YBL040C--109723	2629.13	2849.41	2408.85	0.845385	-0.24232	0.298731	1						HDEL receptor an integral membrane protein that binds to the HDEL motif in proteins destined for retention in the endoplasmic reticulum has a role in maintenance of normal levels of ER-resident proteins
YBL041W	2348.46	2390.03	2306.88	0.965211	-0.0510836	0.882625	1						ID=YBL041W_W303;Name=YBL041W;orf_classification=Verified;gene=PRE7;Alias=PRE7,proteasome
YBL042C	11961.5	12230.8	11692.1	0.955954	-0.0649874	0.757293	1						High affinity uridine permease localizes to the plasma membrane also mediates low but significant transport of the cytotoxic nucleoside analog 5-fluorouridine not involved in uracil transport
YBL044W	1.96242	2.1374	1.78744	0.836272	-0.257955	1	1						Putative protein of unknown function YBL044W is not an essential protein
YBL045C	6598.71	7448.52	5748.91	0.77182	-0.373664	0.469848	1						ID=YBL045C_W303;Name=YBL045C;orf_classification=Verified;gene=COR1;Alias=COR1,ubiquinol--cytochrome-c
YBL046W	184.334	201.525	167.144	0.829398	-0.269864	0.558717	1						Regulatory subunit of protein phosphatase PP4 presence of Psy4p in the PP4 complex along with catalytic subunit Pph3p and Psy2p is required for dephosphorylation of the histone variant H2AX but not for dephosphorylation of Rad53p during recovery from the DNA damage checkpoint localization is cell-cycle dependent and regulated by Cdc28p phosphorylation required for cisplatin resistance homolog of …
YBL047C	13593.2	14387.8	12798.5	0.889536	-0.168875	0.447487	1						Endocytic protein involved in a network of interactions with other endocytic proteins binds membranes in a ubiquitin-dependent manner may also bind ubiquitinated membrane-associated proteins interacts with Cmk2 and functions upstream of CMK2 in regulating non-apoptotic cell death
YBL050W	1088.49	1105.23	1071.74	0.969698	-0.0443923	0.894284	1						Peripheral membrane protein required for vesicular transport between ER and Golgi the %27priming%27 step in homotypic vacuole fusion and autophagy stimulates the ATPase activity of Sec18p has similarity to mammalian alpha-SNAP
YBL050W--92747	4.89794	4.88943	4.90645	1.00348	0.00501309	1	1						Peripheral membrane protein required for vesicular transport between ER and Golgi the %27priming%27 step in homotypic vacuole fusion and autophagy stimulates the ATPase activity of Sec18p has similarity to mammalian alpha-SNAP
YBL051C	2863.77	2572.08	3155.47	1.22682	0.294918	0.226911	1						Protein involved in G2/M phase progression and response to DNA damage interacts with Rad53p contains an RNA recognition motif a nuclear localization signal and several SQ/TQ cluster domains hyperphosphorylated in response to DNA damage
YBL052C	664.864	723.035	606.693	0.839092	-0.253099	0.328707	1						Histone acetyltransferase catalytic subunit of NuA3 complex that acetylates histone H3 involved in transcriptional silencing homolog of the mammalian MOZ proto-oncogene mutant has aneuploidy tolerance sas3gcn5 double mutation is lethal
YBL053W	1.99729	2.64498	1.3496	0.510251	-0.970721	0.703288	1						Dubious open reading frame unlikely to encode a protein based on available experimental and comparative sequence data
YBL054W	1374.29	1343.63	1404.94	1.04564	0.0643797	0.797274	1						PAC motif binding protein involved in rRNA and ribosome biogenesis subunit of the RPD3L histone deacetylase complex Myb-like HTH transcription factor hypophosphorylated by rapamycin treatment in a Sch9p-dependent manner TOD6 has a paralog DOT6 that arose from the whole genome duplication
YBL055C	1738.49	1727.58	1749.4	1.01263	0.0181047	1	1						3%27--%3E5%27 exonuclease and endonuclease with a possible role in apoptosis has similarity to mammalian and C. elegans apoptotic nucleases
YBL056W	5898.77	6193.12	5604.41	0.904942	-0.144103	0.498995	1						Type 2C protein phosphatase PP2C dephosphorylates Hog1p see also Ptc2p to limit maximal kinase activity induced by osmotic stress dephosphorylates T169 phosphorylated Cdc28p see also Ptc2p role in DNA damage checkpoint inactivation PTC3 has a paralog PTC2 that arose from the whole genome duplication
YBL057C	874.976	988.122	761.83	0.770988	-0.37522	0.132106	1						One of two see also PTH1 mitochondrially-localized peptidyl-tRNA hydrolases negatively regulates the ubiquitin-proteasome pathway via interactions with ubiquitin-like ubiquitin-associated proteins dispensable for cell growth
YBL058W	1656.27	1811	1501.55	0.829127	-0.270335	0.340889	1						UBX ubiquitin regulatory X domain-containing protein that regulates Glc7p phosphatase activity and interacts with Cdc48p interacts with ubiquitylated proteins in vivo and is required for degradation of a ubiquitylated model substrate
YBL059C-A	2.05026	0.507584	3.59293	7.07849	2.82344	0.303439	1						Protein of the mitochondrial intermembrane space with a role in respiratory chain complex assembly or maintenance contains twin Cx9C motifs that can form coiled coil-helix-coiled-coil helix fold
YBL059C-A--77755	779.595	723.83	835.36	1.15408	0.206747	0.481394	1						Protein of the mitochondrial intermembrane space with a role in respiratory chain complex assembly or maintenance contains twin Cx9C motifs that can form coiled coil-helix-coiled-coil helix fold
YBL059W	187.194	170.709	203.678	1.19313	0.254751	0.378163	1						Putative protein of unknown function the authentic non-tagged protein is detected in highly purified mitochondria in high-throughput studies YBL059W has a paralog YER093C-A that arose from the whole genome duplication
YBL059W--78224	29.5964	24.8477	34.3452	1.38223	0.466995	0.421234	1						Putative protein of unknown function the authentic non-tagged protein is detected in highly purified mitochondria in high-throughput studies YBL059W has a paralog YER093C-A that arose from the whole genome duplication
YBL060W	338.729	349.679	327.78	0.937373	-0.0933041	0.754427	1						Guanine nucleotide exchange factor specific for Arf3p localized to the bud neck and tip required for localization of Arf3p to the bud neck and tip
YBL061C	1790.7	1713.56	1867.84	1.09003	0.124373	0.550587	1						Activator of Chs3p chitin synthase III during vegetative growth recruits Chs3p to the bud neck via interaction with Bni4p SKT5 has a paralog SHC1 that arose from the whole genome duplication
YBL062W	0.921963	1.84393	0	0	#NAME?	0.515126	1						Dubious open reading frame unlikely to encode a protein based on available experimental and comparative sequence data
YBL063W	817.693	831.749	803.637	0.966201	-0.0496044	0.852849	1						Kinesin-related motor protein required for mitotic spindle assembly chromosome segregation and 2 micron plasmid partitioning functionally redundant with Cin8p for chromosomal but not plasmid functions
YBL065W	5.23477	4.19544	6.2741	1.49546	0.580586	0.628986	1						Dubious open reading frame unlikely to encode a protein based on available experimental and comparative sequence data partially overlaps verified ORF SEF1/YBL066C YBL065W is a non-essential gene
YBL066C	2205	2223.82	2186.18	0.983073	-0.024629	0.921626	1						Putative transcription factor has homolog in Kluyveromyces lactis
YBL067C	3837.47	4289.22	3385.72	0.789356	-0.341252	0.142164	1						Putative ubiquitin carboxyl-terminal hydrolase ubiquitin-specific protease that cleaves ubiquitin-protein fusions UBP13 has a paralog UBP9 that arose from the whole genome duplication
YBL068W	1904.35	2171.87	1636.83	0.753652	-0.408029	0.092579	1						5-phospho-ribosyl-1alpha-pyrophosphate synthetase synthesizes PRPP which is required for nucleotide histidine and tryptophan biosynthesis one of five related enzymes which are active as heteromultimeric complexes PRS4 has a paralog PRS2 that arose from the whole genome duplication
YBL068W-A	222.343	235.243	209.443	0.890324	-0.167598	0.618341	1						Dubious open reading frame unlikely to encode a protein identified by fungal homology and RT-PCR
YBL069W	911.304	977.91	844.699	0.863779	-0.211265	0.649854	1						Lipid raft associated protein interacts with the plasma membrane ATPase Pma1p and has a role in its targeting to the plasma membrane by influencing its incorporation into lipid rafts sometimes classified in the medium-chain dehydrogenase/reductases MDRs superfamily AST1 has a paralog AST2 that arose from the whole genome duplication
YBL070C	0.780034	1.12223	0.437841	0.390154	-1.35789	0.916679	1						Dubious open reading frame unlikely to encode a protein based on available experimental and comparative sequence data
YBL071C	2.44415	2.64498	2.24333	0.848145	-0.237617	0.982181	1						Dubious open reading frame predicted protein contains a peroxisomal targeting signal
YBL071C-B	1.64608	1.52275	1.7694	1.16198	0.216581	1	1						Putative protein of unknown function identified by gene-trapping microarray-based expression analysis and genome-wide homology searching
YBL071W-A	306.071	311.34	300.801	0.966147	-0.049685	0.922409	1						Zn-ribbon protein that co-purifies with Dph1 and Dph2 in a complex required for synthesis of diphthamide on translation factor eEF2 and with Elongator subunits Iki3p Elp2p and Elp3p involved in modification of wobble nucleosides in tRNAs
YBL072C	37211.8	44681.1	29742.6	0.665663	-0.587136	0.241944	1						ID=YBL072C_W303;Name=YBL072C;orf_classification=Verified;gene=RPS8A;Alias=RPS8A,ribosomal
YBL073W	2.53255	3.25962	1.80549	0.553894	-0.852318	0.701189	1						Dubious open reading frame unlikely to encode a protein based on available experimental and comparative sequence data partially overlaps the essential gene AAR2/YBL074C
YBL074C	226.004	207.584	244.424	1.17747	0.235689	0.379918	1						Component of the U5 snRNP required for splicing of U3 precursors originally described as a splicing factor specifically required for splicing pre-mRNA of the MATa1 cistron
YBL075C	521.112	506.346	535.877	1.05832	0.08178	0.696121	1						ATPase involved in protein folding and the response to stress plays a role in SRP-dependent cotranslational protein-membrane targeting and translocation member of the heat shock protein 70 HSP70 family localized to the cytoplasm
YBL076C	46451.6	46198.1	46705.1	1.01097	0.0157445	0.91577	1						ID=YBL076C_W303;Name=YBL076C;orf_classification=Verified;gene=ILS1;Alias=ILS1,isoleucine--tRNA
YBL077W	4.48778	4.48891	4.48665	0.999498	-0.00072473	1	1						Dubious open reading frame unlikely to encode a protein based on available experimental and comparative sequence data partially overlaps the verified gene ILS1/YBL076C
YBL078C	341.609	325.724	357.494	1.09754	0.134268	0.716776	1						Component of autophagosomes and Cvt vesicles undergoes conjugation to phosphatidylethanolamine PE Atg8p-PE is anchored to membranes is involved in phagophore expansion and may mediate membrane fusion during autophagosome formation
YBL079W	8511.34	8632.43	8390.24	0.971943	-0.0410557	0.842549	1						Subunit of the inner ring of the nuclear pore complex NPC contributes to NPC assembly and nucleocytoplasmic transport has similarity to Nup157p both Nup170p and NUP157p are similar to human Nup155p
YBL080C	489.978	420.951	559.006	1.32796	0.409212	0.12274	1						ID=YBL080C_W303;Name=YBL080C;orf_classification=Verified;gene=PET112;Alias=PET112,glutamyl-tRNA(Gln)
YBL081W	1708.16	1817.7	1598.62	0.879473	-0.185289	0.441177	1						Non-essential protein of unknown function null mutation results in a decrease in plasma membrane electron transport
YBL082C	2056.95	2120.87	1993.03	0.939721	-0.0896955	0.633875	1						Dolichol-P-Man dependent alpha1-3 mannosyltransferase involved in the synthesis of dolichol-linked oligosaccharide donor for N-linked glycosylation of proteins
YBL083C	885.242	910.334	860.149	0.944873	-0.0818082	0.674679	1						Dubious open reading frame unlikely to encode a protein based on available experimental and comparative sequence data overlaps verified ORF ALG3
YBL084C	1304.51	1267.52	1341.49	1.05836	0.0818247	0.838869	1						ID=YBL084C_W303;Name=YBL084C;orf_classification=Verified;gene=CDC27;Alias=CDC27,anaphase
YBL085W	3001.06	3207.53	2794.6	0.871264	-0.198818	0.411487	1						Protein implicated in polar growth functionally redundant with Boi2p interacts with bud-emergence protein Bem1p contains an SH3 src homology 3 domain and a PH pleckstrin homology domain
YBL086C	535.703	516.364	555.043	1.07491	0.104209	0.743594	1						Protein of unknown function green fluorescent protein GFP-fusion protein localizes to the cell periphery
YBL087C	30.0901	32.037	28.1432	0.878461	-0.18695	0.765786	1						ID=YBL087C_W303;Name=YBL087C;orf_classification=Verified;gene=RPL23A;Alias=RPL23A,ribosomal
YBL087C--27471	13192.4	16523.7	9861.1	0.596785	-0.744718	0.170413	1						ID=YBL087C_W303;Name=YBL087C;orf_classification=Verified;gene=RPL23A;Alias=RPL23A,ribosomal
YBL088C	5202.42	5013.94	5390.9	1.07518	0.104581	0.705837	1						Protein kinase primarily involved in telomere length regulation contributes to cell cycle checkpoint control in response to DNA damage functionally redundant with Mec1p regulates P-body formation induced by replication stress homolog of human ataxia-telangiectasia mutated ATM gene the gene responsible for ataxia telangiectasia AT OMIM 607585
YBL089W	1326.11	1326.35	1325.86	0.99963	-0.000533594	0.953627	1						Putative transporter member of a family of seven S. cerevisiae genes AVT1-7 related to vesicular GABA-glycine transporters
YBL090W	1855.37	1593.88	2116.85	1.3281	0.409369	0.356434	1						ID=YBL090W_W303;Name=YBL090W;orf_classification=Verified;gene=MRP21;Alias=MRP21,mitochondrial
YBL091C	1355.88	1473.77	1238	0.840023	-0.251499	0.40906	1						Methionine aminopeptidase catalyzes the cotranslational removal of N-terminal methionine from nascent polypeptides function is partially redundant with that of Map1p
YBL091C-A	0.656761	0	1.31352	Inf	Inf	0.615028	1						Protein involved in regulation of phospholipid metabolism homolog of Scs2p similar to D. melanogaster inturned protein
YBL091C-A--14214	172.191	169.718	174.664	1.02914	0.0414444	0.927613	1						Protein involved in regulation of phospholipid metabolism homolog of Scs2p similar to D. melanogaster inturned protein
YBL092W	35134.4	42400.3	27868.5	0.657271	-0.605439	0.248692	1						ID=YBL092W_W303;Name=YBL092W;orf_classification=Verified;gene=RPL32;Alias=RPL32,ribosomal
YBL093C	709.556	709.727	709.386	0.999519	-0.000693851	0.960502	1						Subunit of the RNA polymerase II mediator complex associates with core polymerase subunits to form the RNA polymerase II holoenzyme
YBL094C	19.9804	17.2339	22.7268	1.31872	0.399142	0.533837	1						Dubious open reading frame unlikely to encode a protein based on available experimental and comparative sequence data partially overlaps uncharacterized ORF YBL095W
YBL095W	619.359	642.331	596.388	0.928476	-0.107064	0.660311	1						Putative protein of unknown function the authentic non-tagged protein is detected in highly purified mitochondria in high-throughput studies
YBL096C	14.0527	13.332	14.7735	1.10813	0.148121	0.966234	1						Non-essential protein of unknown function
YBL097W	173.342	176.697	169.988	0.962028	-0.055849	0.890372	1						Subunit of the condensin complex required for chromosome condensation and for clustering of tRNA genes at the nucleolus may influence multiple aspects of chromosome transmission
YBL098W	1121.59	1112.06	1131.12	1.01714	0.0245167	0.846016	1						Kynurenine 3-mono oxygenase required for the de novo biosynthesis of NAD from tryptophan via kynurenine expression regulated by Hst1p putative therapeutic target for Huntington disease
YBL099W	19706.3	23971.9	15440.8	0.64412	-0.634598	0.29806	1						ID=YBL099W_W303;Name=YBL099W;orf_classification=Verified;gene=ATP1;Alias=ATP1,F1F0
YBL100C	0.481733	0.507584	0.455881	0.898139	-0.154989	1	1						Dubious open reading frame unlikely to encode a protein based on available experimental and comparative sequence data almost completely overlaps the 5%27 end of ATP1
YBL100W-C	6.1152	6.41219	5.81822	0.907368	-0.14024	0.928577	1						Putative protein of unknown function identified by gene-trapping microarray-based expression analysis and genome-wide homology searching
YBL102W	2259.53	2078.74	2440.31	1.17394	0.231355	0.355089	1						Non-essential tetra-spanning membrane protein found mostly in the late Golgi can suppress some sed5 alleles may be part of the transport machinery but precise function is unknown similar to mammalian syntaxin 5
YBL103C	873.005	772.105	973.905	1.26136	0.334984	0.165155	1						Basic helix-loop-helix-leucine zipper bHLH/Zip transcription factor that forms a complex with another bHLH/Zip protein Rtg1p to activate the retrograde RTG and TOR pathways
YBL104C	1189.78	1195.24	1184.31	0.990855	-0.0132535	0.983072	1						Subunit of the SEA Seh1-associated complex a coatomer-related complex that associates dynamically with the vacuole has an N-terminal beta-propeller fold and a C-terminal RING motif promoter contains multiple GCN4 binding sites
YBL105C	2371.97	2371.1	2372.84	1.00073	0.00105749	0.953668	1						Protein serine/threonine kinase essential for cell wall remodeling during growth localized to sites of polarized growth and the mother-daughter bud neck homolog of the alpha beta and gamma isoforms of mammalian protein kinase C PKC
YBL106C	674.073	750.242	597.905	0.79695	-0.327439	0.215833	1						Protein with roles in exocytosis and cation homeostasis functions in docking and fusion of post-Golgi vesicles with plasma membrane homolog of Sro7p and Drosophila lethal giant larvae tumor suppressor interacts with SNARE protein Sec9p
YBL107W-A	5.76525	2.1374	9.3931	4.39465	2.13575	0.0947158	1						Dubious open reading frame unlikely to encode a protein based on available experimental and comparative sequence data completely overlaps the Ty2 LTR YBLWdelta2
YBL108C-A	9.2781	6.91977	11.6364	1.68162	0.749852	0.472889	1						Protein of unknown function member of the seripauperin multigene family encoded mainly in subtelomeric regions
YBL108W	0.754182	0.614642	0.893722	1.45405	0.54008	1	1						Dubious open reading frame unlikely to encode a protein based on available experimental and comparative sequence data
YBL109W	8.25686	8.47023	8.0435	0.94962	-0.0745774	1	1						Dubious open reading frame unlikely to encode a protein based on experimental and comparative sequence data
YBL112C	103.532	98.4864	108.578	1.10247	0.140738	0.699504	1						Putative protein of unknown function YBL112C is contained within TEL02L
YBL113W-A	6.83153	5.28996	8.3731	1.58283	0.662505	0.727739	1						Dubious open reading frame unlikely to encode a protein identified by gene-trapping microarray-based expression analysis and genome-wide homology searching
YBR001C	1063.23	956.895	1169.56	1.22225	0.289536	0.223664	1						Putative neutral trehalase required for thermotolerance and may mediate resistance to other cellular stresses
YBR002C	451.77	487.102	416.439	0.854931	-0.22612	0.41018	1						Cis-prenyltransferase involved in dolichol synthesis participates in endoplasmic reticulum ER protein sorting
YBR003W	3324.65	3126.28	3523.01	1.1269	0.172359	0.547845	1						Hexaprenyl pyrophosphate synthetase catalyzes the first step in ubiquinone coenzyme Q biosynthesis
YBR004C	3229.67	2890.66	3568.68	1.23456	0.303996	0.471577	1						Functional ortholog of human PIG-V which is a mannosyltransferase that transfers the second mannose in glycosylphosphatidylinositol biosynthesis the authentic non-tagged protein was localized to mitochondria
YBR005W	3690.36	3490.93	3889.79	1.11425	0.156078	0.599888	1						Protein of the ER membrane involved in cell wall chitin deposition may function in the endosomal-vacuolar trafficking pathway helping determine whether plasma membrane proteins are degraded or routed to the plasma membrane
YBR006W	1631.87	1362.11	1901.63	1.3961	0.481398	0.157747	1						Succinate semialdehyde dehydrogenase involved in the utilization of gamma-aminobutyrate GABA as a nitrogen source part of the 4-aminobutyrate and glutamate degradation pathways localized to the cytoplasm
YBR007C	1206.29	1113.9	1298.68	1.16589	0.221433	0.355363	1						Deletion suppressor of mpt5 mutation
YBR008C	797.412	828.101	766.724	0.925881	-0.111101	0.613725	1						Plasma membrane multidrug transporter of the major facilitator superfamily involved in efflux of fluconazole diazaborine benomyl methotrexate and other drugs expression induced in cells treated with the mycotoxin patulin
YBR010W	9807.77	11140.8	8474.72	0.760691	-0.394617	0.087219	1						Histone H3 core histone protein required for chromatin assembly part of heterochromatin-mediated telomeric and HM silencing one of two identical histone H3 proteins see HHT2 regulated by acetylation methylation and phosphorylation
YBR011C	19105.6	22059.6	16151.6	0.73218	-0.449729	0.388537	1						Cytoplasmic inorganic pyrophosphatase PPase homodimer that catalyzes the rapid exchange of oxygens from Pi with water highly expressed and essential for viability active-site residues show identity to those from E. coli PPase
YBR014C	696.407	701.253	691.561	0.986178	-0.0200795	0.962236	1						Cis-golgi localized monothiol glutaredoxin more similar in activity to dithiol than other monothiol glutaredoxins involved in the oxidative stress response does not bind metal ions functional overlap with GRX6
YBR015C	9373.54	9958.89	8788.18	0.882445	-0.180421	0.423394	1						Alpha-12-mannosyltransferase responsible for addition of the first alpha-12-linked mannose to form the branches on the mannan backbone of oligosaccharides localizes to an early Golgi compartment
YBR016W	628.185	660.464	595.906	0.902254	-0.148394	0.642025	1						Tail-anchored plasma membrane protein containing a conserved CYSTM module predicted to be palmitoylated has similarity to hydrophilins which are involved in the adaptive response to hyperosmotic conditions
YBR017C	4348.21	4582.86	4113.55	0.897596	-0.155861	0.533591	1						Transportin or cytosolic karyopherin beta 2 functions in the rg-nuclear localization signal-mediated nuclear import/reimport of mRNA-binding proteins Nab2p and Hrp1p regulates asymmetric protein synthesis in daughter cells during mitosis
YBR018C	113.317	91.0276	135.606	1.48973	0.575049	0.232841	1						Galactose-1-phosphate uridyl transferase synthesizes glucose-1-phosphate and UDP-galactose from UDP-D-glucose and alpha-D-galactose-1-phosphate in the second step of galactose catabolism
YBR019C	55.2294	52.4751	57.9837	1.10498	0.144014	0.786883	1						ID=YBR019C_W303;Name=YBR019C;orf_classification=Verified;gene=GAL10;Alias=GAL10,bifunctional
YBR020W	156.809	160.443	153.174	0.954694	-0.0668896	0.780987	1						Galactokinase phosphorylates alpha-D-galactose to alpha-D-galactose-1-phosphate in the first step of galactose catabolism expression regulated by Gal4p
YBR021W	2099.27	2002.98	2195.56	1.09615	0.132444	0.610726	1						Uracil permease localized to the plasma membrane expression is tightly regulated by uracil levels and environmental cues
YBR022W	858.071	817.938	898.204	1.09813	0.135051	0.639676	1						Phosphatase that is highly specific for ADP-ribose 1%27%27-phosphate a tRNA splicing metabolite may have a role in regulation of tRNA splicing
YBR023C	14592.8	14332.8	14852.7	1.03627	0.0513997	0.855035	1						Chitin synthase III catalyzes the transfer of N-acetylglucosamine GlcNAc to chitin required for synthesis of the majority of cell wall chitin the chitin ring during bud emergence and spore wall chitosan
YBR024W	574.319	477.776	670.861	1.40413	0.489678	0.101192	1						Protein anchored to the mitochondrial inner membrane similar to Sco1p and may have a redundant function with Sco1p in delivery of copper to cytochrome c oxidase interacts with Cox2p
YBR025C	16587.9	18561.9	14613.9	0.787305	-0.345005	0.422409	1						P-loop ATPase with similarity to human OLA1 and bacterial YchF identified as specifically interacting with the proteasome protein abundance increases in response to hydrogen peroxide and to DNA replication stress
YBR026C	2439.75	2282.25	2597.25	1.13802	0.186531	0.449322	1						ID=YBR026C_W303;Name=YBR026C;orf_classification=Verified;gene=ETR1;Alias=ETR1,2-enoyl
YBR027C	6.98307	5.9046	8.06154	1.3653	0.449216	0.763971	1						Dubious open reading frame unlikely to encode a protein based on available experimental and comparative sequence data
YBR028C	1182.84	1214.03	1151.66	0.948628	-0.0760858	0.772626	1						An AGC kinase phosphorylated by cAMP-dependent protein kinase PKA in a TORC1-dependent manner
YBR029C	5410.67	5685.52	5135.82	0.903316	-0.146698	0.473398	1						Phosphatidate cytidylyltransferase CDP-diglyceride synthetase an enzyme that catalyzes that conversion of CTP %2B phosphate into diphosphate %2B CDP-diaclglyerol a critical step in the synthesis of all major yeast phospholipids
YBR030W	835.595	913.703	757.488	0.829031	-0.270502	0.276578	1						Ribosomal lysine methyltransferase specific for monomethylation of Rpl42ap and Rpl42bp lysine 40 nuclear SET domain containing protein
YBR031W	88053.7	99970.4	76137	0.761595	-0.392904	0.0848781	1						ID=YBR031W_W303;Name=YBR031W;orf_classification=Verified;gene=RPL4A;Alias=RPL4A,ribosomal
YBR034C	6790.09	6517.61	7062.57	1.08361	0.11585	0.668636	1						Nuclear SAM-dependent mono- and asymmetric arginine dimethylating methyltransferase that modifies hnRNPs including Npl3p and Hrp1p affecting their activity and nuclear export methylates U1 snRNP protein Snp1p and ribosomal protein Rps2p
YBR035C	2391.16	2098.42	2683.9	1.27901	0.355029	0.101811	1						Pyridoxine pyridoxamine phosphate oxidase has homologs in E. coli and Myxococcus xanthus transcription is under the general control of nitrogen metabolism
YBR036C	8028.69	7871.52	8185.86	1.03993	0.0564919	0.918067	1						ID=YBR036C_W303;Name=YBR036C;orf_classification=Verified;gene=CSG2;Alias=CSG2,mannosylinositol
YBR037C	718.017	656.901	779.132	1.18607	0.246193	0.372901	1						Copper-binding protein of the mitochondrial inner membrane required for cytochrome c oxidase activity and respiration may function to deliver copper to cytochrome c oxidase has similarity to thioredoxins
YBR038W	3433.13	3787.43	3078.83	0.812906	-0.298839	0.191569	1						Chitin synthase II catalyzes transfer of N-acetylglucosamine GlcNAc to chitin upon activation of zymogenic form required for chitin synthesis in the primary septum during cytokinesis localization regulated by Cdk1p during mitosis
YBR039W	4459.87	5370.15	3549.59	0.660985	-0.59731	0.377704	1						Gamma subunit of the F1 sector of mitochondrial F1F0 ATP synthase which is a large evolutionarily conserved enzyme complex required for ATP synthesis
YBR040W	16.9877	13.5461	20.4293	1.50814	0.592767	0.41202	1						Integral membrane protein required for efficient mating may participate in or regulate the low affinity Ca2%2B influx system which affects intracellular signaling and cell-cell fusion during mating
YBR041W	4272.33	4642.46	3902.2	0.840546	-0.250602	0.266213	1						ID=YBR041W_W303;Name=YBR041W;orf_classification=Verified;gene=FAT1;Alias=FAT1,long-chain
YBR044C	1196.46	1104.45	1288.48	1.16662	0.222337	0.376643	1						Protein involved in the assembly of the mitochondrial succinate dehydrogenase complex putative chaperone
YBR045C	301.625	306.792	296.458	0.966316	-0.0494329	0.869	1						Meiosis-specific regulatory subunit of the Glc7p protein phosphatase regulates spore wall formation and septin organization required for expression of some late meiotic genes and for normal localization of Glc7p
YBR048W	25635.4	32332.6	18938.2	0.58573	-0.771693	0.192666	1						ID=YBR048W_W303;Name=YBR048W;orf_classification=Verified;gene=RPS11B;Alias=RPS11B,ribosomal
YBR048W--66670	5.56434	4.48891	6.63978	1.47915	0.56477	0.671967	1						ID=YBR048W_W303;Name=YBR048W;orf_classification=Verified;gene=RPS11B;Alias=RPS11B,ribosomal
YBR049C	1925.61	2125.65	1725.58	0.81179	-0.300821	0.226871	1						RNA polymerase I enhancer binding protein DNA binding protein that binds to genes transcribed by both RNA polymerase I and RNA polymerase II required for termination of RNA polymerase I transcription REB1 has a paralog NSI1 that arose from the whole genome duplication
YBR050C	100.249	83.8937	116.604	1.3899	0.474979	0.340692	1						Regulatory subunit of the Glc7p type-1 protein phosphatase involved with Reg1p Glc7p and Snf1p in regulation of glucose-repressible genes also involved in glucose-induced proteolysis of maltose permease
YBR051W	8.90278	9.37834	8.42722	0.898583	-0.154276	0.926549	1						Dubious open reading frame unlikely to encode a protein based on available experimental and comparative sequence data partiallly overlaps the REG2/YBR050C regulatory subunit of the Glc7p type-1 protein phosphatase
YBR052C	1278.61	1308.98	1248.25	0.953604	-0.0685375	0.772372	1						Protein of unknown function member of a flavodoxin-like fold protein family that includes Pst2p and Ycp4p green fluorescent protein GFP-fusion protein localizes to the cytoplasm in a punctate pattern
YBR053C	1235.99	1249.45	1222.52	0.978447	-0.0314344	0.84815	1						Putative protein of unknown function induced by cell wall perturbation
YBR054W	11077.7	8522.85	13632.6	1.59954	0.677654	0.246989	1						Protein of unknown function with similarity to archaeal rhodopsins the authentic non-tagged protein is detected in a phosphorylated state in highly purified mitochondria in high-throughput studies transcriptionally regulated by Haa1p
YBR055C	920.302	910.829	929.774	1.0208	0.0297011	0.915982	1						Splicing factor component of the U4/U6-U5 snRNP complex
YBR056C-B	1.12947	0.507584	1.75136	3.45039	1.78676	0.742888	1						Dubious open reading frame unlikely to encode a protein based on available experimental and comparative sequence data almost completely overlaps the dubious ORF YBR056W-A
YBR056W	2853.65	2810.53	2896.78	1.03068	0.0436034	0.86548	1						Mitochondrial intermembrane space protein of unknown function
YBR056W-A	2629.87	2282.39	2977.34	1.30448	0.383474	0.32074	1						Protein of unknown function mRNA identified as translated by ribosome profiling data partially overlaps the dubious ORF YBR056C-B
YBR057C	638.749	608.957	668.54	1.09784	0.134674	0.592341	1						Cytoplasmic protein essential for meiotic DNA replication and sporulation interacts with Orc2p which is a component of the origin recognition complex
YBR058C	1456.3	1501.42	1411.18	0.939898	-0.0894236	0.718887	1						Ubiquitin-specific protease that specifically disassembles unanchored ubiquitin chains involved in fructose-16-bisphosphatase Fbp1p degradation similar to human isopeptidase T
YBR058C-A	770.777	809.4	732.154	0.904563	-0.144707	0.531358	1						Protein that stimulates the activity of serine palmitoyltransferase Lcb1p Lcb2p several-fold involved in sphingolipid biosynthesis
YBR059C	2990.04	2936.54	3043.54	1.03644	0.0516335	0.809238	1						Ser-Thr protein kinase member with Ark1p and Prk1p of the Ark kinase family involved in endocytosis and actin cytoskeleton organization
YBR060C	828.142	880.492	775.792	0.881089	-0.18264	0.479748	1						ID=YBR060C_W303;Name=YBR060C;orf_classification=Verified;gene=ORC2;Alias=ORC2,origin
YBR061C	1040.84	1119.76	961.929	0.859049	-0.219188	0.368831	1						ID=YBR061C_W303;Name=YBR061C;orf_classification=Verified;gene=TRM7;Alias=TRM7,2'-O-ribose
YBR062C	0.954446	1.01517	0.893722	0.880368	-0.183821	1	1						Protein of unknown function that interacts with Msb2p may play a role in activation of the filamentous growth pathway.
YBR062C--99816	310.289	289.075	331.504	1.14677	0.197582	0.460998	1						Protein of unknown function that interacts with Msb2p may play a role in activation of the filamentous growth pathway.
YBR063C	726.292	662.42	790.164	1.19284	0.254406	0.305452	1						Putative protein of unknown function YBR063C is not an essential gene
YBR064W	0.526242	0.614642	0.437841	0.712351	-0.48934	1	1						Dubious open reading frame unlikely to encode a protein partially overlaps the uncharacterized ORF YBR063C
YBR065C	559.106	556.403	561.809	1.00972	0.013949	0.954779	1						Pre-mRNA splicing factor facilitates the cooperative formation of U2/U6 helix II in association with stem II in the spliceosome function may be regulated by Slu7p
YBR066C	462.375	492.888	431.861	0.876186	-0.190691	0.432904	1						Transcriptional repressor mediates glucose repression and negatively regulates filamentous growth NRG2 has a paralog NRG1 that arose from the whole genome duplication
YBR067C	3359.07	2775.32	3942.82	1.42067	0.506573	0.563688	1						Major cell wall mannoprotein with possible lipase activity transcription is induced by heat- and cold-shock member of the Srp1p/Tip1p family of serine-alanine-rich proteins
YBR068C	28123.1	24348.1	31898	1.31008	0.389656	0.089073	1						High-affinity leucine permease functions as a branched-chain amino acid permease involved in the uptake of leucine isoleucine and valine contains 12 predicted transmembrane domains
YBR069C	5863.24	5839.14	5887.34	1.00825	0.0118592	0.991223	1						Amino acid transporter for valine leucine isoleucine and tyrosine low-affinity tryptophan and histidine transporter overexpression confers FK506 and FTY720 resistance protein abundance increases in response to DNA replication stress
YBR070C	898.031	955.706	840.356	0.879304	-0.185566	0.400545	1						Component of UDP-GlcNAc transferase required for the second step of dolichyl-linked oligosaccharide synthesis anchors the catalytic subunit Alg13p to the ER membrane similar to bacterial and human glycosyltransferases
YBR071W	2167.35	2320.7	2014.01	0.867848	-0.204485	0.420804	1						Protein of unknown function found in the cytoplasm and bud neck mRNA expression may be regulated by the cell cycle and/or cell wall stress overexpression of YBR071W affects endocytic protein trafficking
YBR072W	491.497	505.221	477.772	0.94567	-0.080592	0.729916	1						Small heat shock protein sHSP with chaperone activity forms hollow sphere-shaped oligomers that suppress unfolded proteins aggregation oligomer activation requires heat-induced conformational change also has mRNA binding activity
YBR073W	3217.18	3325.96	3108.41	0.934591	-0.0975935	0.80964	1						ID=YBR073W_W303;Name=YBR073W;orf_classification=Verified;gene=RDH54;Alias=RDH54,DNA-dependent
YBR074W	5497.18	5964.1	5030.26	0.843423	-0.245671	0.297136	1						Putative metalloprotease
YBR076C-A	240.731	237.932	243.53	1.02353	0.0335506	0.945264	1						Dubious open reading frame unlikely to encode a protein partially overlaps verified gene ECM8 identified by fungal homology and RT-PCR
YBR076W	93.2056	73.3415	113.07	1.54169	0.624512	0.158214	1						Non-essential protein of unknown function
YBR077C	461.717	441.725	481.708	1.09051	0.125009	0.603213	1						Component of the EGO complex which is involved in the regulation of microautophagy and of the GSE complex which is required for proper sorting of amino acid permease Gap1p gene exhibits synthetic genetic interaction with MSS4
YBR078W	58071.8	64544.6	51599.1	0.799432	-0.322952	0.14249	1						GPI-anchored protein of unknown function has a possible role in apical bud growth GPI-anchoring on the plasma membrane crucial to function phosphorylated in mitochondria similar to Sps2p and Pst1p
YBR078W--126957	107.357	113.099	101.614	0.898447	-0.154495	0.592675	1						GPI-anchored protein of unknown function has a possible role in apical bud growth GPI-anchoring on the plasma membrane crucial to function phosphorylated in mitochondria similar to Sps2p and Pst1p
YBR079C	11372	12396.8	10347.3	0.834671	-0.26072	0.266563	1						eIF3a subunit of the core complex of translation initiation factor 3 eIF3 essential for translation part of a Prt1p-Rpg1p-Nip1p subcomplex that stimulates binding of mRNA and tRNAiMet to ribosomes involved in translation reinitiation
YBR080C	3956.21	3853.28	4059.14	1.05342	0.0750863	0.728972	1						ATPase required for vesicular transport between ER and Golgi the %27priming%27 step in homotypic vacuole fusion autophagy and protein secretion releases Sec17p from SNAP complexes has similarity to mammalian NSF
YBR081C	1096.19	1072.5	1119.89	1.04419	0.0623824	0.763457	1						Subunit of the SAGA transcriptional regulatory complex involved in proper assembly of the complex also present as a C-terminally truncated form in the SLIK/SALSA transcriptional regulatory complex
YBR082C	15.6453	15.2036	16.087	1.05811	0.0814836	0.935581	1						ID=YBR082C_W303;Name=YBR082C;orf_classification=Verified;gene=UBC4;Alias=UBC4,E2
YBR082C--140460	4402.92	5163.63	3642.2	0.705357	-0.503574	0.21411	1						ID=YBR082C_W303;Name=YBR082C;orf_classification=Verified;gene=UBC4;Alias=UBC4,E2
YBR083W	472.21	492.324	452.097	0.918293	-0.122974	0.841907	1						Transcription factor targeting filamentation genes and Ty1 expression Ste12p activation of most filamentation gene promoters depends on Tec1p and Tec1p transcriptional activity is dependent on its association with Ste12p binds to TCS elements upstream of filamentation genes which are regulated by Tec1p/Ste12p/Dig1p complex competes with Dig2p for binding to Ste12p/Dig1p positive regulator of chro…
YBR084C-A--148019	20724.7	24946.5	16502.9	0.661534	-0.596113	0.280889	1						ID=YBR084C-A_W303;Name=YBR084C-A;orf_classification=Verified;gene=RPL19A;Alias=RPL19A,ribosomal
YBR084W	8103.98	8931.6	7276.35	0.814675	-0.295704	0.498725	1						ID=YBR084W_W303;Name=YBR084W;orf_classification=Verified;gene=MIS1;Alias=MIS1,trifunctional
YBR085W	221.34	221.451	221.228	0.998992	-0.00145526	0.982302	1						Mitochondrial inner membrane ADP/ATP translocator exchanges cytosolic ADP for mitochondrially synthesized ATP expressed under anaerobic conditions similar to Aac1p has roles in maintenance of viability and in respiration AAC3 has a paralog PET9 that arose from the whole genome duplication
YBR088C	2473.96	2962.32	1985.6	0.670285	-0.577153	0.086724	1						Proliferating cell nuclear antigen PCNA functions as the sliding clamp for DNA polymerase delta may function as a docking site for other proteins required for mitotic and meiotic chromosomal DNA replication and for DNA repair
YBR089C-A	1345.87	1411.03	1280.7	0.907634	-0.139817	0.579941	1						High-mobility group HMG protein binds to and remodels nucleosomes involved in recruiting FACT and other chromatin remodelling complexes to the chromosomes functionally redundant with Nhp6Ap homologous to mammalian HMGB1 and HMGB2 NHP6B has a paralog NHP6A that arose from the whole genome duplication
YBR089W	6.87902	6.6263	7.13174	1.07628	0.10605	1	1						Dubious open reading frame unlikely to encode a protein based on available experimental and comparative sequence data almost completely overlaps the verified gene POL30
YBR091C	254.245	250.57	257.92	1.02933	0.0417093	0.922712	1						Essential protein of the inner mitochondrial membrane peripherally localized component of the TIM22 complex which is a twin-pore translocase that mediates insertion of numerous multispanning inner membrane proteins
YBR093C	5647.16	6992.23	4302.08	0.615266	-0.700718	0.170402	1						Repressible acid phosphatase 1 of 3 that also mediates extracellular nucleotide-derived phosphate hydrolysis secretory pathway derived cell surface glycoprotein induced by phosphate starvation and coordinately regulated by PHO4 and PHO2
YBR094W	2084.42	2093.02	2075.83	0.991787	-0.0118979	0.944437	1						Putative tubulin tyrosine ligase associated with P-bodies
YBR095C	812.802	809.721	815.883	1.00761	0.0109372	0.989978	1						Subunit of the histone deacetylase Rpd3L complex possibly involved in cell fusion and invasive growth
YBR096W	4255.13	4351.72	4158.54	0.955609	-0.0655074	0.774755	1						Putative protein of unknown function green fluorescent protein GFP-fusion protein localizes to the ER
YBR097W	2294.32	2238.13	2350.5	1.05021	0.0706784	0.776742	1						Myristoylated serine/threonine protein kinase involved in vacuolar protein sorting functions as a membrane-associated complex with Vps34p active form recruits Vps34p to the Golgi membrane interacts with the GDP-bound form of Gpa1p
YBR098W	419.171	421.573	416.768	0.988602	-0.0165379	0.928012	1						Subunit of the structure-specific Mms4p-Mus81p endonuclease that cleaves branched DNA involved in recombination DNA repair and joint molecule formation/resolution during meiotic recombination phosphorylation of the non-catalytic subunit Mms4p by Cdc28p and Cdcp during mitotic cell cycle activates the function of Mms4p-Mus81p
YBR099C	88.7981	89.7227	87.8734	0.979389	-0.0300463	0.922296	1						Dubious open reading frame unlikely to encode a protein based on available experimental and comparative sequence data completely overlaps the verified gene MMS4
YBR101C	1859.23	2158.43	1560.04	0.722765	-0.468401	0.217792	1						Hsp70 Ssa1p nucleotide exchange factor cytosolic homolog of Sil1p which is the nucleotide exchange factor for BiP Kar2p in the endoplasmic reticulum protein abundance increases in response to DNA replication stress
YBR102C	1057.37	985.287	1129.44	1.14631	0.196996	0.376102	1						Essential protein with dual roles in spliceosome assembly and exocytosis the exocyst complex Sec3p Sec5p Sec6p Sec8p Sec10p Sec15p Exo70p and Exo84p mediates polarized targeting of secretory vesicles to active sites of exocytosis
YBR103C-A	4.04153	4.08838	3.99469	0.977084	-0.0334459	1	1						Dubious open reading frame unlikely to encode a protein based on experimental and comparative sequence data identified by homology to related yeast
YBR103W	500.415	500.327	500.503	1.00035	0.000507028	0.954956	1						WD40 repeat-containing subunit of the Set3C histone deacetylase complex which represses early/middle sporulation genes antagonizes telomeric silencing binds specifically to the Sir4p N-terminus
YBR104W	872.219	736.676	1007.76	1.36799	0.452053	0.0940848	1						Mitochondrial protein putative inner membrane transporter with a role in oleate metabolism and glutamate biosynthesis member of the mitochondrial carrier MCF family has similarity with Ymc1p
YBR106W	9034.1	10237.6	7830.6	0.764887	-0.386682	0.1839	1						Probable membrane protein involved in phosphate transport pho88 pho86 double null mutant exhibits enhanced synthesis of repressible acid phosphatase at high inorganic phosphate concentrations
YBR107C	192.316	201.382	183.249	0.909956	-0.136131	0.628533	1						Outer kinetochore protein and component of the Ctf19 complex involved in the establishment of pericentromeric cohesion during mitosis prevents non-disjunction of sister chromatids during meiosis II required for localization of Sgo1p to pericentric sites during meiosis I orthologous to human centromere constitutive-associated network CCAN subunit CENP-L and fission yeast fta1
YBR108W	707.211	637	777.422	1.22044	0.287404	0.205374	1						Protein interacting with Rvs167p null mutant is viable and displays elevated frequency of mitochondrial genome loss
YBR109C	4081.59	4107.03	4056.14	0.98761	-0.0179869	0.96848	1						Calmodulin Ca%2B%2B binding protein that regulates Ca%2B%2B independent processes mitosis bud growth actin organization endocytosis etc. and Ca%2B%2B dependent processes stress-activated pathways targets include Nuf1p Myo2p and calcineurin
YBR109W-A	115.574	116.787	114.36	0.97922	-0.0302944	0.883553	1						Putative protein of unknown function questionable ORF from MIPS
YBR110W	2599.2	2585.66	2612.73	1.01047	0.0150252	0.966798	1						Mannosyltransferase involved in asparagine-linked glycosylation in the endoplasmic reticulum ER essential for viability mutation is functionally complemented by human ortholog
YBR111C	1616.09	1719.3	1512.88	0.879937	-0.184528	0.462192	1						Nudix hydrolase family member with ADP-ribose pyrophosphatase activity shown to metabolize O-acetyl-ADP-ribose to AMP and acetylated ribose 5%27-phosphate
YBR111W-A	119.531	128.331	110.731	0.86286	-0.212801	0.479686	1						Component of both the SAGA histone acetylase and TREX-2 complexes interacts with RNA polymerase II involved in mRNA export coupled transcription activation and elongation involved in post-transcriptional tethering of active genes to the nuclear periphery and to non-nascent mRNP
YBR111W-A--195958	7.69154	6.91977	8.4633	1.22306	0.290496	0.883656	1						Component of both the SAGA histone acetylase and TREX-2 complexes interacts with RNA polymerase II involved in mRNA export coupled transcription activation and elongation involved in post-transcriptional tethering of active genes to the nuclear periphery and to non-nascent mRNP
YBR111W-A--196109	131.336	134.505	128.168	0.952888	-0.0696211	0.833156	1						Component of both the SAGA histone acetylase and TREX-2 complexes interacts with RNA polymerase II involved in mRNA export coupled transcription activation and elongation involved in post-transcriptional tethering of active genes to the nuclear periphery and to non-nascent mRNP
YBR112C	3037.66	2995.21	3080.11	1.02835	0.0403267	0.883885	1						General transcriptional co-repressor acts together with Tup1p also acts as part of a transcriptional co-activator complex that recruits the SWI/SNF and SAGA complexes to promoters can form the prion %5BOCT%2B%5D
YBR113W	5.44461	6.84042	4.04881	0.591895	-0.756586	0.584222	1						Dubious open reading frame unlikely to encode a protein based on available experimental and comparative sequence data partially overlaps the verified gene CYC8
YBR114W	1441.01	1260.85	1621.16	1.28577	0.36263	0.123009	1						Protein that recognizes and binds damaged DNA in an ATP-dependent manner with Rad7p during nucleotide excision repair subunit of Nucleotide Excision Repair Factor 4 NEF4 and the Elongin-Cullin-Socs ECS ligase complex
YBR116C	189.28	171.333	207.227	1.2095	0.274409	0.846918	1						Dubious open reading frame unlikely to encode a protein based on available experimental and comparative sequence data partially overlaps the verified gene TKL2
YBR117C	451.725	363.937	539.513	1.48244	0.56797	0.548261	1						Transketolase catalyzes conversion of xylulose-5-phosphate and ribose-5-phosphate to sedoheptulose-7-phosphate and glyceraldehyde-3-phosphate in the pentose phosphate pathway needed for synthesis of aromatic amino acids TKL2 has a paralog TKL1 that arose from the whole genome duplication
YBR118W	590243	666256	514230	0.771821	-0.373662	0.103379	1						ID=YBR118W_W303;Name=YBR118W;orf_classification=Verified;gene=TEF2;Alias=TEF2,eEF1A,EF-1
YBR119W	219.241	209.341	229.141	1.09458	0.130376	0.694904	1						U1 snRNP A protein homolog of human U1-A involved in nuclear mRNA splicing
YBR119W--213154	0.535262	0.614642	0.455881	0.741702	-0.431088	1	1						U1 snRNP A protein homolog of human U1-A involved in nuclear mRNA splicing
YBR120C	980.781	842.534	1119.03	1.32817	0.409438	0.522523	1						Mitochondrial protein required for translation of the COB mRNA forms a complex with Cbp3p that binds to mt ribosomes near the polypeptide tunnel exit and promotes efficient translation of the COB mRNA Cbp3p-Cbp6p complex also interacts with newly synthesized cytochrome b Cobp and Cbp4p to promote assembly of Cobp into the cytochrome bc1 complex
YBR121C	21364.9	21804.8	20925	0.959652	-0.0594164	0.825459	1						ID=YBR121C_W303;Name=YBR121C;orf_classification=Verified;gene=GRS1;Alias=GRS1,glycine--tRNA
YBR121C-A	1655.7	1674.64	1636.76	0.977382	-0.0330062	0.952999	1						Dubious open reading frame unlikely to encode a protein based on available experimental and comparative sequence data completely contianed within the verified gene GRS1 identified by expression profiling and mass spectrometry
YBR122C	2114.53	1860.13	2368.92	1.27352	0.348823	0.235539	1						ID=YBR122C_W303;Name=YBR122C;orf_classification=Verified;gene=MRPL36;Alias=MRPL36,mitochondrial
YBR123C	302.932	314.037	291.827	0.929277	-0.105819	0.73842	1						ID=YBR123C_W303;Name=YBR123C;orf_classification=Verified;gene=TFC1;Alias=TFC1,tau
YBR124W	1.09638	1.73687	0.455881	0.262473	-1.92976	0.68833	1						Putative protein of unknown function
YBR125C	1429.47	1529.45	1329.5	0.869268	-0.202127	0.396823	1						Cytoplasmic type 2C protein phosphatase PP2C identified as a high-copy number suppressor of cnb1 mpk1 synthetic lethality overexpression decreases high-osmolarity induced Hog1p phosphorylation and kinase activity
YBR126C	6684.51	6674.59	6694.44	1.00297	0.00428337	0.969655	1						Synthase subunit of trehalose-6-P synthase/phosphatase complex synthesizes the storage carbohydrate trehalose also found in a monomeric form expression is induced by the stress response and repressed by the Ras-cAMP pathway protein abundance increases in response to DNA replication stress
YBR126W-A	2352.34	2389.71	2314.97	0.968724	-0.0458427	0.841099	1						Protein of unknown function identified by gene-trapping microarray analysis and genome-wide homology searches mRNA identified as translated by ribosome profiling data partially overlaps the dubious ORF YBR126W-B
YBR126W-B	1970.73	1985.52	1955.93	0.985097	-0.021663	0.908973	1						Dubious open reading frame unlikely to encode a protein based on available experimental and comparative sequence data partially overlaps the dubious ORF YBR126W-A Identified by SAGE
YBR127C	22652.9	25249.9	20056	0.7943	-0.332244	0.154751	1						Subunit B of the eight-subunit V1 peripheral membrane domain of the vacuolar H%2B-ATPase V-ATPase an electrogenic proton pump found throughout the endomembrane system contains nucleotide binding sites also detected in the cytoplasm protein abundance increases in response to DNA replication stress
YBR128C	140.917	136.266	145.568	1.06827	0.0952774	0.811509	1						Autophagy-specific subunit of phosphatidylinositol 3-kinase complex I with Vps34/15/30p Atg14p targets complex I to the phagophore assembly site PAS required for localizing additional ATG proteins to the PAS homolog of human Barkor
YBR129C	930.907	968.138	893.677	0.923088	-0.11546	0.599887	1						Protein of unknown function overproduction blocks cell cycle arrest in the presence of mating pheromone the authentic non-tagged protein is detected in highly purified mitochondria in high-throughput studies
YBR130C	1001.75	1119.64	883.85	0.789405	-0.341162	0.173949	1						Protein that acts as an adaptor between Myo4p and the She2p-mRNA complex part of the mRNA localization machinery that restricts accumulation of certain proteins to the bud also required for cortical ER inheritance
YBR131C-A	0.307321	0.614642	0	0	#NAME?	0.956902	1						Dubious ORF unlikely to encode a protein based on available experimental and comparative sequence data partially overlaps the verified ORF YBR131W. Identified by gene-trapping microarray analysis and genome-wide homology searches
YBR131W	621.665	601.122	642.207	1.06835	0.095382	0.738282	1						Protein involved in vacuolar assembly essential for autophagy and the cytoplasm-to-vacuole pathway
YBR133C	3545.57	3761.94	3329.2	0.884969	-0.176301	0.423256	1						Protein arginine N-methyltransferase that exhibits septin and Hsl1p-dependent bud neck localization and periodic Hsl1p-dependent phosphorylation required along with Hsl1p for bud neck recruitment phosphorylation and degradation of Swe1p
YBR134W	4.04153	4.08838	3.99469	0.977084	-0.0334459	1	1						Dubious open reading frame unlikely to encode a functional protein based on available experimental and comparative sequence data
YBR135W	606.387	656.986	555.787	0.845965	-0.241331	0.363593	1						Cyclin-dependent protein kinase regulatory subunit and adaptor modulates proteolysis of M-phase targets through interactions with the proteasome role in transcriptional regulation recruiting proteasomal subunits to target gene promoters
YBR136W	3688.21	3397.3	3979.13	1.17126	0.228066	0.336105	1						Genome integrity checkpoint protein and PI kinase superfamily member signal transducer required for cell cycle arrest and transcriptional responses prompted by damaged or unreplicated DNA regulates P-body formation induced by replication stress monitors and participates in meiotic recombination associates with shortened dysfunctional telomeres
YBR137W	1113.62	1129.51	1097.73	0.971863	-0.0411754	0.884301	1						Protein of unknown function localized to the cytoplasm binds to Replication Protein A RPA also interacts with Sgt2p YBR137W is not an essential gene
YBR138C	337.696	343.076	332.316	0.968634	-0.0459763	0.868336	1						Cytoplasmic protein of unknown function potentially phosphorylated by Cdc28p YBR138C is not an essential gene
YBR139W	5878.27	5972.43	5784.11	0.968468	-0.0462235	0.783907	1						Putative serine type carboxypeptidase with a role in phytochelatin synthesis green fluorescent protein GFP-fusion protein localizes to the vacuole expression induced by nitrogen limitation in a GLN3 GAT1-independent manner
YBR140C	19061.6	18168.5	19954.8	1.09831	0.135291	0.61636	1						GTPase-activating protein that negatively regulates RAS by converting it from the GTP- to the GDP-bound inactive form required for reducing cAMP levels under nutrient limiting conditions mediates membrane association of adenylate cyclase
YBR141C	298.046	278.761	317.33	1.13836	0.186959	0.49398	1						Putative S-adenosylmethionine-dependent methyltransferase green fluorescent protein GFP-fusion protein localizes to the nucleolus YBR141C is not an essential gene
YBR141W-A	19.4895	19.3713	19.6078	1.01221	0.017503	1	1						Dubious ORF unlikely to encode a protein based on available experimental and comparative sequence data overlaps the uncharacterized ORF YBR141C identified by gene-trapping microarray analysis and genome-wide homology searching
YBR142W	3455.95	3632.94	3278.96	0.902564	-0.147899	0.536114	1						Essential nucleolar protein putative DEAD-box RNA helicase required for maintenance of M1 dsRNA virus involved in biogenesis of large 60S ribosomal subunits
YBR143C	10890.2	12017.2	9763.16	0.812435	-0.299675	0.202474	1						Polypeptide release factor eRF1 in translation termination mutant form acts as a recessive omnipotent suppressor methylated by Mtq2p-Trm112p in ternary complex eRF1-eRF3-GTP mutation of methylation site confers resistance to zymocin
YBR144C	3.75945	4.38185	3.13705	0.715919	-0.482132	0.804117	1						Dubious open reading frame unlikely to encode a protein based on available experimental and comparative sequence data YBR144C is not an essential gene
YBR146W	5223.4	4547.15	5899.65	1.29744	0.375667	0.406682	1						ID=YBR146W_W303;Name=YBR146W;orf_classification=Verified;gene=MRPS9;Alias=MRPS9,mitochondrial
YBR148W	77.6309	83.5247	71.7372	0.858874	-0.219481	0.560971	1						Protein required for normal prospore membrane formation interacts with Gip1p which is the meiosis-specific regulatory subunit of the Glc7p protein phosphatase expressed specifically in spores and localizes to the prospore membrane
YBR149W	4817.97	4701.32	4934.61	1.04962	0.0698703	0.802269	1						NADP%2B dependent arabinose dehydrogenase involved in carbohydrate metabolism purified as homodimer naturally occurs with a N-terminus degradation product
YBR150C	1955.73	1710.01	2201.46	1.2874	0.364457	0.166576	1						Putative protein of unknown function the authentic non-tagged protein is detected in highly purified mitochondria in high-throughput studies TBS1 has a paralog HAL9 that arose from the whole genome duplication
YBR151W	2139.55	2086.65	2192.45	1.0507	0.0713529	0.748744	1						Protein of unknown function required for normal localization of actin patches and for normal tolerance of sodium ions and hydrogen peroxide localizes to both cytoplasm and nucleus
YBR152W	193.044	186.956	199.133	1.06513	0.0910331	0.748723	1						mRNA splicing factor component of U4/U6.U5 tri-snRNP interacts genetically and physically with Prp38p
YBR153W	599.018	587.262	610.773	1.04003	0.0566321	0.828869	1						Diaminohydroxyphoshoribosylaminopyrimidine deaminase catalyzes the second step of the riboflavin biosynthesis pathway
YBR154C	2719.81	2521.93	2917.69	1.15693	0.2103	0.33466	1						RNA polymerase subunit ABC27 common to RNA polymerases I II and III contacts DNA and affects transactivation
YBR155W	637.102	649.42	624.784	0.962064	-0.0557949	0.859334	1						TPR-containing co-chaperone binds both Hsp82p Hsp90 and Ssa1p Hsp70 and stimulates the ATPase activity of SSA1 ts mutants reduce Hsp82p function while over expression suppresses the phenotypes of an HSP82 ts allele and a cpr7 deletion
YBR156C	506.18	486.57	525.789	1.0806	0.111836	0.586244	1						Subunit of the conserved chromosomal passenger complex CPC Ipl1p-Sli15p-Bir1p-Nbl1p which regulates kinetochore-microtubule attachments activation of the spindle tension checkpoint and mitotic spindle disassembly
YBR157C	766.917	845.022	688.812	0.815142	-0.294878	0.218746	1						Protein of unknown function null mutation does not confer any obvious defects in growth spore germination viability or carbohydrate utilization
YBR158W	10119	9867.69	10370.2	1.05093	0.0716636	0.852446	1						Protein required for daughter cell separation multiple mitotic checkpoints and chromosome stability contains 12 degenerate leucine-rich repeat motifs expression is induced by the Mitotic Exit Network MEN
YBR159W	3523.64	3842.88	3204.4	0.833853	-0.262135	0.290325	1						Microsomal beta-keto-reductase contains oleate response element ORE sequence in the promoter region mutants exhibit reduced VLCFA synthesis accumulate high levels of dihydrosphingosine phytosphingosine and medium-chain ceramides
YBR160W	1337.73	1347.06	1328.41	0.986155	-0.0201139	1	1						Catalytic subunit of the main cell cycle cyclin-dependent kinase CDK alternately associates with G1 cyclins CLNs and G2/M cyclins CLBs which direct the CDK to specific substrates involved in modulating membrane trafficking dynamics protein abundance increases in response to DNA replication stress
YBR161W	722.159	755.259	689.06	0.91235	-0.132341	0.626408	1						ID=YBR161W_W303;Name=YBR161W;orf_classification=Verified;gene=CSH1;Alias=CSH1,mannosylinositol
YBR162C	23082.3	23851.6	22312.9	0.935487	-0.0962099	0.680719	1						Covalently-bound cell wall protein of unknown function identified as a cell cycle regulated SBF target gene deletion mutants are highly resistant to treatment with beta-13-glucanase has sequence similarity to YJL171C
YBR162W-A	1513.74	1547.4	1480.07	0.956483	-0.0641883	0.802133	1						Protein whose expression suppresses a secretory pathway mutation in E. coli has similarity to the mammalian RAMP4 protein involved in secretion
YBR163W	707.003	729.698	684.308	0.937795	-0.0926548	0.68593	1						Mitochondrial 5%27-3%27 exonuclease and sliding exonuclease required for mitochondrial genome maintenance distantly related to the RecB nuclease domain of bacterial RecBCD recombinases may be regulated by the transcription factor Ace2
YBR164C	764.011	865.72	662.302	0.76503	-0.386411	0.125453	1						Soluble GTPase with a role in regulation of membrane traffic regulates potassium influx G protein of the Ras superfamily similar to ADP-ribosylation factor
YBR165W	667.048	664.351	669.746	1.00812	0.0116684	0.954136	1						Ubiquitin-conjugating enzyme suppressor that functions as a general positive regulator of Cdc34p activity nuclear protein that may represent a link between nucleocytoplasmic transport and ubiquitin ligase activity
YBR166C	1374.6	1188.57	1560.63	1.31304	0.392911	0.0853514	1						Prephenate dehydrogenase involved in tyrosine biosynthesis expression is dependent on phenylalanine levels
YBR167C	350.371	363.407	337.335	0.928256	-0.107406	0.672096	1						Subunit of both RNase MRP and nuclear RNase P RNase MRP cleaves pre-rRNA while nuclear RNase P cleaves tRNA precursors to generate mature 5%27 ends and facilitates turnover of nuclear RNAs
YBR168W	750.389	801.738	699.04	0.871905	-0.197756	0.413053	1						Peroxisomal integral membrane protein involved in negative regulation of peroxisome size partially functionally redundant with Pex31p genetic interactions suggest action at a step downstream of steps mediated by Pex28p and Pex29p
YBR169C	3043.49	2669.08	3417.91	1.28056	0.35677	0.159113	1						Member of the heat shock protein 70 HSP70 family may be involved in protein folding localized to the cytoplasm highly homologous to the heat shock protein Sse1p
YBR170C	954.733	958.278	951.188	0.992601	-0.0107145	0.974989	1						Substrate-recruiting cofactor of the Cdc48p-Npl4p-Ufd1p segregase assists Cdc48p in the dislocation of misfolded polyubiquitinated ERAD substrates that are subsequently delivered to the proteasome for degradation also involved in the regulated destruction of resident ER membrane proteins such as HMG-CoA reductase Hmg1/2p and cytoplasmic proteins Fbp1p role in mobilizing membrane bound transcripti…
YBR171W	1393.65	1654.13	1133.17	0.685055	-0.545708	0.111512	1						Non-essential subunit of Sec63 complex Sec63p Sec62p Sec66p and Sec72p with Sec61 complex Kar2p/BiP and Lhs1p forms a channel competent for SRP-dependent and post-translational SRP-independent protein targeting and import into the ER
YBR172C	2153.21	2106.32	2200.09	1.04452	0.0628341	0.839125	1						Protein of unknown function involved in COPII vesicle formation interacts with the Sec23p/Sec24p subcomplex overexpression suppresses the temperature sensitivity of a myo2 mutant has similarity to S. pombe Mpd2
YBR173C	1165.51	1246.37	1084.66	0.870261	-0.200479	0.430987	1						Short-lived chaperone required for correct maturation of the 20S proteasome may inhibit premature dimerization of proteasome half-mers degraded by proteasome upon completion of its assembly
YBR174C	6.00395	6.22578	5.78213	0.928741	-0.106651	1	1						Dubious open reading frame unlikely to encode a protein based on available experimental and comparative sequence data partially overlaps the verified ORF YBR175W null mutant is viable and sporulation defective
YBR175W	823.712	924.14	723.284	0.782656	-0.353551	0.142378	1						Essential subunit of the COMPASS Set1C complex which methylates histone H3 on lysine 4 and is required in transcriptional silencing near telomeres WD40 beta propeller superfamily member and ortholog of mammalian WDR5
YBR176W	590.338	566.634	614.041	1.08367	0.115919	0.650199	1						Ketopantoate hydroxymethyltransferase required for pantothenic acid biosynthesis converts 2-oxoisovalerate into 2-dehydropantoate
YBR177C	6212.95	6159.93	6265.96	1.01721	0.0246215	0.978296	1						Acyl-coenzymeA%3Aethanol O-acyltransferase that plays a minor role in medium-chain fatty acid ethyl ester biosynthesis possesses short-chain esterase activity localizes to lipid particles and the mitochondrial outer membrane
YBR178W	8.78909	10.5006	7.07762	0.674022	-0.569132	0.568335	1						Dubious open reading frame unlikely to encode a protein based on available experimental and comparative sequence data partially overlaps the verified gene YBR177C
YBR179C	1783.66	1631.11	1936.21	1.18705	0.247382	0.306395	1						Mitofusin integral membrane protein involved in mitochondrial outer membrane tethering and fusion role in mitochondrial genome maintenance efficient tethering and degradation of Fzo1p requires an intact N-terminal GTPase domain targeted for destruction by the ubiquitin ligase SCF-Mdm30p and the cytosolic ubiquitin-proteasome system
YBR180W	25.9914	27.0128	24.9701	0.924381	-0.113441	0.852114	1						Putative dityrosine transporter required for spore wall synthesis expressed during sporulation member of the major facilitator superfamily DHA1 family of multidrug resistance transporters
YBR181C--325494	24796.5	29939.9	19653.2	0.656421	-0.607307	0.184944	1						ID=YBR181C_W303;Name=YBR181C;orf_classification=Verified;gene=RPS6B;Alias=RPS6B,ribosomal
YBR182C	1463.68	1219.45	1707.9	1.40055	0.485991	0.0908606	1						Putative transcription factor of the MADS-box family involved in regulating the response to osmotic stress SMP1 has a paralog RLM1 that arose from the whole genome duplication
YBR182C-A	27.7995	19.9583	35.6406	1.78576	0.836538	0.136269	1						Putative protein of unknown function identified by gene-trapping microarray-based expression analysis and genome-wide homology searching
YBR183W	2595.83	2148.41	3043.24	1.41651	0.502336	0.35381	1						ID=YBR183W_W303;Name=YBR183W;orf_classification=Verified;gene=YPC1;Alias=YPC1,phytoceramidase,alkaline
YBR184W	198.104	187.059	209.149	1.11809	0.161037	0.607135	1						Putative protein of unknown function YBR184W is not an essential gene
YBR185C	2283.14	1995.94	2570.34	1.28779	0.364893	0.263914	1						Membrane-associated mitochondrial ribosome receptor forms a complex with Mdm38p that may facilitate recruitment of mRNA-specific translational activators to ribosomes possible role in protein export from the matrix to inner membrane
YBR186W	4.72297	2.75204	6.6939	2.43234	1.28235	0.361025	1						Nucleolar component of the pachytene checkpoint which prevents chromosome segregation when recombination and chromosome synapsis are defective also represses meiotic interhomolog recombination in the rDNA required for meiotic double-stranded break formation
YBR186W--334336	43.3931	34.8961	51.89	1.48699	0.572392	0.185227	1						Nucleolar component of the pachytene checkpoint which prevents chromosome segregation when recombination and chromosome synapsis are defective also represses meiotic interhomolog recombination in the rDNA required for meiotic double-stranded break formation
YBR187W	3298.17	3741.53	2854.81	0.763006	-0.390234	0.0829197	1						Putative protein of unknown function expression is reduced in a gcr1 null mutant GFP-fusion protein localizes to the vacuole expression pattern and physical interactions suggest a possible role in ribosome biogenesis
YBR188C	247.66	245.954	249.367	1.01387	0.0198793	0.917139	1						Member of the NineTeen Complex NTC that contains Prp19p and stabilizes U6 snRNA in catalytic forms of the spliceosome containing U2 U5 and U6 snRNAs
YBR189W	33472	43903.1	23040.9	0.524814	-0.930122	0.155943	1						ID=YBR189W_W303;Name=YBR189W;orf_classification=Verified;gene=RPS9B;Alias=RPS9B,ribosomal
YBR190W	13.132	11.1429	15.1211	1.35702	0.440438	0.548204	1						Dubious open reading frame unlikely to encode a protein based on experimental and comparative sequence data partially overlaps the verified ribosomal protein gene RPL21A/YBR191W
YBR191W	29528.8	36489.6	22568	0.618477	-0.693208	0.171116	1						ID=YBR191W_W303;Name=YBR191W;orf_classification=Verified;gene=RPL21A;Alias=RPL21A,ribosomal
YBR191W--340050	4.64477	3.98132	5.30821	1.33328	0.414978	0.798349	1						ID=YBR191W_W303;Name=YBR191W;orf_classification=Verified;gene=RPL21A;Alias=RPL21A,ribosomal
YBR192W	825.184	777.332	873.036	1.12312	0.16751	0.527775	1						Mitochondrial pyrimidine nucleotide transporter imports pyrimidine nucleoside triphosphates and exports pyrimidine nucleoside monophosphates member of the mitochondrial carrier family
YBR193C	433.574	464.626	402.523	0.866337	-0.206999	0.434729	1						Subunit of the RNA polymerase II mediator complex associates with core polymerase subunits to form the RNA polymerase II holoenzyme essential for transcriptional regulation
YBR194W	344.847	336.236	353.458	1.05122	0.0720652	0.782831	1						Protein proposed to be associated with the nuclear pore complex null mutant is viable displays elevated frequency of mitochondrial genome loss and is sensitive to freeze-thaw stress
YBR195C	588.808	639.289	538.328	0.842072	-0.247984	0.321391	1						Subunit of chromatin assembly factor I CAF-1 chromatin assembly by CAF-1 is important for multiple processes including silencing at telomeres mating type loci and rDNA maintenance of kinetochore structure deactivation of the DNA damage checkpoint after DNA repair and chromatin dynamics during transcription Msi1p localizes to both nucleus and cytoplasm and has an independent role as a negative reg…
YBR196C	110189	108157	112221	1.03758	0.053221	0.947211	1						ID=YBR196C_W303;Name=YBR196C;orf_classification=Verified;gene=PGI1;Alias=PGI1,glucose-6-phosphate
YBR196C-A	61.1955	57.2575	65.1335	1.13755	0.185935	0.701634	1						Putative protein of unknown function identified by fungal homology and RT-PCR
YBR196C-B	39.4824	42.268	36.6967	0.868191	-0.203915	0.606087	1						Putative protein of unknown function identified by expression profiling and mass spectrometry
YBR197C	237.863	242.722	233.004	0.959962	-0.0589504	0.880251	1						Putative protein of unknown function green fluorescent protein GFP-fusion protein localizes to the cytoplasm and nucleus YBR197C is not an essential gene
YBR198C	1188.12	1238.68	1137.56	0.918365	-0.12286	0.685241	1						Subunit 90 kDa of TFIID and SAGA complexes involved in RNA polymerase II transcription initiation and in chromatin modification
YBR199W	3269.55	3463.38	3075.73	0.888072	-0.171251	0.451279	1						Putative mannosyltransferase involved in protein glycosylation member of the KRE2/MNT1 mannosyltransferase family
YBR200W	1215.91	1157.66	1274.16	1.10064	0.138345	0.580353	1						Protein containing SH3-domains involved in establishing cell polarity and morphogenesis functions as a scaffold protein for complexes that include Cdc24p Ste5p Ste20p and Rsr1p
YBR200W-A	0.253792	0.507584	0	0	#NAME?	0.956884	1						Putative protein of unknown function identified by fungal homology and RT-PCR
YBR201C-A	165.603	144.359	186.847	1.29432	0.372194	0.271616	1						Putative protein of unknown function
YBR201W	616.31	653.211	579.408	0.887014	-0.172972	0.50117	1						Endoplasmic reticulum membrane protein required for ER-associated protein degradation of misfolded or unassembled proteins N- and C- termini protrude into the cytoplasm has similarity to Dfm1p
YBR202W	2831.28	2907.97	2754.58	0.947253	-0.0781778	0.735784	1						Component of the heterohexameric MCM2-7 complex which primes origins of DNA replication in G1 and becomes an active ATP-dependent helicase that promotes DNA melting and elongation in S-phase forms an Mcm4p-6p-7p subcomplex
YBR204C	723.001	742.408	703.594	0.947719	-0.0774687	0.693528	1						Serine hydrolase exhibits active esterase plus weak triacylglycerol lipase activities proposed role in lipid homeostasis regulating phospholipid and non-polar lipid levels and required for mobilization of LD-stored lipids localizes to the lipid droplet LD surface contains a classical serine containing catalytic triad GxSxG motif
YBR205W	3314.33	3573.46	3055.21	0.854972	-0.226051	0.365092	1						Putative alpha-12-mannosyltransferase involved in O- and N-linked protein glycosylation member of the KRE2/MNT1 mannosyltransferase family Svp26p mediates uptake of Ktr3p into COPII vesicles
YBR206W	964.224	1053.4	875.049	0.830692	-0.267615	0.289408	1						Dubious open reading frame unlikely to encode a protein based on available experimental and comparative sequence data partially overlaps the verified gene KTR3
YBR207W	2767.08	2706.86	2827.29	1.04449	0.0628008	0.836474	1						Putative high affinity iron transporter involved in transport of intravacuolar stores of iron forms complex with Fet5p expression is regulated by iron proposed to play indirect role in endocytosis protein abundance increases in response to DNA replication stress
YBR208C	6317.49	5984.08	6650.91	1.11143	0.152422	0.548579	1						ID=YBR208C_W303;Name=YBR208C;orf_classification=Verified;gene=DUR1,2;Alias=DUR1,2,bifunctional
YBR209W	5.58295	6.73336	4.43253	0.658294	-0.603196	0.672003	1						Dubious open reading frame unlikely to encode a protein based on available experimental and comparative sequence data YBR209W is not an essential gene
YBR210W	1049.65	1081.53	1017.77	0.941042	-0.0876689	0.688559	1						Protein involved in export of proteins from the endoplasmic reticulum has similarity to Erv14p
YBR211C	623.281	639.084	607.479	0.950546	-0.0731711	0.701182	1						Essential kinetochore protein associated with microtubules and SPBs component of the kinetochore sub-complex COMA Ctf19p Okp1p Mcm21p Ame1p involved in spindle checkpoint maintenance orthologous to human centromere constitutive-associated network CCAN subunit CENP-U and fission yeast Mis17
YBR212W	4292.76	3970.08	4615.43	1.16255	0.217298	0.368149	1						RNA binding protein that negatively regulates growth rate interacts with the 3%27 UTR of the mitochondrial porin POR1 mRNA and enhances its degradation overexpression impairs mitochondrial function interacts with Dhh1p to mediate POR1 mRNA decay expressed in stationary phase
YBR213W	144.823	123.869	165.776	1.33832	0.420419	0.176564	1						ID=YBR213W_W303;Name=YBR213W;orf_classification=Verified;gene=MET8;Alias=MET8,bifunctional
YBR214W	3827.09	3810.86	3843.31	1.00852	0.0122347	0.949884	1						Protein involved in cell separation during budding one of two S. cerevisiae homologs Sds23p and Sds24p of the S. pombe Sds23 protein which is implicated in APC/cyclosome regulation may play an indirect role in fluid-phase endocytosis protein abundance increases in response to DNA replication stress
YBR215W	544.346	520.848	567.843	1.09023	0.124631	0.571679	1						Subunit of the HIR complex a nucleosome assembly complex involved in regulation of histone gene transcription mutants display synthetic defects with subunits of FACT a complex that allows passage of RNA Pol II through nucleosomes
YBR216C	1365.05	1372.43	1357.67	0.989247	-0.0155974	0.921316	1						Protein required for oxidation of specific cysteine residues of the transcription factor Yap1p resulting in the nuclear localization of Yap1p in response to stress
YBR217W	221.355	212.843	229.867	1.07999	0.111012	0.736016	1						Conserved ubiquitin-like modifier involved in autophagy and the Cvt pathway conjugated to Atg5p to form a complex involved in Atg8p lipidation Atg12p-Atg5p also forms a complex with Atg16p that is required for autophagosome formation
YBR219C	294.512	333.163	255.862	0.767979	-0.380861	0.152983	1						Putative protein of unknown function YBR219C is not an essential gene
YBR219C--18598	2.3215	1.12223	3.52077	3.13731	1.64953	0.481859	1						Putative protein of unknown function YBR219C is not an essential gene
YBR220C	2127.39	2400.69	1854.08	0.772308	-0.372751	0.103719	1						Putative protein of unknown function YBR220C is not an essential gene
YBR221C	19118.3	19519.1	18717.4	0.958927	-0.0605078	0.759355	1						E1 beta subunit of the pyruvate dehydrogenase PDH complex which is an evolutionarily-conserved multi-protein complex found in mitochondria
YBR221W-A	1.00797	1.12223	0.893722	0.796383	-0.328466	1	1						Putative protein of unknown function identified by expression profiling and mass spectrometry
YBR222C	6628.62	6354.96	6902.27	1.08612	0.119189	0.856205	1						Peroxisomal protein that binds AMP and mRNA localizes to both the peroxisomal peripheral membrane and matrix expression is highly inducible by oleic acid similar to E. coli long chain acyl-CoA synthetase
YBR223C	553.072	506.962	599.183	1.18191	0.241118	0.365746	1						ID=YBR223C_W303;Name=YBR223C;orf_classification=Verified;gene=TDP1;Alias=TDP1,tyrosyl-DNA
YBR224W	64.822	66.6635	62.9804	0.94475	-0.081996	0.818541	1						Dubious open reading frame unlikely to encode a protein based on available experimental and comparative sequence data partially overlaps the verified gene TDP1
YBR225W	1448.24	1370.67	1525.82	1.11319	0.154704	0.516752	1						Putative protein of unknown function non-essential gene identified in a screen for mutants affected in mannosylphophorylation of cell wall components
YBR226C	70.0188	70.165	69.8727	0.995834	-0.00602232	1	1						Dubious open reading frame unlikely to encode a protein based on available experimental and comparative sequence data partially overlaps the uncharacterized ORF YBR225W
YBR227C	797.835	742.72	852.949	1.14841	0.199641	0.398039	1						Mitochondrial matrix protein putative ATP-binding chaperone with non-proteolytic function similar to bacterial ClpX proteins
YBR228W	274.01	262.066	285.955	1.09116	0.12586	0.615896	1						Subunit of a complex with Slx4p that hydrolyzes 5%27 branches from duplex DNA in response to stalled or converging replication forks function overlaps with that of Sgs1p-Top3p
YBR229C	6145.14	6235.68	6054.6	0.97096	-0.0425166	0.824286	1						Glucosidase II catalytic subunit required for normal cell wall synthesis mutations in rot2 suppress tor2 mutations and are synthetically lethal with rot1 mutations
YBR230C--35649	1259.73	1176.52	1342.93	1.14144	0.190852	0.424651	1						Integral mitochondrial outer membrane protein abundance is decreased in cells grown in glucose relative to other carbon sources appears to contain 3 alpha-helical transmembrane segments ORF encodes a 97-basepair intron
YBR231C	52.4979	46.1184	58.8774	1.27666	0.352374	0.372893	1						Component of the SWR1 complex complex exchanges histone variant H2AZ Htz1p for chromatin-bound histone H2A protein abundance increases in response to DNA replication stress
YBR232C	1.37784	1.84393	0.911763	0.494468	-1.01605	0.898774	1						Dubious open reading frame unlikely to encode a protein based on available experimental and comparative sequence data
YBR233W	326.739	357.891	295.588	0.825916	-0.275934	0.503516	1						RNA binding protein with similarity to mammalian heterogeneous nuclear RNP K protein involved in the regulation of telomere position effect and telomere length
YBR233W-A	148.911	158.234	139.588	0.882162	-0.180885	0.592005	1						Essential subunit of the Dam1 complex aka DASH complex couples kinetochores to the force produced by MT depolymerization thereby aiding in chromosome segregation is transferred to the kinetochore prior to mitosis
YBR234C	5940.6	6563.02	5318.19	0.810326	-0.303426	0.185452	1						Subunit of the ARP2/3 complex which is required for the motility and integrity of cortical actin patches
YBR235W	1757.85	1678.82	1836.88	1.09415	0.129813	0.582573	1						Vacuolar membrane cation%3Fchloride cotransporter CCC likely mediates K%2B and Cl- cotransport into the vacuole has a role in potassium homeostasis and salt tolerance similar to mammalian electroneutral Na%2B-K%2B-C1- cotransporter family
YBR236C	1231.32	1305.25	1157.39	0.886725	-0.173442	0.477312	1						Methyltransferase catalyzes the transfer of a methyl group from S-adenosylmethionine to the GpppN terminus of capped mRNA
YBR237W	667.41	610.666	724.154	1.18584	0.245913	0.321276	1						RNA helicase in the DEAD-box family necessary for prespliceosome formation bridges U1 and U2 snRNPs and enables stable U2 snRNP association with intron RNA
YBR238C	6420.07	6483.91	6356.24	0.980309	-0.028692	0.952665	1						Mitochondrial membrane protein with similarity to Rmd9p not required for respiratory growth but causes a synthetic respiratory defect in combination with rmd9 mutations transcriptionally up-regulated by TOR deletion increases life span
YBR239C	917.312	805.827	1028.8	1.2767	0.352417	0.138212	1						Transcriptional regulator of nonfermentable carbon utilization GFP-fusion protein localizes to cytoplasm nucleus null mutation affects periodicity of transcriptional and metabolic oscillation plays role in restricting Ty1 transposition
YBR240C	332.083	324.181	339.985	1.04875	0.0686707	0.825645	1						Transcriptional activator of thiamine biosynthetic genes interacts with regulatory factor Thi3p to control expression of thiamine biosynthetic genes with respect to thiamine availability acts together with Pdc2p to respond to thiaminediphosphate demand possibly as related to carbon source availability zinc finger protein of the ZnII2Cys6 type
YBR241C	1517.77	1344.47	1691.06	1.25779	0.330889	0.520855	1						Putative transporter member of the sugar porter family green fluorescent protein GFP-fusion protein localizes to the vacuolar membrane YBR241C is not an essential gene
YBR242W	1180.55	1189.9	1171.21	0.984291	-0.0228431	0.948808	1						Putative protein of unknown function green fluorescent protein GFP-fusion protein localizes to the cytoplasm and nucleus YBR242W is not an essential gene
YBR243C	2232.78	2388.56	2076.99	0.869556	-0.201649	0.350673	1						UDP-N-acetyl-glucosamine-1-P transferase transfers Glc-Nac-P from UDP-GlcNac to Dol-P in the ER in the first step of the dolichol pathway of protein asparagine-linked glycosylation inhibited by tunicamycin
YBR244W	584.656	748.825	420.487	0.56153	-0.832566	0.262924	1						Phospholipid hydroperoxide glutathione peroxidase protects cells from phospholipid hydroperoxides and nonphospholipid peroxides during oxidative stress induced by glucose starvation protein abundance increases in response to DNA replication stress
YBR245C	2440.54	2696.19	2184.89	0.810363	-0.30336	0.340061	1						ID=YBR245C_W303;Name=YBR245C;orf_classification=Verified;gene=ISW1;Alias=ISW1,chromatin-remodeling
YBR246W	1693.78	1801.16	1586.41	0.880772	-0.18316	0.441571	1						ID=YBR246W_W303;Name=YBR246W;orf_classification=Verified;gene=RRT2;Alias=RRT2,diphthamide
YBR247C	1785.79	1906.9	1664.68	0.872978	-0.195982	0.427198	1						Protein associated with U3 and U14 snoRNAs required for pre-rRNA processing and 40S ribosomal subunit synthesis localized in the nucleus and concentrated in the nucleolus
YBR250W	148.635	132.581	164.689	1.24217	0.312867	0.290918	1						Protein of unknown function associates with meiosis-specific protein Spo1p
YBR251W	1300.78	1051.25	1550.31	1.47473	0.560454	0.124985	1						ID=YBR251W_W303;Name=YBR251W;orf_classification=Verified;gene=MRPS5;Alias=MRPS5,mitochondrial
YBR253W	387.084	373.404	400.763	1.07327	0.102011	0.669989	1						Subunit of the RNA polymerase II mediator complex associates with core polymerase subunits to form the RNA polymerase II holoenzyme essential for transcriptional regulation
YBR254C	509.578	530.651	488.505	0.920578	-0.119388	0.666218	1						One of 10 subunits of the transport protein particle TRAPP complex of the cis-Golgi which mediates vesicle docking and fusion mutations in the human homolog cause the spondyloepiphyseal dysplasia tarda SEDL disorder
YBR255C-A	0.455881	0	0.911763	Inf	Inf	0.804269	1						Putative protein of unknown function may interact with respiratory chain complexes III ubiquinol-cytochrome c reductase or IV cytochrome c oxidase identified by sequence comparison with hemiascomycetous yeast species
YBR255C-A--82697	212.606	205.65	219.562	1.06765	0.0944409	0.891995	1						Putative protein of unknown function may interact with respiratory chain complexes III ubiquinol-cytochrome c reductase or IV cytochrome c oxidase identified by sequence comparison with hemiascomycetous yeast species
YBR255W	442.704	422.671	462.737	1.09479	0.130655	0.609084	1						Protein of unknown function required for normal growth rate at 15 degrees C green fluorescent protein GFP-fusion protein localizes to the cytoplasm in a punctate pattern mtc4 is synthetically sick with cdc13-1
YBR257W	524.787	496.5	553.075	1.11395	0.15568	0.516985	1						Subunit of both RNase MRP and nuclear RNase P RNase MRP cleaves pre-rRNA while nuclear RNase P cleaves tRNA precursors to generate mature 5%27 ends and facilitates turnover of nuclear RNAs binds to the RPR1 RNA subunit in RNase P
YBR258C	93.2919	92.6889	93.895	1.01301	0.0186516	0.98431	1						Subunit of the COMPASS Set1C complex which methylates histone H3 on lysine 4 and is required in transcriptional silencing near telomeres
YBR259W	1123.67	1090.29	1157.04	1.06122	0.0857178	0.748833	1						Putative protein of unknown function YBR259W is not an essential gene
YBR260C	1119.51	1112.12	1126.9	1.01329	0.0190477	0.897825	1						GTPase-activating protein RhoGAP for Rho3p and Rho4p possibly involved in control of actin cytoskeleton organization
YBR261C	444.05	462.119	425.981	0.921798	-0.117477	0.702464	1						AdoMet-dependent proline methyltransferase catalyzes the dimethylation of ribosomal proteins Rpl12 and Rps25 at N-terminal proline residues has a role in protein synthesis fusion protein localizes to the cytoplasm
YBR263W	10558.6	11473.9	9643.2	0.840443	-0.250778	0.450837	1						ID=YBR263W_W303;Name=YBR263W;orf_classification=Verified;gene=SHM1;Alias=SHM1,glycine
YBR264C	197.854	216.725	178.984	0.825859	-0.276033	0.370886	1						Rab family GTP-binding protein that contains the PEST signal sequence specific for proteolytic enzymes may be involved in vesicular transport overexpression leads to accumulation of Golgi-like cisternae with budding vesicles
YBR266C	0.526242	0.614642	0.437841	0.712351	-0.48934	1	1						Protein with a potential role in actin cytoskeleton organization gene exhibits synthetic genetic interaction with MSS4 encoding phosphatidylinositol 4-phosphate kinase
YBR267W	1063.98	1068.99	1058.97	0.990623	-0.0135918	0.98445	1						Cytoplasmic pre-60S factor required for the correct recycling of shuttling factors Alb1 Arx1 and Tif6 at the end of the ribosomal large subunit biogenesis involved in bud growth in the mitotic signaling network
YBR268W	838.863	750.998	926.728	1.234	0.303337	0.371411	1						ID=YBR268W_W303;Name=YBR268W;orf_classification=Verified;gene=MRPL37;Alias=MRPL37,mitochondrial
YBR269C	738.476	726.545	750.407	1.03284	0.04662	0.868201	1						Putative protein of unknown function the authentic non-tagged protein is detected in highly purified mitochondria in high-throughput studies
YBR270C	206.321	201.755	210.887	1.04526	0.063866	0.848241	1						Subunit of TORC2 a membrane-associated complex that regulates actin cytoskeletal dynamics during polarized growth and cell wall integrity interacts with Slm1p and Slm2p homologous PH domain-containing TORC2 substrates similar to Bit61p
YBR271W	559.522	627.035	492.008	0.784658	-0.349864	0.183974	1						S-adenosylmethionine-dependent methyltransferase methylates translation elongation factors EF2 Eft1p and Eft2p and EF3A Yef3p belongs to the seven beta-strand family green fluorescent protein GFP-fusion protein localizes to the cytoplasm predicted to be involved in ribosome biogenesis
YBR272C	890.88	833.886	947.874	1.13669	0.184844	0.429037	1						Proteasome-interacting protein involved in the assembly of the base subcomplex of the 19S proteasomal regulatory particle RP involved in DNA mismatch repair during slow growth weak similarity to Msh1p related to human 19S subunit S5b structural study suggests Hsm3p is a scaffold protein for Rpt1p-Rpt2p complex formation
YBR273C	805.176	797.868	812.484	1.01832	0.0261891	0.903786	1						UBX ubiquitin regulatory X domain-containing protein that interacts with Cdc48p
YBR274W	1913.14	1986.26	1840.02	0.92637	-0.110339	0.604937	1						Serine/threonine kinase and DNA damage checkpoint effector mediates cell cycle arrest via phosphorylation of Pds1p phosphorylated by checkpoint signal transducer Mec1p homolog of S. pombe and mammalian Chk1 checkpoint kinase
YBR275C	2348.91	2261.86	2435.95	1.07697	0.106975	0.615852	1						Protein that binds to the Rap1p C-terminus and acts synergistically with Rif2p to help control telomere length and establish telomeric silencing deletion results in telomere elongation
YBR276C	3030.97	3240.03	2821.91	0.870954	-0.199332	0.397479	1						Protein phosphatase with specificity for serine threonine and tyrosine residues has a role in the DNA synthesis phase of the cell cycle
YBR277C	6.09899	5.50408	6.6939	1.21617	0.282346	0.885691	1						Dubious open reading frame unlikely to encode a protein based on available experimental and comparative sequence data partially overlaps the verified gene YBR278W
YBR278W	138.411	146.393	130.429	0.890952	-0.166581	0.570349	1						Third-largest subunit of DNA polymerase II DNA polymerase epsilon required to maintain fidelity of chromosomal replication and also for inheritance of telomeric silencing stabilizes the interaction of Pol epsilon with primer-template DNA positively affecting the processivity of the polymerase and exonuclease activities of Pol epsilon mRNA abundance peaks at the G1/S boundary of the cell cycle
YBR279W	1094.32	1085.74	1102.89	1.0158	0.0226194	0.92689	1						Component of the Paf1p complex involved in transcription elongation binds to and modulates the activity of RNA polymerases I and II required for expression of a subset of genes including cell cycle-regulated genes involved in SER3 repression by helping to maintain SRG1 transcription-dependent nucleosome occupancy homolog of human PD2/hPAF1
YBR280C	707.428	701.218	713.638	1.01771	0.0253296	0.928227	1						ID=YBR280C_W303;Name=YBR280C;orf_classification=Verified;gene=SAF1;Alias=SAF1,SCF
YBR281C	1010.08	1036.18	983.979	0.949622	-0.0745747	0.880757	1						ID=YBR281C_W303;Name=YBR281C;orf_classification=Verified;gene=DUG2;Alias=DUG2,glutamine
YBR282W	850.03	730.231	969.83	1.32811	0.409379	0.312984	1						ID=YBR282W_W303;Name=YBR282W;orf_classification=Verified;gene=MRPL27;Alias=MRPL27,mitochondrial
YBR283C	14045	15696.9	12393.1	0.789527	-0.34094	0.133231	1						Subunit of the Ssh1 translocon complex Sec61p homolog involved in co-translational pathway of protein translocation not essential
YBR284W	557.447	485.56	629.335	1.2961	0.374177	0.147977	1						Protein of unknown function some similarity to AMP deaminases but lacks key catalytic residues and does not rescue purine nucleotide metabolic defect of quadruple aah1 ade8 amd1 his1 mutant null mutant exhibits longer telomeres altered Ty mobility decreased resistance to rapamycin and wortmannin and synthetic phenotype with expression of alpha-synuclein induced in response to hydrostatic pressure…
YBR286W	25136.5	27113	23160.1	0.854206	-0.227343	0.349128	1						Vacuolar aminopeptidase Y processed to mature form by Prb1p
YBR287W	17580.2	17733.4	17427.1	0.982725	-0.0251398	0.889003	1						Protein of unknown function green fluorescent protein GFP-fusion protein localizes to the ER YBR287W is not an essential gene
YBR288C	1597.92	1801.89	1393.94	0.773599	-0.370343	0.124195	1						Mu3-like subunit of the clathrin associated protein complex AP-3 functions in transport of alkaline phosphatase to the vacuole via the alternate pathway
YBR289W	702.568	630.616	774.519	1.2282	0.29654	0.189715	1						Subunit of the SWI/SNF chromatin remodeling complex involved in transcriptional regulation functions interdependently in transcriptional activation with Snf2p and Snf6p relocates to the cytosol under hypoxic conditions
YBR290W	864.841	832.146	897.537	1.07858	0.109135	0.648628	1						Heavy metal ion homeostasis protein facilitates trafficking of Smf1p and Smf2p metal transporters to the vacuole where they are degraded controls metal ion transport prevents metal hyperaccumulation functions in copper detoxification
YBR291C	288.038	267.773	308.303	1.15136	0.20334	0.508601	1						Mitochondrial inner membrane citrate transporter member of the mitochondrial carrier family
YBR292C	131.969	135.734	128.204	0.944524	-0.0823404	0.803123	1						Dubious open reading frame unlikely to encode a protein based on available experimental and comparative sequence data YBR292C is not an essential gene
YBR293W	1035.69	957.115	1114.27	1.1642	0.219335	0.403305	1						Permease of basic amino acids in the vacuolar membrane
YBR296C	2987.83	3224.77	2750.89	0.853051	-0.229296	0.7515	1						Na%2B/Pi cotransporter active in early growth phase similar to phosphate transporters of Neurospora crassa transcription regulated by inorganic phosphate concentrations and Pho4p
YBR298C	425.617	369.753	481.482	1.30217	0.380919	0.285083	1						Maltose permease high-affinity maltose transporter alpha-glucoside transporter encoded in the MAL3 complex locus member of the 12 transmembrane domain superfamily of sugar transporters functional in genomic reference strain S288C
YBR298C-A	1.32432	1.73687	0.911763	0.524946	-0.929758	0.890012	1						Putative protein of unknown function identified by gene-trapping microarray-based expression analysis and genome-wide homology searching
YBR300C	7.30661	7.42736	7.18586	0.967486	-0.0476878	0.972274	1						Dubious open reading frame unlikely to encode a protein based on available experimental and comparative sequence data partially overlaps the verified gene YBR301W YBR300C is not an essential gene
YBR301W	29.6577	28.1073	31.2081	1.11032	0.150976	0.863215	1						Cell wall mannoprotein with similarity to Tir1p Tir2p Tir3p and Tir4p member of the seripauperin multigene family encoded mainly in subtelomeric regions expressed under anaerobic conditions completely repressed during aerobic growth
YCL001W	2604.58	2890.13	2319.03	0.802395	-0.317615	0.171428	1						Protein involved in retention of membrane proteins including Sec12p in the ER localized to Golgi functions as a retrieval receptor in returning membrane proteins to the ER
YCL001W-A	43.3725	40.7453	45.9996	1.12896	0.17499	0.774627	1						Putative protein of unknown function YCL001W-A gene has similarity to DOM34 and is present in a region duplicated between chromosomes XIV and III
YCL001W-B	23.9052	21.8022	26.0082	1.19291	0.254491	0.728507	1						Putative protein of unknown function YCL001W-B gene has similarity to DOM34 and is present in a region duplicated between chromosomes XIV and III
YCL002C	0.227941	0	0.455881	Inf	Inf	1	1						Putative protein of unknown function YCL002C is not an essential gene
YCL002C--21026	1256.63	1322.87	1190.38	0.899847	-0.152248	0.469117	1						Putative protein of unknown function YCL002C is not an essential gene
YCL004W	987.276	978.548	996.005	1.01784	0.0255107	0.973065	1						Phosphatidylglycerolphosphate synthase catalyzes the synthesis of phosphatidylglycerolphosphate from CDP-diacylglycerol and sn-glycerol 3-phosphate in the first committed and rate-limiting step of cardiolipin biosynthesis
YCL005W	1050.34	1046.67	1054.02	1.00702	0.0100991	0.949557	1						Protein of unknown function null mutants have decreased net negative cell surface charge GFP-fusion protein expression is induced in response to the DNA-damaging agent MMS native protein is detected in purified mitochondria
YCL005W-A	1781.64	1989.63	1573.65	0.790925	-0.338388	0.301261	1						Vacuolar H%2B ATPase subunit e of the V-ATPase V0 subcomplex essential for vacuolar acidification interacts with the V-ATPase assembly factor Vma21p in the ER involved in V0 biogenesis
YCL005W-A--17244	0.253792	0.507584	0	0	#NAME?	0.956884	1						Vacuolar H%2B ATPase subunit e of the V-ATPase V0 subcomplex essential for vacuolar acidification interacts with the V-ATPase assembly factor Vma21p in the ER involved in V0 biogenesis
YCL005W-A--17332	10.2157	9.77887	10.6525	1.08934	0.123454	0.975344	1						Vacuolar H%2B ATPase subunit e of the V-ATPase V0 subcomplex essential for vacuolar acidification interacts with the V-ATPase assembly factor Vma21p in the ER involved in V0 biogenesis
YCL007C	9.41697	12.1581	6.67586	0.549088	-0.864891	0.387645	1						Dubious ORF unlikely to encode a protein overlaps verified ORF YCL005W-A mutations in YCL007C were thought to confer sensitivity to calcofluor white but this phenotype was later shown to be due to the defect in YCL005W-A
YCL008C	864.862	892.31	837.414	0.938479	-0.0916034	0.686034	1						Component of the ESCRT-I complex which is involved in ubiquitin-dependent sorting of proteins into the endosome homologous to the mouse and human Tsg101 tumor susceptibility gene mutants exhibit a Class E Vps phenotype
YCL010C	341.986	334.634	349.337	1.04394	0.0620366	0.803103	1						Component of the HAT/Core module of the SAGA SLIK and ADA complexes HAT/Core module also contains Gcn5p Ngg1p and Ada2p binds methylated histone H3K4 involved in transcriptional regulation through SAGA and TBP recruitment to target promoters and H3 acetylation
YCL011C	1587.06	1793.26	1380.86	0.770024	-0.377024	0.231027	1						PolyA%2B RNA-binding protein involved in the export of mRNAs from the nucleus to the cytoplasm similar to Hrb1p and Npl3p also binds single-stranded telomeric repeat sequence in vitro
YCL012C	13.4008	10.7147	16.087	1.5014	0.586306	0.434707	1						Putative protein of unknown function orthologs are present in S. bayanus S. paradoxus and Ashbya gossypii YCL012C is not an essential gene
YCL012C--11541	707.14	632.485	781.795	1.23607	0.30576	0.237848	1						Putative protein of unknown function orthologs are present in S. bayanus S. paradoxus and Ashbya gossypii YCL012C is not an essential gene
YCL014W	3333.92	3530.24	3137.59	0.888776	-0.170108	0.498853	1						Protein involved in bud-site selection and required for axial budding pattern localizes with septins to bud neck in mitosis and may constitute an axial landmark for next round of budding
YCL016C	392.253	402.503	382.003	0.94907	-0.0754142	0.797355	1						Subunit of a complex with Ctf8p and Ctf18p that shares some components with Replication Factor C required for sister chromatid cohesion and telomere length maintenance
YCL017C	7010.26	6721.18	7299.35	1.08602	0.119054	0.635314	1						Cysteine desulfurase involved in iron-sulfur cluster Fe/S biogenesis and in thio-modification of mitochondrial and cytoplasmic tRNAs essential protein located predominantly in mitochondria
YCL018W	1064.67	1271.62	857.721	0.674508	-0.568093	0.606392	1						Beta-isopropylmalate dehydrogenase IMDH catalyzes the third step in the leucine biosynthesis pathway
YCL021W-A	453.269	499.077	407.46	0.816427	-0.292603	0.385461	1						Putative protein of unknown function
YCL022C	0.21892	0	0.437841	Inf	Inf	1	1						Dubious open reading frame unlikely to encode a protein based on available experimental and comparative sequence data completely overlaps verified gene KCC4/YCL024W
YCL023C	2.61137	1.62981	3.59293	2.20451	1.14046	0.625154	1						Dubious open reading frame unlikely to encode a protein based on available experimental and comparative sequence data partially overlaps verified ORF KCC4
YCL024W	454.422	468.749	440.095	0.938871	-0.0910015	0.81067	1						Protein kinase of the bud neck involved in the septin checkpoint associates with septin proteins negatively regulates Swe1p by phosphorylation shows structural homology to bud neck kinases Gin4p and Hsl1p KCC4 has a paralog GIN4 that arose from the whole genome duplication
YCL026C-B	144.763	131.463	158.063	1.20234	0.265839	0.333426	1						Putative protein of unknown function similar to bacterial nitroreductases green fluorescent protein GFP-fusion protein localizes to the cytoplasm and nucleus protein becomes insoluble upon intracellular iron depletion protein abundance increases in response to DNA replication stress
YCL027W	116.538	113.48	119.596	1.0539	0.0757406	0.764811	1						Membrane protein localized to the shmoo tip required for cell fusion expression regulated by mating pheromone proposed to coordinate signaling fusion and polarization events required for fusion potential Cdc28p substrate
YCL028W	1582.32	1721.87	1442.78	0.837918	-0.25512	0.447886	1						%5BPIN%2B%5D prion an infectious protein conformation that is generally an ordered protein aggregate
YCL029C	446.716	448.863	444.569	0.990433	-0.013869	1	1						Microtubule-associated protein component of the interface between microtubules and kinetochore involved in sister chromatid separation essential in polyploid cells but not in haploid or diploid cells ortholog of mammalian CLIP-170
YCL031C	1540.86	1633.6	1448.12	0.886461	-0.173872	0.472875	1						Essential protein involved in rRNA processing and ribosome biogenesis protein abundance increases in response to DNA replication stress
YCL032W	478.367	465.768	490.965	1.0541	0.0760084	0.779283	1						Protein involved in mating response invasive/filamentous growth and osmotolerance acts as an adaptor that links G protein-associated Cdc42p-Ste20p complex to the effector Ste11p to modulate signal transduction
YCL033C	713.442	677.791	749.093	1.1052	0.144305	0.710013	1						Methionine-R-sulfoxide reductase involved in the response to oxidative stress protects iron-sulfur clusters from oxidative inactivation along with MXR1 involved in the regulation of lifespan
YCL034W	640.571	694.44	586.702	0.844855	-0.243224	0.33678	1						Protein of unknown function binds Las17p which is a homolog of human Wiskott-Aldrich Syndrome protein involved in actin patch assembly and actin polymerization may mediate disassembly of the Pan1 complex from the endocytic coat
YCL035C	1625.75	1545.95	1705.54	1.10323	0.141737	0.587319	1						Glutathione-dependent disulfide oxidoreductase hydroperoxide and superoxide-radical responsive heat-stable with active site cysteine pair protects cells from oxidative damage GRX1 has a paralog GRX2 that arose from the whole genome duplication protein abundance increases in response to DNA replication stress
YCL036W	629.882	602.711	657.053	1.09016	0.124543	0.591872	1						Protein of unknown function identified as a high-copy suppressor of a dbp5 mutation GFD2 has a paralog YDR514C that arose from the whole genome duplication
YCL037C	2738.2	3014.82	2461.58	0.816495	-0.292484	0.573185	1						Cytoplasmic RNA-binding protein associates with translating ribosomes involved in heme regulation of Hap1p as a component of the HMC complex also involved in the organization of actin filaments contains a La motif SRO9 has a paralog SLF1 that arose from the whole genome duplication
YCL038C	1986.39	1591.26	2381.53	1.49664	0.581723	0.222469	1						Vacuolar integral membrane protein required for efflux of amino acids during autophagic body breakdown in the vacuole null mutation causes a gradual loss of viability during starvation
YCL039W	1287.07	1262.54	1311.61	1.03887	0.0550111	0.880989	1						ID=YCL039W_W303;Name=YCL039W;orf_classification=Verified;gene=GID7;Alias=GID7,glucose-induced
YCL040W	16081.5	15607.8	16555.1	1.06069	0.0850028	0.977077	1						Glucokinase catalyzes the phosphorylation of glucose at C6 in the first irreversible step of glucose metabolism one of three glucose phosphorylating enzymes expression regulated by non-fermentable carbon sources GLK1 has a paralog EMI2 that arose from the whole genome duplication
YCL041C	43011.7	48762.7	37260.8	0.764125	-0.38812	0.0887524	1						Dubious open reading frame unlikely to encode a protein based on available experimental and comparative sequence data partially overlaps both the verified gene PDI1/YCL043C and the uncharacterized gene YCL042W
YCL042W	2326.25	2232.71	2419.78	1.08379	0.116082	0.94153	1						Putative protein of unknown function epitope-tagged protein localizes to the cytoplasm
YCL043C	43011.7	48762.7	37260.8	0.764125	-0.38812	0.0887524	1						ID=YCL043C_W303;Name=YCL043C;orf_classification=Verified;gene=PDI1;Alias=PDI1,protein
YCL044C	1594.76	1761.51	1428	0.810668	-0.302817	0.187318	1						Subunit of the mitochondrial mt i-AAA protease supercomplex which degrades misfolded mitochondrial proteins forms a subcomplex with Mgr3p that binds to substrates to facilitate proteolysis required for growth of cells lacking mtDNA
YCL045C	10897.4	11402.7	10392.1	0.911366	-0.133898	0.581399	1						Member of a transmembrane complex required for efficient folding of proteins in the ER null mutant displays induction of the unfolded protein response interacts with Gal80p
YCL046W	1.71826	1.22928	2.20724	1.79555	0.844428	0.792499	1						Dubious open reading frame unlikely to encode a protein based on available experimental and comparative sequence data partially overlaps the uncharacterized ORF YCL045C
YCL047C	725.249	727.747	722.751	0.993135	-0.00993889	0.945539	1						ATPase involved in the protein quality control and filamentation pathways interacts physically with Kss1p and suppresses the filamentation defect of a kss1 deletion also interacts with Ubc7p
YCL048W-A	175.77	126.741	224.8	1.77369	0.826755	0.499158	1						Putative protein of unknown function YCL048W-A has a paralog YDR524C-B that arose from the whole genome duplication
YCL049C	2398.06	1910.65	2885.48	1.51021	0.594749	0.154377	1						Protein of unknown function localizes to membrane fraction YCL049C is not an essential gene
YCL050C	4095.28	4693.12	3497.44	0.745226	-0.42425	0.235664	1						AP4A phosphorylase bifunctional diadenosine 5%275%27%27%27-P1P4-tetraphosphate phosphorylase and ADP sulfurylase involved in catabolism of bis5%27-nucleosidyl tetraphosphates catalyzes phosphorolysis of dinucleoside oligophosphates cleaving the substrates%27 alpha/beta-anhydride bond and introducing Pi into the beta-position of the corresponding NDP formed APA1 and APA2 are paralogs arising from …
YCL051W	1286.66	1335.52	1237.8	0.926829	-0.109624	0.615164	1						Protein involved in control of cell wall structure and stress response overproduction confers resistance to cell-wall degrading enzymes exhibits genetic interactions with genes involved in the cell wall integrity pathway %3Cbr%3ELRE1 has a paralog HLR1 that arose from the whole genome duplication
YCL052C	2052.41	2036.4	2068.41	1.01572	0.0225045	0.898526	1						Essential component of glycosylphosphatidylinositol-mannosyltransferase I required for the autocatalytic post-translational processing of the protease B precursor Prb1p localizes to ER in lumenal orientation homolog of mammalian PIG-X
YCL054W	2443.93	2418.94	2468.93	1.02067	0.0295117	0.8794	1						AdoMet-dependent methyltransferase involved in rRNA processing and 60S ribosomal subunit maturation methylates G2922 in the tRNA docking site of the large subunit rRNA and in the absence of snR52 U2921 suppressor of PAB1 mutants
YCL055W	500.089	524.294	475.885	0.907668	-0.139763	0.62195	1						Transcription factor required for gene regulation in response to pheromones also required during meiosis exists in two forms a slower-migrating form more abundant during vegetative growth and a faster-migrating form induced by pheromone
YCL056C	100.751	93.141	108.362	1.16342	0.218367	0.561124	1						Peroxisomal integral membrane protein that regulates peroxisome populations interacts with Pex11p Pex25p and Pex27p to control both constitutive peroxisome division and peroxisome morphology and abundance during peroxisome proliferation
YCL057C-A	823.841	835.603	812.079	0.971847	-0.0411982	0.912088	1						Mitochondrial protein essential for proper inner membrane organization conserved component of the mitochondrial inner membrane organizing system MICOS MINOS or MitOS a scaffold-like structure on the intermembrane space side of the inner membrane which has a role in the maintenance of crista junctions and inner membrane architecture ortholog of human MINOS1
YCL057W	5861.17	6272.74	5449.61	0.868777	-0.202942	0.393512	1						Zinc metalloendopeptidase found in the cytoplasm and intermembrane space of mitochondria with Cym1p involved in degradation of mitochondrial proteins and of presequence peptides cleaved from imported proteins protein abundance increases in response to DNA replication stress
YCL058C	815.32	900.347	730.294	0.811125	-0.302004	0.234955	1						Protein involved in regulation of the mating pathway binds with Matalpha2p to promoters of haploid-specific genes required for survival upon exposure to K1 killer toxin involved in ion homeostasis
YCL058W-A	39.5607	36.2047	42.9167	1.18539	0.245362	0.606883	1						Transcriptional repressor encoded by the antisense strand of the FYV5 gene negatively regulates transcription of FYV5 by binding to the promoter on the sense strand
YCL059C	1720.84	1812.44	1629.24	0.898918	-0.153739	0.538848	1						Essential nucleolar protein required for the synthesis of 18S rRNA and for the assembly of 40S ribosomal subunit
YCL061C	1027.24	1044.34	1010.13	0.967236	-0.0480603	0.906226	1						S-phase checkpoint protein required for DNA replication interacts with and stabilizes Pol2p at stalled replication forks during stress where it forms a pausing complex with Tof1p and is phosphorylated by Mec1p protects uncapped telomeres
YCL063W	762.243	875.3	649.185	0.741671	-0.431148	0.275659	1						Phosphoprotein involved in vacuole inheritance degraded in late M phase of the cell cycle acts as a vacuole-specific receptor for myosin Myo2p
YCL064C	188.93	200.506	177.354	0.884533	-0.177012	0.581661	1						ID=YCL064C_W303;Name=YCL064C;orf_classification=Verified;gene=CHA1;Alias=CHA1,L-serine/L-threonine
YCL065W	32.6558	30.9664	34.3452	1.10911	0.149403	0.845113	1						Dubious open reading frame unlikely to encode a protein based on available experimental and comparative sequence data overlaps HMLALPHA1
YCL068C	217.778	210.17	225.385	1.07239	0.100836	0.767052	1						Putative protein of unknown function
YCL069W	4.78608	5.10355	4.46861	0.875589	-0.191674	0.992166	1						Permease of basic amino acids in the vacuolar membrane
YCL073C	24.7617	19.6648	29.8585	1.51837	0.602528	0.306954	1						Proton%3Aglutathione antiporter localized to the vacuolar and plasma membranes imports glutathione from the vacuole and exports it through the plasma membrane has a role in resistance to oxidative stress and modulation of the PKA pathway
YCR001W	2.32327	2.8591	1.78744	0.625178	-0.67766	0.849532	1						Dubious open reading frame unlikely to encode a protein based on available experimental and comparative sequence data YCR001W is not an essential gene
YCR002C	2816.69	2930.79	2702.59	0.922137	-0.116947	0.6387	1						ID=YCR002C_W303;Name=YCR002C;orf_classification=Verified;gene=CDC10;Alias=CDC10,septin
YCR003W	2108.4	1729.82	2486.97	1.4377	0.523765	0.36166	1						ID=YCR003W_W303;Name=YCR003W;orf_classification=Verified;gene=MRPL32;Alias=MRPL32,mitochondrial
YCR004C	2789.14	2647.67	2930.62	1.10687	0.146481	0.54497	1						Protein of unknown function has sequence and structural similarity to flavodoxins predicted to be palmitoylated the authentic non-tagged protein is detected in highly purified mitochondria in high-throughput studies
YCR005C	11909.8	12267.9	11551.8	0.941625	-0.0867756	0.715063	1						ID=YCR005C_W303;Name=YCR005C;orf_classification=Verified;gene=CIT2;Alias=CIT2,citrate
YCR006C	199.292	180.132	218.452	1.21273	0.278262	0.59791	1						Dubious open reading frame unlikely to encode a protein based on available experimental and comparative sequence data
YCR007C	903.29	810.956	995.625	1.22772	0.295979	0.346639	1						Putative integral membrane protein member of DUP240 gene family YCR007C is not an essential gene
YCR008W	4359.45	4816.04	3902.87	0.810389	-0.303313	0.197622	1						Ser/Thr protein kinase involved in salt tolerance funtions in regulation of Trk1p-Trk2p potassium transporter partially redundant with Hal5p has similarity to Npr1p
YCR009C	2843.75	3143.16	2544.34	0.809487	-0.304921	0.197543	1						Amphiphysin-like lipid raft protein interacts with Rvs167p and regulates polarization of the actin cytoskeleton endocytosis cell polarity cell fusion and viability following starvation or osmotic stress
YCR010C	17.1609	14.2401	20.0817	1.41022	0.495925	0.59387	1						Acetate transporter required for normal sporulation phosphorylated in mitochondria
YCR011C	5819.59	5765.72	5873.46	1.01869	0.02671	0.941826	1						ID=YCR011C_W303;Name=YCR011C;orf_classification=Verified;gene=ADP1;Alias=ADP1,putative
YCR012W	341635	342443	340826	0.99528	-0.00682531	0.90674	1						ID=YCR012W_W303;Name=YCR012W;orf_classification=Verified;gene=PGK1;Alias=PGK1,phosphoglycerate
YCR013C	25.3886	33.7424	17.0348	0.50485	-0.986073	0.488965	1						Dubious open reading frame unlikely to encode a protein based on available experimental and comparative sequence data transcription of both YCR013C and the overlapping essential gene PGK1 is reduced in a gcr1 null mutant
YCR014C	539.479	507.798	571.161	1.12478	0.169642	0.504832	1						DNA polymerase IV undergoes pair-wise interactions with Dnl4p-Lif1p and Rad27p to mediate repair of DNA double-strand breaks by non-homologous end joining NHEJ homologous to mammalian DNA polymerase beta
YCR015C	566.021	612.125	519.917	0.849364	-0.235545	0.386324	1						Putative protein of unknown function YCR015C is not an essential gene
YCR016W	967.607	1013.3	921.91	0.909806	-0.136369	0.567731	1						Putative protein of unknown function green fluorescent protein GFP-fusion protein localizes to the nucleolus and nucleus predicted to be involved in ribosome biogenesis
YCR017C	11180.4	10913.8	11446.9	1.04885	0.0688129	0.83946	1						Putative sensor/transporter protein involved in cell wall biogenesis contains 14-16 transmembrane segments and several putative glycosylation and phosphorylation sites null mutation is synthetically lethal with pkc1 deletion
YCR019W	408.251	446.722	369.78	0.827763	-0.272711	0.291424	1						Protein necessary for structural stability of L-A double-stranded RNA-containing particles
YCR020C	236.722	297.877	175.566	0.589392	-0.762702	0.105173	1						Protein of unknown function has weak similarity to proteins involved in thiamin metabolism expression is induced in the absence of thiamin
YCR020C-A	430.092	436.131	424.052	0.972306	-0.0405173	0.813513	1						Non-catalytic subunit of N-terminal acetyltransferase of the NatC type required for replication of dsRNA virus member of the Sm protein family
YCR020W-B	238.254	247.552	228.955	0.924876	-0.112668	0.666299	1						Component of the RSC chromatin remodeling complex RSC functions in transcriptional regulation and elongation chromosome stability and establishing sister chromatid cohesion involved in telomere maintenance
YCR022C	12.104	16.5122	7.69586	0.466071	-1.10138	0.147962	1						Dubious open reading frame unlikely to encode a protein based on available experimental and comparative sequence data YCR022C is not an essential gene
YCR023C	2563.44	2377.07	2749.81	1.15681	0.210148	0.373922	1						Vacuolar membrane protein of unknown function member of the multidrug resistance family YCR023C is not an essential gene
YCR024C	1155.1	1060.54	1249.65	1.17832	0.236731	0.391645	1						ID=YCR024C_W303;Name=YCR024C;orf_classification=Verified;gene=SLM5;Alias=SLM5,asparagine--tRNA
YCR024C-A	6516.17	6380.09	6652.26	1.04266	0.0602685	0.943575	1						Small single-membrane span proteolipid that functions as a regulatory subunit of the plasma membrane H%2B-ATPase Pma1p forms unique helix and positively charged cytoplasmic domain that is able to specifically segregate phosphatidylserines
YCR024C-B	9888.89	10092.6	9685.21	0.959638	-0.0594381	0.779381	1						Putative protein of unknown function identified by expression profiling and mass spectrometry
YCR025C	27.4841	32.9728	21.9954	0.667078	-0.584073	0.301444	1						Dubious open reading frame unlikely to encode a protein based on available experimental and comparative sequence data YCR025C is not an essential gene
YCR026C	1680.95	1663.61	1698.3	1.02085	0.0297718	0.883285	1						Nucleotide pyrophosphatase/phosphodiesterase family member mediates extracellular nucleotide phosphate hydrolysis along with Npp2p and Pho5p activity and expression enhanced during conditions of phosphate starvation
YCR027C	833.572	764.566	902.578	1.18051	0.239409	0.336069	1						Putative Rheb-related GTPase involved in regulating canavanine resistance and arginine uptake member of the Ras superfamily of G-proteins
YCR028C	1583.18	1571.89	1594.46	1.01436	0.0205686	0.988119	1						Plasma membrane H%2B-pantothenate symporter confers sensitivity to the antifungal agent fenpropimorph
YCR028C-A	1151.44	1178.09	1124.79	0.954761	-0.0667881	0.734492	1						Single-stranded DNA-binding protein essential for mitochondrial genome maintenance involved in mitochondrial DNA replication
YCR028C-A--21286	732.141	771.846	692.436	0.897117	-0.156632	0.540128	1						Single-stranded DNA-binding protein essential for mitochondrial genome maintenance involved in mitochondrial DNA replication
YCR030C	4087.5	4216.9	3958.11	0.938632	-0.0913684	0.67562	1						Protein of unknown function that is involved in endocytic site formation may regulate assembly and disassembly of the septin ring colocalizes and interacts with septin subunits potential role in actin cytoskeletal organization
YCR032W	3799.05	3514.95	4083.14	1.16165	0.216175	0.37222	1						PProtein homologous to human Chediak-Higashi syndrome and murine Beige proteins which are implicated in disease syndromes due to defective lysosomal trafficking mutant phenotype and genetic interactions suggest a role in protein sorting
YCR033W	2645.48	2645.02	2645.93	1.00035	0.000498351	0.999101	1						Subunit of the Set3C deacetylase complex that interacts directly with the Set3C subunit Sif2p putative DNA-binding protein mutant has increased aneuploidy tolerance
YCR034W	9765.27	10750.4	8780.09	0.816719	-0.292089	0.192291	1						Fatty acid elongase involved in sphingolipid biosynthesis acts on fatty acids of up to 24 carbons in length mutations have regulatory effects on 13-beta-glucan synthase vacuolar ATPase and the secretory pathway
YCR035C	1197.45	1259.1	1135.79	0.902067	-0.148694	0.549449	1						Exosome non-catalytic core component involved in 3%27-5%27 RNA processing and degradation in both the nucleus and the cytoplasm has similarity to E. coli RNase PH and to human hRrp43p OIP2 EXOSC8 protein abundance increases in response to DNA replication stress
YCR036W	1228.14	1170.54	1285.73	1.09841	0.135412	0.572228	1						Putative ribokinase
YCR037C	2886.08	2617.29	3154.87	1.2054	0.269506	0.236756	1						Low-affinity inorganic phosphate Pi transporter involved in activation of PHO pathway expression is independent of Pi concentration and Pho4p activity contains 12 membrane-spanning segments
YCR041W	53.4744	53.9979	52.951	0.980612	-0.0282456	0.921648	1						Dubious open reading frame unlikely to encode a protein based on available experimental and comparative sequence data
YCR042C	1310.67	1222.59	1398.74	1.14409	0.194196	0.420335	1						TFIID subunit 150 kDa involved in RNA polymerase II transcription initiation
YCR043C	1169.66	1384.07	955.245	0.690169	-0.534978	0.117654	1						Putative protein of unknown function green fluorescent protein GFP-fusion protein localizes to the Golgi apparatus YCR043C is not an essential gene
YCR044C	2119.83	2258.78	1980.88	0.87697	-0.189401	0.369727	1						Protein of the endoplasmic reticulum required for GPI-phospholipase A2 activity that remodels the GPI anchor as a prerequisite for association of GPI-anchored proteins with lipid rafts functionally complemented by human ortholog PERLD1
YCR045C	15.4721	14.0537	16.8905	1.20186	0.265268	0.781565	1						Probable subtilisin-family protease with a role in formation of the dityrosine layer of spore walls localizes to the spore wall and also the nuclear envelope and ER region in mature spores
YCR045W-A	217.036	238.436	195.635	0.820492	-0.285438	0.270951	1						Dubious ORF unlikely to encode a protein based on available experimental and comparative sequence data completely overlaps with YCR045C identified by gene-trapping microarray expression analysis and genome-wide homology searching
YCR046C	992.092	876.192	1107.99	1.26455	0.338627	0.416117	1						ID=YCR046C_W303;Name=YCR046C;orf_classification=Verified;gene=IMG1;Alias=IMG1,mitochondrial
YCR047C	128.205	141.432	114.979	0.81296	-0.298743	0.620531	1						Methyltransferase methylates residue G1575 of 18S rRNA required for rRNA processing and nuclear export of 40S ribosomal subunits independently of methylation activity diploid mutant displays random budding pattern
YCR047W-A	6.76176	4.56826	8.95526	1.96032	0.971091	0.492772	1						Dubious ORF unlikely to encode a protein based on available experimental and comparative sequence data completely overlaps with YCR047C identified by gene-trapping microarray expression analysis and genome-wide homology searching
YCR048W	2854.65	2852.39	2856.9	1.00158	0.00227796	0.924269	1						Acyl-CoA%3Asterol acyltransferase isozyme of Are2p endoplasmic reticulum enzyme that contributes the major sterol esterification activity in the absence of oxygen
YCR049C	2.58608	3.36668	1.80549	0.536281	-0.89894	0.70101	1						Dubious open reading frame unlikely to encode a protein based on available experimental and comparative sequence data
YCR050C	3.87553	4.59596	3.15509	0.686491	-0.542687	0.805732	1						Non-essential protein of unknown function deletion mutant is synthetically sick or lethal with alpha-synuclein
YCR051W	554.549	538.772	570.326	1.05857	0.0821117	0.717427	1						Putative protein of unknown function green fluorescent protein GFP-fusion protein localizes to the cytoplasm and nucleus contains ankyrin Ank repeats YCR051W is not an essential gene
YCR052W	1126.49	1102.18	1150.79	1.0441	0.0622653	0.767607	1						Component of the RSC chromatin remodeling complex essential for mitotic growth homolog of SWI/SNF subunit Swp73p
YCR053W	15050.9	14084.4	16017.4	1.13725	0.185547	0.392419	1						ID=YCR053W_W303;Name=YCR053W;orf_classification=Verified;gene=THR4;Alias=THR4,threonine
YCR054C	1376.49	1366.34	1386.64	1.01486	0.0212759	0.94358	1						Essential protein of unknown function with orthologs in Ashbya gossypii and Candida albicans similar to human ATXN10 mutations in which cause spinocerebellar ataxia type 10 codon usage corresponds to that observed for yeast genes expressed at low levels
YCR057C	5412.54	5805.96	5019.12	0.864478	-0.210099	0.359489	1						Conserved 90S pre-ribosomal component essential for proper endonucleolytic cleavage of the 35 S rRNA precursor at A0 A1 and A2 sites contains eight WD-repeats PWP2 deletion leads to defects in cell cycle and bud morphogenesis
YCR059C	1404.54	1350.6	1458.48	1.07988	0.110869	0.701161	1						Negative regulator of eIF2 kinase Gcn2p competes with Gcn2p for binding to Gcn1p may contribute to regulation of translation in response to starvation via regulation of Gcn2p binds to monomeric actin and to ribosomes and polyribosomes ortholog of mammalian IMPACT
YCR061W	3025.64	2843.1	3208.17	1.1284	0.174284	0.905019	1						Protein of unknown function green fluorescent protein GFP-fusion protein localizes to the cytoplasm in a punctate pattern induced by treatment with 8-methoxypsoralen and UVA irradiation
YCR063W	214.059	197.591	230.526	1.16668	0.222412	0.409532	1						Component of the SF3b subcomplex of the U2 snRNP diploid mutants display a random budding pattern instead of the wild-type bipolar pattern facilitates passage through G1/S Start but is not required for G2/M transition or exit from mitosis
YCR064C	18.1177	17.0475	19.188	1.12556	0.170641	0.788295	1						Dubious open reading frame unlikely to encode a protein based on experimental and comparative sequence data partially overlaps the verified gene BUD31
YCR065W	2007.61	2151.79	1863.43	0.86599	-0.207577	0.372213	1						Forkhead transcription factor that drives S-phase specific expression of genes involved in chromosome segregation spindle dynamics and budding suppressor of calmodulin mutants with specific SPB assembly defects telomere maintenance role
YCR066W	583.502	566.099	600.906	1.06149	0.0860865	0.746845	1						ID=YCR066W_W303;Name=YCR066W;orf_classification=Verified;gene=RAD18;Alias=RAD18,E3
YCR067C	9198.16	9016.9	9379.41	1.0402	0.0568666	0.858458	1						Integral endoplasmic reticulum membrane protein that stimulates Sar1p GTPase activity involved in COPII vesicle budding through disassociation of coat proteins from membranes onto liposomes binds Sec16p similar to Sec12p
YCR068W	1370.92	1345.87	1395.98	1.03723	0.0527369	0.896916	1						Lipase required for intravacuolar lysis of autophagic bodies and Cvt bodies targeted to intravacuolar vesicles during autophagy via the multivesicular body MVB pathway
YCR069W	3659.62	3601.15	3718.09	1.03247	0.0461034	0.882252	1						ID=YCR069W_W303;Name=YCR069W;orf_classification=Verified;gene=CPR4;Alias=CPR4,peptidylprolyl
YCR071C	998.13	854.148	1142.11	1.33713	0.419145	0.332518	1						ID=YCR071C_W303;Name=YCR071C;orf_classification=Verified;gene=IMG2;Alias=IMG2,mitochondrial
YCR072C	1039.61	1092.65	986.561	0.902905	-0.147354	0.584738	1						WD-repeat protein involved in ribosome biogenesis may interact with ribosomes required for maturation and efficient intra-nuclear transport or pre-60S ribosomal subunits localizes to the nucleolus
YCR073W-A	804.74	839.141	770.339	0.91801	-0.123419	0.594877	1						Protein with a possible role in tRNA export shows similarity to 6-phosphogluconolactonase non-catalytic domains but does not exhibit this enzymatic activity homologous to Sol3p and Sol4p SOL2 has a paralog SOL1 that arose from the whole genome duplication
YCR075C	331.895	378.508	285.283	0.753704	-0.407931	0.125269	1						Protein with similarity to human cystinosin which is a H%2B-driven transporter involved in L-cystine export from lysosomes and implicated in the disease cystinosis contains seven transmembrane domains
YCR075W-A	301.85	310.853	292.847	0.942077	-0.0860835	0.755403	1						Putative protein of unknown function identified by homology to Ashbya gossypii
YCR076C	205.909	198.765	213.054	1.07189	0.100152	0.723937	1						Putative protein of unknown function interacts physically with multiple subunits of the 20S proteasome and genetically with genes encoding 20S core particle and 19S regulatory particle subunits exhibits boundary activity which blocks the propagation of heterochromatic silencing contains a PI31 proteasome regulator domain and sequence similarity with human PSMF1 a proteasome inhibitor not an essen…
YCR077C	7878.1	8111.79	7644.41	0.942382	-0.0856167	0.676942	1						Topoisomerase II-associated deadenylation-dependent mRNA-decapping factor also required for faithful chromosome transmission maintenance of rDNA locus stability and protection of mRNA 3%27-UTRs from trimming functionally linked to Pab1p
YCR079W	1174.24	1187.47	1161.01	0.977717	-0.0325111	0.856925	1						Mitochondrial type 2C protein phosphatase PP2C with similarity to mammalian PP1Ks involved in mitophagy null mutant is sensitive to rapamycin and has decreased phosphorylation of the Pda1 subunit of pyruvate dehydrogenase
YCR081C-A	4.31154	5.50408	3.11901	0.566672	-0.819413	0.584592	1						Dubious ORF unlikely to encode a protein based on available experimental and comparative sequence data completely overlaps with SRB8/YCR081W identified by gene-trapping microarray expression analysis and genome-wide homology searching
YCR081W	2478.51	2319.44	2637.57	1.13716	0.185431	0.423743	1						Subunit of the RNA polymerase II mediator complex associates with core polymerase subunits to form the RNA polymerase II holoenzyme essential for transcriptional regulation involved in glucose repression
YCR082W	1529.47	1540.06	1518.88	0.986245	-0.0199818	0.963628	1						Component of the ADA histone acetyltransferase complex Ach2p and Ach1p are unique to the ADA complex and not shared with the related SAGA and SLIK complexes may tether Ach1p to the complex
YCR084C	11033.1	12181.5	9884.71	0.811452	-0.301423	0.177642	1						General repressor of transcription forms complex with Cyc8p involved in the establishment of repressive chromatin structure through interactions with histones H3 and H4 appears to enhance expression of some genes
YCR085W	5.19807	4.59596	5.80017	1.26201	0.335729	0.827841	1						Dubious open reading frame unlikely to encode a protein based on available experimental and comparative sequence data
YCR086W	267.244	272.352	262.136	0.962489	-0.0551574	0.872257	1						Nucleolar protein that forms a complex with Lrs4p and then Mam1p at kinetochores during meiosis I to mediate accurate homolog segregation required for condensin recruitment to the replication fork barrier site and rDNA repeat segregation
YCR087C-A	355.524	372.472	338.576	0.908998	-0.137651	0.636747	1						Putative protein of unknown function green fluorescent protein GFP-fusion protein localizes to the nucleolus YCR087C-A is not an essential gene
YCR087W	4.7253	6.73336	2.71725	0.40355	-1.30918	0.33167	1						Dubious open reading frame unlikely to encode a protein based on available experimental and comparative sequence data partially overlaps uncharacterized gene YCR087C-A YCR087W is not an essential gene
YCR088W	3169.8	3286.44	3053.15	0.929013	-0.106229	0.666452	1						Actin-binding protein of the cortical actin cytoskeleton important for activation of the Arp2/3 complex that plays a key role actin in cytoskeleton organization phosphorylation within its PRR Proline-Rich Region mediated by Cdc28p and Pho85p protects Abp1p from proteolysis mediated by its own PEST sequences
YCR089W	1461.09	1407.21	1514.96	1.07657	0.106439	0.736196	1						Cell wall adhesin expressed specifically during mating may be involved in maintenance of cell wall integrity during mating
YCR090C	867.164	913.751	820.577	0.898031	-0.155163	0.52754	1						Putative protein of unknown function green fluorescent protein GFP-fusion protein localizes to the cytoplasm and nucleus YCR090C is not an essential gene
YCR092C	725.806	758.407	693.204	0.914026	-0.129693	0.620677	1						ID=YCR092C_W303;Name=YCR092C;orf_classification=Verified;gene=MSH3;Alias=MSH3,mismatch
YCR093W	17846.2	18201.9	17490.6	0.960921	-0.0575096	0.803361	1						ID=YCR093W_W303;Name=YCR093W;orf_classification=Verified;gene=CDC39;Alias=CDC39,CCR4-NOT
YCR094W	1329.9	1345.78	1314.02	0.976397	-0.03446	0.910179	1						Endosomal protein that interacts with phospholipid flippase Drs2p interaction with Cdc50p is essential for Drs2p catalytic activity mutations affect cell polarity and polarized growth similar to Lem3p CDC50 has a paralog YNR048W that arose from the whole genome duplication
YCR095C	892.398	911.571	873.226	0.957935	-0.0619998	0.761084	1						Cytoplasmic protein required for replication of Brome mosaic virus in S. cerevisiae which is a model system for studying replication of positive-strand RNA viruses in their natural hosts
YCR095W-A	31.2112	29.3366	33.0858	1.1278	0.173509	0.815839	1						Putative protein of unknown function
YCR096C	194.457	191.762	197.152	1.02811	0.0399884	0.919818	1						Silenced copy of a2 at HMR similarity to Alpha2p required along with a1p for inhibiting expression of the HO endonuclease in a/alpha HO/HO diploid cells with an active mating-type interconversion system
YCR097W	0.991143	0.614642	1.36764	2.22511	1.15387	0.883598	1						Silenced copy of a1 at HMR homeobox corepressor that interacts with Alpha2p to repress haploid-specific gene transcription in diploid cells
YCR097W--92958	12.9119	11.944	13.8798	1.16207	0.2167	0.789606	1						Silenced copy of a1 at HMR homeobox corepressor that interacts with Alpha2p to repress haploid-specific gene transcription in diploid cells
YCR097W--93117	640.054	649.75	630.358	0.970154	-0.0437142	0.813314	1						Silenced copy of a1 at HMR homeobox corepressor that interacts with Alpha2p to repress haploid-specific gene transcription in diploid cells
YCR097W-A	1.5595	0	3.11901	Inf	Inf	0.193128	1						Dubious open reading frame unlikely to encode a protein based on available experimental and comparative sequence data identified by homology to a hemiascomycetous yeast protein
YCR102C	237.087	231.555	242.619	1.04778	0.0673333	0.746251	1						Putative protein of unknown function involved in copper metabolism similar to C. carbonum toxD gene member of the quinone oxidoreductase family
YCR102W-A	21.5416	24.4232	18.6599	0.764024	-0.38831	0.743705	1						Dubious open reading frame unlikely to encode a protein based on available experimental and comparative sequence data
YCR104W	14.8815	14.9895	14.7735	0.98559	-0.02094	1	1						Member of the seripauperin multigene family encoded mainly in subtelomeric regions active during alcoholic fermentation regulated by anaerobiosis negatively regulated by oxygen repressed by heme
YCR105W	85.5016	92.8476	78.1556	0.841762	-0.248515	0.449291	1						NADPH-dependent medium chain alcohol dehydrogenase with broad substrate specificity member of the cinnamyl family of alcohol dehydrogenases may be involved in fusel alcohol synthesis or in aldehyde tolerance
YCR106W	1627.99	1395.93	1860.05	1.33248	0.414111	0.0822449	1						Putative zinc cluster transcription factor involved in conferring resistance to cycloheximide
YCR107W	563.413	497.881	628.946	1.26325	0.337136	0.187613	1						Putative aryl-alcohol dehydrogenase similar to P. chrysosporium aryl-alcohol dehydrogenase mutational analysis has not yet revealed a physiological role
YDL001W	392.845	407.285	378.405	0.929092	-0.106107	0.698796	1						Cytoplasmic protein required for sporulation
YDL002C	598.874	617.514	580.234	0.939628	-0.0898379	0.744642	1						Protein related to mammalian high mobility group proteins preferentially binds DNA ends protecting them from exonucleatic cleavage likely component of the chromatin-remodeling complex INO80 complex proposed to be involved in DNA repair
YDL003W	823.488	1002.22	644.758	0.64333	-0.636369	0.0916137	1						Essential subunit of the cohesin complex required for sister chromatid cohesion in mitosis and meiosis apoptosis induces cleavage and translocation of a C-terminal fragment to mitochondria expression peaks in S phase
YDL004W	3502.85	4246.81	2758.89	0.649637	-0.622294	0.232205	1						ID=YDL004W_W303;Name=YDL004W;orf_classification=Verified;gene=ATP16;Alias=ATP16,F1F0
YDL005C	604.738	583.36	626.116	1.07329	0.102042	0.690265	1						Subunit of the RNA polymerase II mediator complex associates with core polymerase subunits to form the RNA polymerase II holoenzyme essential for transcriptional regulation
YDL006W	639.372	701.689	577.056	0.822382	-0.28212	0.282057	1						Type 2C protein phosphatase PP2C dephosphorylates Hog1p inactivating osmosensing MAPK cascade involved in Fus3p activation during pheromone response deletion affects precursor tRNA splicing mitochondrial inheritance and sporulation
YDL007C-A	2.04245	0	4.08489	Inf	Inf	0.240255	1						Putative protein of unknown function
YDL007W	1368.74	1425.74	1311.74	0.920046	-0.120221	0.798956	1						ID=YDL007W_W303;Name=YDL007W;orf_classification=Verified;gene=RPT2;Alias=RPT2,proteasome
YDL008W	677.551	696.709	658.393	0.945005	-0.0816068	0.749909	1						ID=YDL008W_W303;Name=YDL008W;orf_classification=Verified;gene=APC11;Alias=APC11,anaphase
YDL010W	567.997	600.799	535.195	0.890806	-0.166818	0.595006	1						Cis-golgi localized monothiol glutaredoxin that binds an iron-sulfur cluster more similar in activity to dithiol than other monothiol glutaredoxins involved in the oxidative stress response functional overlap with GRX7
YDL011C	2.30461	3.25962	1.3496	0.414037	-1.27217	0.564407	1						Dubious open reading frame unlikely to encode a protein based on available experimental and comparative sequence data overlaps the uncharacterized ORF YDL010W
YDL012C	13.5559	16.4052	10.7066	0.652637	-0.615646	0.397264	1						Tail-anchored plasma membrane protein containing a conserved CYSTM module possibly involved in response to stress may contribute to non-homologous end-joining NHEJ based on ydl012c htz1 double null phenotype
YDL012C--46037	482.392	488.137	476.648	0.976462	-0.0343637	0.911327	1						Tail-anchored plasma membrane protein containing a conserved CYSTM module possibly involved in response to stress may contribute to non-homologous end-joining NHEJ based on ydl012c htz1 double null phenotype
YDL013W	616.505	567.145	665.864	1.17406	0.23151	0.338633	1						ID=YDL013W_W303;Name=YDL013W;orf_classification=Verified;gene=SLX5;Alias=SLX5,SUMO-targeted
YDL014W	9065.76	10685.6	7445.88	0.696811	-0.521161	0.0997985	1						Nucleolar protein component of the small subunit processome complex which is required for processing of pre-18S rRNA has similarity to mammalian fibrillarin
YDL015C	7677.46	7707.84	7647.09	0.992119	-0.0114154	0.937559	1						Enoyl reductase catalyzes the last step in each cycle of very long chain fatty acid elongation localizes to the ER highly enriched in a structure marking nuclear-vacuolar junctions coimmunoprecipitates with elongases Fen1p and Sur4p protein abundance increases in response to DNA replication stress
YDL016C	1252.37	1226.22	1278.52	1.04265	0.0602501	0.808274	1						Dubious open reading frame unlikely to encode a protein based on available experimental and comparative sequence data partially overlaps the verified ORF CDC7/YDL153C the catalytic subunit of a complex that regulates DNA replication
YDL017W	381.267	397.986	364.549	0.915983	-0.126608	0.641822	1						DDK Dbf4-dependent kinase catalytic subunit required for origin firing and replication fork progression in mitotic S phase through phosphorylation of Mcm2-7p complexes and Cdc45p kinase activity correlates with cyclical DBF4 expression required for pre-meiotic DNA replication meiotic DSB formation recruitment of the monopolin complex to kinetochores during meiosis I and as a gene-specific regulat…
YDL018C	867.642	914.404	820.88	0.897721	-0.155661	0.566672	1						Protein with similarity to Emp24p and Erv25p member of the p24 family involved in ER to Golgi transport
YDL019C	2402.56	2536.07	2269.06	0.894714	-0.160502	0.495905	1						Member of an oxysterol-binding protein family with seven members in S. cerevisiae family members have overlapping redundant functions in sterol metabolism and collectively perform a function essential for viability
YDL020C	1847.6	1756.25	1938.95	1.10403	0.14278	0.547332	1						Transcription factor that stimulates expression of proteasome genes Rpn4p levels are in turn regulated by the 26S proteasome in a negative feedback control mechanism RPN4 is transcriptionally regulated by various stress responses
YDL021W	338.433	272.163	404.704	1.48699	0.572393	0.503229	1						ID=YDL021W_W303;Name=YDL021W;orf_classification=Verified;gene=GPM2;Alias=GPM2,phosphoglycerate
YDL022W	7044.89	7585.93	6503.86	0.857358	-0.22203	0.307351	1						NAD-dependent glycerol-3-phosphate dehydrogenase key enzyme of glycerol synthesis essential for growth under osmotic stress expression regulated by high-osmolarity glycerol response pathway homolog of Gpd2p protein abundance increases in response to DNA replication stress
YDL023C	4.24843	3.15256	5.34429	1.69522	0.761473	0.682212	1						Dubious open reading frame unlikely to encode a protein not conserved in other Saccharomyces species overlaps the verified gene GPD1 deletion confers sensitivity to GSAO deletion in cyr1 mutant results in loss of stress resistance
YDL025W-A	2.28657	3.25962	1.31352	0.402968	-1.31126	0.56487	1						Dubious ORF unlikely to encode a protein based on available experimental and comparative sequence data completely overlaps the ORF YDL025C identified by gene-trapping microarray expression analysis and genome-wide homology searching
YDL026W	7.45154	9.08487	5.81822	0.640429	-0.642889	0.577097	1						Dubious ORF unlikely to encode a protein based on available experimental and comparative sequence data
YDL027C	739.985	733.096	746.873	1.01879	0.0268604	0.911701	1						Putative protein of unknown function the authentic non-tagged protein is detected in highly purified mitochondria in high-throughput studies YDL027C is not an essential gene
YDL028C	1115.94	1116.45	1115.44	0.999094	-0.00130788	0.976795	1						Dual-specificity kinase required for spindle pole body SPB duplication and spindle checkpoint function substrates include SPB proteins Spc42p Spc110p and Spc98p mitotic exit network protein Mob1p and checkpoint protein Mad1p
YDL029W	5729.67	6036.33	5423.01	0.898395	-0.154579	0.447958	1						ID=YDL029W_W303;Name=YDL029W;orf_classification=Verified;gene=ARP2;Alias=ARP2,actin-related
YDL029W--14281	3.83523	4.16773	3.50273	0.840439	-0.250784	0.93568	1						ID=YDL029W_W303;Name=YDL029W;orf_classification=Verified;gene=ARP2;Alias=ARP2,actin-related
YDL030W	514.217	523.002	505.432	0.966406	-0.049299	0.840859	1						Subunit of the SF3a splicing factor complex required for spliceosome assembly acts after the formation of the U1 snRNP-pre-mRNA complex
YDL031W	2606.44	2642.63	2570.25	0.97261	-0.0400674	0.885421	1						Putative ATP-dependent RNA helicase of the DEAD-box protein family constituent of 66S pre-ribosomal particles essential protein involved in ribosome biogenesis
YDL033C	637.509	649.564	625.453	0.962881	-0.0545702	0.793406	1						tRNA-specific 2-thiouridylase responsible for 2-thiolation of the wobble base of mitochondrial tRNAs human ortholog is implicated in myoclonus epilepsy associated with ragged red fibers MERRF
YDL034W	6.54402	6.41219	6.67586	1.04112	0.0581366	1	1						Dubious open reading frame unlikely to encode a protein based on available experimental and comparative sequence data partially overlaps with verified gene GPR1/YDL035C YDL034W is not an essential gene
YDL036C	454.347	479.27	429.425	0.895997	-0.158434	0.564315	1						ID=YDL036C_W303;Name=YDL036C;orf_classification=Verified;gene=PUS9;Alias=PUS9,pseudouridine
YDL040C	4108.81	4516.8	3700.82	0.819345	-0.287457	0.349478	1						Subunit of the N-terminal acetyltransferase NatA Nat1p Ard1p Nat5p N-terminally acetylates many proteins which influences multiple processes such as the cell cycle heat-shock resistance mating sporulation and telomeric silencing
YDL041W	2.15605	3.87426	0.437841	0.113013	-3.14544	0.202048	1						Dubious open reading frame unlikely to encode a protein based on available experimental and comparative sequence data overlaps the verified gene SIR2/YDL042C
YDL042C	979.478	1090.15	868.806	0.796961	-0.327419	0.276822	1						Conserved NAD%2B dependent histone deacetylase of the Sirtuin family involved in regulation of lifespan plays roles in silencing at HML HMR telomeres and the rDNA locus negatively regulates initiation of DNA replication functions as a regulator of autophagy like mammalian homolog SIRT1 and also of mitophagy
YDL043C	356.398	381.609	331.187	0.867871	-0.204447	0.453044	1						Subunit of the SF3a splicing factor complex required for spliceosome assembly
YDL044C	524.399	467.256	581.543	1.24459	0.315673	0.237047	1						Mitochondrial matrix protein that interacts with an N-terminal region of mitochondrial RNA polymerase Rpo41p and couples RNA processing and translation to transcription
YDL045C	714.868	750.299	679.437	0.905556	-0.143125	0.539732	1						Flavin adenine dinucleotide FAD synthetase performs the second step in synthesis of FAD from riboflavin
YDL045W-A	1075.28	896.904	1253.65	1.39775	0.483109	0.140701	1						ID=YDL045W-A_W303;Name=YDL045W-A;orf_classification=Verified;gene=MRP10;Alias=MRP10,mitochondrial
YDL046W	6710.74	6413.07	7008.42	1.09283	0.128075	0.819037	1						Functional homolog of human NPC2/He1 which is a cholesterol-binding protein whose deficiency causes Niemann-Pick type C2 disease involving retention of cholesterol in lysosomes
YDL047W	1786.85	1812.09	1761.6	0.97214	-0.0407643	0.838929	1						Type 2A-related serine-threonine phosphatase that functions in the G1/S transition of the mitotic cycle cytoplasmic and nuclear protein that modulates functions mediated by Pkc1p including cell wall and actin cytoskeleton organization
YDL048C	4712.32	4918.39	4506.24	0.916203	-0.126261	0.5843	1						Protein containing a Kruppel-type zinc-finger domain has similarity to Stp1p Stp2p and Stp3p predicted to be a transcription factor
YDL049C	314.561	322.119	307.003	0.953071	-0.0693445	0.727184	1						Protein with similarity to Kre9p which is involved in cell wall beta 16-glucan synthesis overproduction suppresses growth defects of a kre9 null mutant required for propionic acid resistance
YDL050C	3.83765	3.15256	4.52273	1.43462	0.520669	0.86597	1						Dubious ORF unlikely to encode a protein based on available experimental and comparative sequence data
YDL051W	2512.76	2931.67	2093.84	0.714215	-0.48557	0.138627	1						ID=YDL051W_W303;Name=YDL051W;orf_classification=Verified;gene=LHP1;Alias=LHP1,La
YDL052C	2076.77	2127.61	2025.92	0.952207	-0.0706533	0.730425	1						1-acyl-sn-glycerol-3-phosphate acyltransferase catalyzes the acylation of lysophosphatidic acid to form phosphatidic acid a key intermediate in lipid metabolism enzymatic activity detected in lipid particles and microsomes
YDL053C	1230.68	1117.69	1343.68	1.20219	0.265662	0.301587	1						Pbp1p binding protein interacts strongly with Pab1p-binding protein 1 Pbp1p in the yeast two-hybrid system also interacts with Lsm12p in a copurification assay
YDL055C	71911.7	78552.4	65271.1	0.830924	-0.267212	0.217108	1						GDP-mannose pyrophosphorylase mannose-1-phosphate guanyltransferase synthesizes GDP-mannose from GTP and mannose-1-phosphate in cell wall biosynthesis required for normal cell wall structure
YDL056W	1624.12	1595.97	1652.27	1.03528	0.0500156	0.881048	1						Transcription factor involved in regulation of cell cycle progression from G1 to S phase forms a complex with Swi6p that binds to MluI cell cycle box regulatory element in promoters of DNA synthesis genes
YDL058W	4207.78	4297.61	4117.94	0.958194	-0.0616101	0.784885	1						Essential protein involved in the vesicle-mediated ER to Golgi transport step of secretion binds membranes and functions during vesicle docking to the Golgi required for assembly of the ER-to-Golgi SNARE complex
YDL059C	84.6489	88.0413	81.2566	0.922937	-0.115695	0.785938	1						Protein involved in the repair of double-strand breaks in DNA during vegetative growth via recombination and single-strand annealing anneals complementary single-stranded DNA homologous to Rad52p
YDL060W	2014.47	2061.45	1967.5	0.954424	-0.0672982	0.818457	1						Protein required for processing of 20S pre-rRNA in the cytoplasm associates with pre-40S ribosomal particles inhibits the premature association of 60S subunits with assembling 40S subunits in the cytoplasm similar to Bms1p
YDL061C	3932.06	4442.42	3421.71	0.770234	-0.37663	0.106703	1						ID=YDL061C_W303;Name=YDL061C;orf_classification=Verified;gene=RPS29B;Alias=RPS29B,ribosomal
YDL062W	0.614642	1.22928	0	0	#NAME?	0.647176	1						Dubious open reading frame unlikely to encode a protein based on available experimental and comparative sequence data partially overlaps uncharacterized ORF YDL063C YDL062W is not essential
YDL063C	3583.03	3765.95	3400.11	0.902855	-0.147433	0.519369	1						Protein required for biogenesis of the large ribosomal subunit green fluorescent protein GFP-fusion protein localizes to the cytoplasm and nucleus
YDL064W	1044.56	1245.97	843.146	0.676696	-0.563421	0.281537	1						ID=YDL064W_W303;Name=YDL064W;orf_classification=Verified;gene=UBC9;Alias=UBC9,E2
YDL064W--289383	3.41726	3.25962	3.57489	1.09672	0.133194	1	1						ID=YDL064W_W303;Name=YDL064W;orf_classification=Verified;gene=UBC9;Alias=UBC9,E2
YDL065C	369.893	358.49	381.295	1.06361	0.0889722	0.749024	1						Chaperone and import receptor for newly-synthesized class I PMPs binds peroxisomal membrane proteins PMPs in the cytoplasm and delivers them to the peroxisome for subsequent insertion into the peroxisomal membrane interacts with Myo2p and contributes to peroxisome partitioning
YDL066W	12833.2	12554.5	13111.8	1.04439	0.0626539	0.828068	1						Mitochondrial NADP-specific isocitrate dehydrogenase catalyzes the oxidation of isocitrate to alpha-ketoglutarate not required for mitochondrial respiration and may function to divert alpha-ketoglutarate to biosynthetic processes
YDL067C	863.587	957.806	769.369	0.803262	-0.316058	0.306816	1						ID=YDL067C_W303;Name=YDL067C;orf_classification=Verified;gene=COX9;Alias=COX9,cytochrome
YDL068W	16.1962	14.4819	17.9105	1.23675	0.306558	0.685636	1						Dubious ORF unlikely to encode a protein based on available experimental and comparative sequence data
YDL069C	297.786	292.179	303.392	1.03837	0.0543267	0.805587	1						Mitochondrial translational activator of the COB mRNA membrane protein that interacts with translating ribosomes acts on the COB mRNA 5%27-untranslated leader
YDL070W	4732.87	4322.67	5143.06	1.18979	0.250704	0.258295	1						Protein involved in transcription initiation acts at TATA-containing promoters associates with the basal transcription factor TFIID contains two bromodomains corresponds to the C-terminal region of mammalian TAF1 redundant with Bdf1p protein abundance increases in response to DNA replication stress
YDL071C	14.7293	14.7754	14.6833	0.993768	-0.00901909	1	1						Dubious open reading frame unlikely to encode a protein based on available experimental and comparative sequence data partially overlaps the verified ORF BDF2/YDL070W
YDL072C	7621.06	7129.49	8112.63	1.1379	0.186369	0.495367	1						Protein of unknown function YET3 null mutant decreases the level of secreted invertase homolog of human BAP31 protein protein abundance increases in response to DNA replication stress
YDL073W	1467.51	1508.5	1426.53	0.945658	-0.0806102	0.696425	1						Putative protein of unknown function YDL073W is not an essential gene
YDL074C	2515.15	2648.82	2381.48	0.899072	-0.153491	0.533124	1						ID=YDL074C_W303;Name=YDL074C;orf_classification=Verified;gene=BRE1;Alias=BRE1,E3
YDL075W	15781.5	18998.6	12564.4	0.661334	-0.596549	0.159337	1						ID=YDL075W_W303;Name=YDL075W;orf_classification=Verified;gene=RPL31A;Alias=RPL31A,ribosomal
YDL075W--274124	4.11796	1.12223	7.1137	6.33891	2.66424	0.0920573	1						ID=YDL075W_W303;Name=YDL075W;orf_classification=Verified;gene=RPL31A;Alias=RPL31A,ribosomal
YDL076C	764.074	778.183	749.964	0.963738	-0.0532877	0.870439	1						Subunit of the RPD3L complex involved in histone deacetylation protein abundance increases in response to DNA replication stress
YDL077C	2046.5	2041.56	2051.43	1.00483	0.00695618	0.936707	1						Vacuolar protein that plays a critical role in the tethering steps of vacuolar membrane fusion by facilitating guanine nucleotide exchange on small guanosine triphosphatase Ypt7p
YDL078C	3474.33	3379.16	3569.5	1.05633	0.0790564	0.731895	1						ID=YDL078C_W303;Name=YDL078C;orf_classification=Verified;gene=MDH3;Alias=MDH3,malate
YDL079C	78.5585	74.5468	82.5701	1.10763	0.147472	0.690513	1						Glycogen synthase kinase 3 GSK-3 homolog one of four GSK-3 homologs in S. cerevisiae that function to activate Msn2p-dependent transcription of stress responsive genes and that function in protein degradation
YDL079C--264854	66.251	64.7957	67.7064	1.04492	0.0633949	0.836484	1						Glycogen synthase kinase 3 GSK-3 homolog one of four GSK-3 homologs in S. cerevisiae that function to activate Msn2p-dependent transcription of stress responsive genes and that function in protein degradation
YDL080C	852.887	881.884	823.891	0.934239	-0.0981357	0.731838	1						ID=YDL080C_W303;Name=YDL080C;orf_classification=Verified;gene=THI3;Alias=THI3,branched-chain-2-oxoacid
YDL082W	14290.7	17341.8	11239.6	0.648125	-0.625655	0.159682	1						ID=YDL082W_W303;Name=YDL082W;orf_classification=Verified;gene=RPL13A;Alias=RPL13A,ribosomal
YDL083C	0.526242	0.614642	0.437841	0.712351	-0.48934	1	1						ID=YDL083C_W303;Name=YDL083C;orf_classification=Verified;gene=RPS16B;Alias=RPS16B,ribosomal
YDL083C--258830	24068.7	29852.8	18284.6	0.612493	-0.707236	0.156113	1						ID=YDL083C_W303;Name=YDL083C;orf_classification=Verified;gene=RPS16B;Alias=RPS16B,ribosomal
YDL085C-A	287.999	267.407	308.592	1.15401	0.20666	0.433969	1						Putative protein of unknown function green fluorescent protein GFP-fusion protein localizes to the cytoplasm and nucleus
YDL086C-A	16.6713	16.0323	17.3103	1.07971	0.110647	0.853361	1						Dubious ORF unlikely to encode a protein based on available experimental and comparative sequence data overlaps uncharacterized ORF YDL086W identified by gene-trapping microarray expression analysis and genome-wide homology searching
YDL086W	5610.3	5268.08	5952.51	1.12992	0.17622	0.625059	1						Putative protein of unknown function the authentic non-tagged protein is detected in highly purified mitochondria in high-throughput studies YDL086W is not an essential gene
YDL087C	207.48	201.251	213.708	1.0619	0.0866413	0.746239	1						Essential protein associated with the U1 snRNP complex splicing factor involved in recognition of 5%27 splice site contains two zinc finger motifs N-terminal zinc finger binds pre-mRNA
YDL088C	1601.09	1669.7	1532.47	0.917809	-0.123735	0.622449	1						FG-nucleoporin component of central core of the nuclear pore complex NPC contributes directly to nucleocytoplasmic transport induces membrane tubulation which may contribute to nuclear pore assembly
YDL089W	821.262	876.677	765.848	0.873581	-0.194987	0.463101	1						Protein of unknown function interacts with Csm1p Lrs4p required for rDNA repeat stability null mutant causes increase in unequal sister-chromatid exchange GFP-fusion protein localizes to the nuclear periphery possible Cdc28p substrate
YDL090C	618.303	648.536	588.069	0.906764	-0.141201	0.588746	1						ID=YDL090C_W303;Name=YDL090C;orf_classification=Verified;gene=RAM1;Alias=RAM1,protein
YDL091C	737.18	735.948	738.413	1.00335	0.00482477	0.982931	1						UBX ubiquitin regulatory X domain-containing protein that interacts with Cdc48p green fluorescent protein GFP-fusion protein localizes to the cytoplasm in a punctate pattern
YDL092W	1142.86	1238.24	1047.48	0.845948	-0.24136	0.324876	1						Signal recognition particle SRP subunit interacts with the RNA component of SRP to form the Alu domain which is the region of SRP responsible for arrest of nascent chain elongation during membrane targeting homolog of mammalian SRP14
YDL093W	1595.76	1774.15	1417.38	0.798905	-0.323905	0.175415	1						Protein O-mannosyltransferase transfers mannose residues from dolichyl phosphate-D-mannose to protein serine/threonine residues acts in a complex with Pmt3p can instead interact with Pmt2p in some conditions target for new antifungals
YDL094C	20.7819	23.7255	17.8384	0.751866	-0.411453	0.459154	1						Dubious open reading frame unlikely to encode a protein based on available experimental and comparative sequence data partially overlaps verfied gene PMT5/YDL093W YDL094C is not essential
YDL096C	2.20958	3.98132	0.437841	0.109974	-3.18477	0.199267	1						Dubious open reading frame unlikely to encode a protein based on available experimental and comparative sequence data partially overlaps verified gene PMT1/YDL095W YDL096C is not essential
YDL097C	2281.93	2444.63	2119.23	0.866893	-0.206074	0.421602	1						ID=YDL097C_W303;Name=YDL097C;orf_classification=Verified;gene=RPN6;Alias=RPN6,proteasome
YDL098C	197.051	212.767	181.335	0.852272	-0.230614	0.434631	1						Component of U4/U6.U5 snRNP involved in mRNA splicing via spliceosome
YDL099W	439.633	436.566	442.699	1.01405	0.020126	0.945147	1						Cis-golgi localized protein involved in ER to Golgi transport forms a complex with the mammalian GRASP65 homolog Grh1p mutants are compromised for the fusion of ER-derived vesicles with Golgi membranes
YDL100C	6106.38	6785.69	5427.07	0.799782	-0.322321	0.23829	1						ID=YDL100C_W303;Name=YDL100C;orf_classification=Verified;gene=GET3;Alias=GET3,guanine
YDL101C	699.549	799.699	599.399	0.749531	-0.415941	0.104198	1						Cell-cycle checkpoint serine-threonine kinase required for DNA damage-induced transcription of certain target genes phosphorylation of Rad55p and Sml1p and transient G2/M arrest after DNA damage also regulates postreplicative DNA repair
YDL102W	2389.41	2409.11	2369.71	0.983646	-0.0237895	0.91238	1						Catalytic subunit of DNA polymerase delta required for chromosomal DNA replication during mitosis and meiosis intragenic recombination repair of double strand DNA breaks and DNA replication during nucleotide excision repair NER
YDL103C	1454.38	1555.21	1353.56	0.870336	-0.200355	0.509056	1						UDP-N-acetylglucosamine pyrophosphorylase catalyzes the formation of UDP-N-acetylglucosamine UDP-GlcNAc which is important in cell wall biosynthesis protein N-glycosylation and GPI anchor biosynthesis protein abundance increases in response to DNA replication stress
YDL104C	413.426	376.763	450.088	1.19462	0.25655	0.340542	1						Highly conserved mitochondrial protein essential for t6A modification of mitochondrial tRNAs that decode ANN codons similar to Kae1p and E. coli YgjD both of which are also required for tRNA t6A modification
YDL105W	205.83	224.231	187.429	0.835874	-0.258642	0.388427	1						Component of the SMC5-SMC6 complex this complex plays a key role in the removal of X-shaped DNA structures that arise between sister chromatids during DNA replication and repair
YDL106C	804.829	782.72	826.937	1.05649	0.0792823	0.721842	1						Homeobox transcription factor regulatory targets include genes involved in phosphate metabolism binds cooperatively with Pho4p to the PHO5 promoter phosphorylation of Pho2p facilitates interaction with Pho4p
YDL107W	745.742	620.253	871.232	1.40464	0.4902	0.322045	1						Peripherally bound inner membrane protein of the mitochondrial matrix involved in membrane insertion of C-terminus of Cox2p interacts genetically and physically with Cox18p
YDL108W	548.183	560.661	535.705	0.955489	-0.0656894	0.849371	1						Serine/threonine protein kinase subunit of the transcription factor TFIIH involved in transcription initiation at RNA polymerase II promoters
YDL108W--219617	0.227941	0	0.455881	Inf	Inf	1	1						Serine/threonine protein kinase subunit of the transcription factor TFIIH involved in transcription initiation at RNA polymerase II promoters
YDL109C	408.982	398.97	418.993	1.05019	0.0706477	0.802479	1						Putative lipase involved in lipid metabolism YDL109C is not an essential gene
YDL111C	2230.62	2458.68	2002.57	0.814488	-0.296034	0.214075	1						Exosome non-catalytic core component involved in 3%27-5%27 RNA processing and degradation in both the nucleus and the cytoplasm has similarity to E. coli RNase PH and to human hRrp42p EXOSC7
YDL112W	6080.94	6337.81	5824.08	0.918943	-0.121953	0.611349	1						2%27-O-ribose methyltransferase catalyzes the ribose methylation of the guanosine nucleotide at position 18 of tRNAs
YDL113C	1013.29	1010.07	1016.51	1.00637	0.00916413	0.963253	1						Sorting nexin family member required for the cytoplasm-to-vacuole targeting Cvt pathway and for endosomal sorting has a Phox homology domain that binds phosphatidylinositol-3-phosphate interacts with Snx4p potential Cdc28p substrate
YDL114W	10.3937	10.5006	10.2868	0.979645	-0.0296691	1	1						Putative protein of unknown function with similarity to acyl-carrier-protein reductases YDL114W is not an essential gene
YDL114W-A	4.22379	2.1374	6.31018	2.95227	1.56183	0.315981	1						Dubious open reading frame unlikely to encode a protein based on available experimental and comparative sequence data identified based on homology to hemiascomycetous yeasts
YDL115C	4.60203	5.61113	3.59293	0.640322	-0.643131	0.683144	1						RNA polymerase II transport factor conserved from yeast to humans involved in both basal and regulated transcription from RNA polymerase II RNAP II promoters but not itself a transcription factor interacts with most of the RNAP II subunits nucleo-cytoplasmic shuttling protein deletion causes hypersensitivity to K1 killer toxin protein abundance increases in response to DNA replication stress
YDL115C--205914	304.003	330.97	277.036	0.837042	-0.256628	0.323557	1						RNA polymerase II transport factor conserved from yeast to humans involved in both basal and regulated transcription from RNA polymerase II RNAP II promoters but not itself a transcription factor interacts with most of the RNAP II subunits nucleo-cytoplasmic shuttling protein deletion causes hypersensitivity to K1 killer toxin protein abundance increases in response to DNA replication stress
YDL116W	2562.65	2678.87	2446.42	0.913227	-0.130955	0.594255	1						Subunit of the Nup84p subcomplex of the nuclear pore complex NPC contributes to nucleocytoplasmic transport and NPC biogenesis also plays roles in several processes that may require localization of genes or chromosomes at the nuclear periphery including double-strand break repair transcription and chromatin silencing homologous to human NUP107
YDL117W	2666.37	2487.38	2845.36	1.14392	0.19398	0.391538	1						SH3-domain protein located in the mother-bud neck and the cytokinetic actin ring mutant phenotype and genetic interactions suggest a role in cytokinesis
YDL118W	3.46115	3.76721	3.15509	0.837514	-0.255814	0.931685	1						Non-essential protein of unconfirmed function mutants are defective in telomere maintenance and are synthetically sick or lethal with alpha-synuclein
YDL119C	396.183	345.103	447.263	1.29603	0.374096	0.153857	1						Putative mitochondrial transport protein GFP-fusion protein is induced in response to the DNA-damaging agent MMS the authentic non-tagged protein is detected in purified mitochondria
YDL120W	942.706	997.191	888.221	0.890723	-0.166952	0.600439	1						Mitochondrial matrix iron chaperone oxidizes and stores iron interacts with Isu1p to promote Fe-S cluster assembly mutation results in multiple Fe/S-dependent enzyme deficiencies human frataxin homolog is mutated in Friedrich%27s ataxia
YDL121C	362.45	365.787	359.114	0.981758	-0.0265607	0.922872	1						Putative protein of unknown function green fluorescent protein GFP-fusion protein localizes to the endoplasmic reticulum YDL121C is not an essential protein
YDL122W	4559.22	4478.5	4639.94	1.03605	0.051089	0.82167	1						Ubiquitin-specific protease that removes ubiquitin from ubiquitinated proteins cleaves at the C terminus of ubiquitin fusions irrespective of their size capable of cleaving polyubiquitin chains
YDL123W	519.555	505.705	533.404	1.05477	0.0769342	0.819637	1						Protein of unknown function localized to the vacuolar outer membrane predicted to be palmitoylated
YDL124W	5708.89	5938.54	5479.24	0.922657	-0.116133	0.66009	1						NADPH-dependent alpha-keto amide reductase reduces aromatic alpha-keto amides aliphatic alpha-keto esters and aromatic alpha-keto esters member of the aldo-keto reductase AKR family protein abundance increases in response to DNA replication stress
YDL125C	673.086	659.594	686.579	1.04091	0.0578476	0.948372	1						Adenosine 5%27-monophosphoramidase interacts physically and genetically with Kin28p a CDK and TFIIK subunit and genetically with CAK1 member of the histidine triad HIT superfamily of nucleotide-binding proteins and similar to Hint protein abundance increases in response to DNA replication stress
YDL125C--190939	3258.78	3475.76	3041.8	0.875145	-0.192407	0.406114	1						Adenosine 5%27-monophosphoramidase interacts physically and genetically with Kin28p a CDK and TFIIK subunit and genetically with CAK1 member of the histidine triad HIT superfamily of nucleotide-binding proteins and similar to Hint protein abundance increases in response to DNA replication stress
YDL126C	15123.8	15590.8	14656.8	0.940092	-0.0891262	0.775812	1						AAA ATPase involved in multiple processes subunit of a polyubiquitin-selective segregase complex involved in ERAD cell wall integrity during heat stress and mitotic spindle disassembly subunit of a complex involved in mitochondria-associated degradation role in mobilizing membrane bound transcription factors by regulated ubiquitin/proteasome-dependent processing roles in macroautophagy PMN riboph…
YDL127W	387.312	437.109	337.515	0.772154	-0.37304	0.165923	1						Cyclin interacts with cyclin-dependent kinase Pho85p member of the Pcl12-like subfamily involved in the regulation of polarized growth and morphogenesis and progression through the cell cycle localizes to sites of polarized cell growth
YDL128W	8793.53	8559.35	9027.71	1.05472	0.0768588	0.900865	1						Vacuolar membrane antiporter with Ca2%2B/H%2B and K%2B/H%2B exchange activity involved in control of cytosolic Ca2%2B and K%2B concentrations has similarity to sodium/calcium exchangers including the bovine Na%2B/Ca2%2BK%2B antiporter
YDL129W	435.659	420.268	451.049	1.07324	0.101975	0.692067	1						Putative protein of unknown function green fluorescent protein GFP-fusion protein localizes to the cytoplasm and the nucleus YDL129W is not an essential gene
YDL130W--181826	2345.41	2478.37	2212.45	0.892701	-0.163751	0.504166	1						ID=YDL130W_W303;Name=YDL130W;orf_classification=Verified;gene=RPP1B;Alias=RPP1B,ribosomal
YDL131W	4110.09	3340.55	4879.63	1.46073	0.546687	0.107612	1						Homocitrate synthase isozyme catalyzes the condensation of acetyl-CoA and alpha-ketoglutarate to form homocitrate which is the first step in the lysine biosynthesis pathway LYS21 has a paralog LYS20 that arose from the whole genome duplication
YDL132W	2192.32	2275.49	2109.15	0.926899	-0.109516	0.702986	1						Cullin structural protein of SCF complexes which also contain Skp1p Cdc34p Hrt1p and an F-box protein involved in ubiquitination SCF promotes the G1-S transition by targeting G1 cyclins and the Cln-CDK inhibitor Sic1p for degradation
YDL133C-A	289.775	323.07	256.48	0.793884	-0.333	0.243471	1						ID=YDL133C-A_W303;Name=YDL133C-A;orf_classification=Verified;gene=RPL41B;Alias=RPL41B,ribosomal
YDL133W	783.681	766.628	800.734	1.04449	0.0627964	0.804963	1						Regulator of phospholipase D Spo14p interacts with Spo14p and regulates its catalytic activity capable of buffering the toxicity of C16%3A0 platelet activating factor a lipid that accumulates intraneuronally in Alzheimer%27s patients
YDL134C	3030.27	3264.94	2795.6	0.856249	-0.223898	0.345954	1						Catalytic subunit of protein phosphatase 2A PP2A functionally redundant with Pph22p methylated at C terminus forms alternate complexes with several regulatory subunits involved in signal transduction and regulation of mitosis
YDL135C	1447.26	1608.47	1286.05	0.799549	-0.322742	0.183134	1						Rho GDP dissociation inhibitor involved in the localization and regulation of Cdc42p and Rho1p protein abundance increases in response to DNA replication stress
YDL136W	18056.6	22006	14107.2	0.641061	-0.641466	0.175973	1						ID=YDL136W_W303;Name=YDL136W;orf_classification=Verified;gene=RPL35B;Alias=RPL35B,ribosomal
YDL136W--169520	0.472713	0.507584	0.437841	0.862597	-0.213241	1	1						ID=YDL136W_W303;Name=YDL136W;orf_classification=Verified;gene=RPL35B;Alias=RPL35B,ribosomal
YDL137W	5764.92	5695.08	5834.76	1.02453	0.0349577	0.894668	1						ADP-ribosylation factor GTPase of the Ras superfamily involved in regulation of coated formation vesicles in intracellular trafficking within the Golgi functionally interchangeable with Arf1p
YDL138W	1258.49	1259.91	1257.06	0.99774	-0.00326389	0.964703	1						Plasma membrane high glucose sensor that regulates glucose transport contains 12 predicted transmembrane segments and a long C-terminal tail required for induction of hexose transporters highly similar to Snf3p
YDL139C	122.106	110.244	133.968	1.2152	0.28119	0.374167	1						Nonhistone component of centromeric chromatin that binds stoichiometrically to CenH3-H4 histones required for kinetochore assembly required for G2/M progression and localization of Cse4p may protect Cse4p from ubiquitylation
YDL140C	27166.5	28321	26012	0.918472	-0.122692	0.566243	1						RNA polymerase II largest subunit B220 part of central core phosphorylation of C-terminal heptapeptide repeat domain regulates association with transcription and splicing factors similar to bacterial beta-prime
YDL141W	3071.18	3483.85	2658.51	0.763095	-0.390066	0.0883054	1						ID=YDL141W_W303;Name=YDL141W;orf_classification=Verified;gene=BPL1;Alias=BPL1,biotin--[acetyl-CoA-carboxylase]
YDL142C	604.375	664.323	544.426	0.81952	-0.287149	0.246243	1						Cardiolipin synthase produces cardiolipin which is a phospholipid of the mitochondrial inner membrane that is required for normal mitochondrial membrane potential and function also required for normal vacuolar ion homeostasis
YDL143W	4707.27	5234.31	4180.23	0.79862	-0.324418	0.181309	1						Subunit of the cytosolic chaperonin Cct ring complex related to Tcp1p required for the assembly of actin and tubulins in vivo
YDL144C	1230.89	1395.18	1066.61	0.764497	-0.387418	0.103035	1						Putative protein of unknown function green fluorescent protein GFP-fusion protein localizes to the cytoplasm and nucleus YDL144C is not an essential gene protein abundance increases in response to DNA replication stress
YDL145C	19624.9	20814.3	18435.6	0.885718	-0.17508	0.455049	1						Alpha subunit of COPI vesicle coatomer complex which surrounds transport vesicles in the early secretory pathway
YDL146W	1286.7	1323.11	1250.29	0.944966	-0.0816652	0.718341	1						Protein involved in the regulation of endocytosis transiently recruited to actin cortical patches in a SLA1-dependent manner after late coat component assembly GFP-fusion protein localizes to the periphery cytoplasm bud and bud neck
YDL147W	4883.55	5104.67	4662.42	0.913364	-0.130738	0.581749	1						ID=YDL147W_W303;Name=YDL147W;orf_classification=Verified;gene=RPN5;Alias=RPN5,proteasome
YDL148C	1807.39	1846.91	1767.88	0.957211	-0.0630906	0.813441	1						Nucleolar protein forms a complex with Noc4p that mediates maturation and nuclear export of 40S ribosomal subunits also present in the small subunit processome complex which is required for processing of pre-18S rRNA
YDL149W	903.735	858.747	948.723	1.10478	0.143755	0.579616	1						Transmembrane protein involved in forming Cvt and autophagic vesicles cycles between the phagophore assembly site PAS and other cytosolic punctate structures not found in autophagosomes may be involved in membrane delivery to the PAS
YDL150W	809.698	843.149	776.248	0.920654	-0.11927	0.703731	1						RNA polymerase III subunit C53
YDL151C	0.437841	0	0.875682	Inf	Inf	0.809669	1						Dubious open reading frame unlikely to encode a protein not conserved in closely related Saccharomyces species 96%25 of ORF overlaps the verified gene RPC53 diploid mutant displays a weak budding pattern phenotype in a systematic assay
YDL152W	0.963466	1.01517	0.911763	0.898139	-0.154989	1	1						Dubious open reading frame unlikely to encode a protein based on available experimental and comparative sequence data partially overlaps the verified ORF SAS10/YDL153C a component of the small ribosomal subunit processosome
YDL153C	607.515	635.077	579.954	0.913202	-0.130994	0.651463	1						Essential subunit of U3-containing Small Subunit SSU processome complex involved in production of 18S rRNA and assembly of small ribosomal subunit disrupts silencing when overproduced mutant has increased aneuploidy tolerance
YDL154W	284.99	277.444	292.536	1.05439	0.0764144	0.879171	1						ID=YDL154W_W303;Name=YDL154W;orf_classification=Verified;gene=MSH5;Alias=MSH5,MutS
YDL155W	810.139	874.322	745.956	0.853183	-0.229073	0.374379	1						B-type cyclin involved in cell cycle progression activates Cdc28p to promote the G2/M transition may be involved in DNA replication and spindle assembly accumulates during S phase and G2 then targeted for ubiquitin-mediated degradation
YDL156W	270.804	282.297	259.311	0.918573	-0.122534	0.743362	1						DNA-binding protein with preference for UV-damaged DNA protein sequence contains three WD domains WD-40 repeat green fluorescent protein GFP-fusion protein localizes to the cytoplasm and nucleus potential regulatory target of Mbp1p which binds to the promoter region co-localizes with Hos2p in nuclear foci in response to DNA damage by MMS
YDL157C	960.102	986.644	933.561	0.946199	-0.0797851	0.763069	1						Putative protein of unknown function the authentic non-tagged protein is detected in highly purified mitochondria in high-throughput studies
YDL158C	107.012	97.8755	116.148	1.18669	0.246942	0.408913	1						Dubious ORF unlikely to encode a protein based on available experimental and comparative sequence data
YDL159C-B	0.754182	0.614642	0.893722	1.45405	0.54008	1	1						Putative protein of unknown function identified by gene-trapping microarray-based expression analysis and genome-wide homology searching
YDL159W	278.566	287.318	269.814	0.939079	-0.0906821	0.790859	1						Signal transducing MAP kinase kinase involved in pheromone response where it phosphorylates Fus3p and in the pseudohyphal/invasive growth pathway through phosphorylation of Kss1p phosphorylated by Ste11p degraded by ubiquitin pathway
YDL159W-A	1.04285	1.62981	0.455881	0.279714	-1.83797	0.691515	1						Putative protein of unknown function identified by sequence comparison with hemiascomycetous yeast species
YDL160C	5215.75	5795.63	4635.87	0.799891	-0.322125	0.181124	1						Cytoplasmic DExD/H-box helicase stimulates mRNA decapping coordinates distinct steps in mRNA function and decay interacts with both the decapping and deadenylase complexes may have a role in mRNA export and translation C-terminus of Dhh1p interacts with Ngr1p and promotes POR1 but not EDC1 mRNA decay
YDL160C-A	182.283	195.744	168.823	0.862472	-0.213451	0.444968	1						Component of the heterotetrameric MHF histone-fold complex in humans the MMF complex interacts with both DNA and Mph1p ortholog FANCM to stabilize and remodel blocked replication forks and repair damaged DNA mhf2 srs2 double mutants are MMS hypersensitive orthologous to human centromere constitutive-associated network CCAN subunit CENP-X also known as MHF2
YDL161W	717.945	780.697	655.194	0.839242	-0.252841	0.328941	1						Epsin-like protein involved in endocytosis and actin patch assembly and functionally redundant with Ent2p binds clathrin via a clathrin-binding domain motif at C-terminus
YDL162C	2.62882	1.73687	3.52077	2.02708	1.0194	0.625688	1						Dubious open reading frame unlikely to encode a protein based on available experimental and comparative sequence data partially overlaps ENT1/YDL161W a verified gene involved in endocytosis and actin cortical patch assembly
YDL163W	0.446861	0	0.893722	Inf	Inf	0.806941	1						Dubious open reading frame unlikely to encode a protein based on experimental and comparative sequence data partially overlaps the verified gene CDC9/YDL164C encoding DNA ligase
YDL164C	1011.03	1181.03	841.042	0.712128	-0.489791	0.135676	1						DNA ligase found in the nucleus and mitochondria an essential enzyme that joins Okazaki fragments during DNA replication also acts in nucleotide excision repair base excision repair and recombination
YDL165W	837.4	878.168	796.631	0.907151	-0.140585	0.594215	1						ID=YDL165W_W303;Name=YDL165W;orf_classification=Verified;gene=CDC36;Alias=CDC36,CCR4-NOT
YDL166C	339.235	342.921	335.548	0.978497	-0.0313607	0.962322	1						Essential NTPase required for small ribosome subunit synthesis mediates processing of the 20S pre-rRNA at site D in the cytoplasm but associates only transiently with 43S preribosomes via Rps14p may be the endonuclease for site D
YDL167C	1932.42	2047.52	1817.32	0.887571	-0.172066	0.478074	1						Putative RNA binding protein of unknown function localizes to stress granules induced by glucose deprivation predicted to be involved in ribosome biogenesis
YDL168W	979.441	955.546	1003.34	1.05001	0.0704058	0.728367	1						ID=YDL168W_W303;Name=YDL168W;orf_classification=Verified;gene=SFA1;Alias=SFA1,bifunctional
YDL171C	40542.8	39367.3	41718.3	1.05972	0.0836834	0.692703	1						NAD%2B-dependent glutamate synthase GOGAT synthesizes glutamate from glutamine and alpha-ketoglutarate with Gln1p forms the secondary pathway for glutamate biosynthesis from ammonia expression regulated by nitrogen source
YDL172C	18.6662	20.2794	17.0529	0.840896	-0.250001	0.688078	1						Dubious ORF unlikely to encode a protein based on available experimental and comparative sequence data
YDL173W	1731.69	1572.62	1890.77	1.20231	0.265807	0.283543	1						Putative protein of unknown function hyperphosphorylated upon rapamycin treatment in a Tap42p-dependent manner green fluorescent protein GFP-fusion protein localizes to the cytoplasm PAR32 is not an essential gene
YDL174C	8500.99	6730.87	10271.1	1.52597	0.609725	0.453694	1						D-lactate dehydrogenase oxidizes D-lactate to pyruvate transcription is heme-dependent repressed by glucose and derepressed in ethanol or lactate located in the mitochondrial inner membrane
YDL175C	386.768	363.629	409.907	1.12727	0.172829	0.464242	1						RNA-binding subunit of the TRAMP nuclear RNA surveillance complex involved in nuclear RNA processing and degradation involved in TRAMP complex assembly as a bridge between Mtr4p and Trf4p stimulates the polyA polymerase activity of Pap2p in vitro functionally redundant with Air1p has 5 zinc knuckle motifs
YDL176W	856.467	877.483	835.45	0.952098	-0.0708179	0.752722	1						Protein of unknown function predicted by computational methods to be involved in fructose-16-bisphosphatase Fbp1p degradation interacts with components of the GID complex YDL176W is not an essential gene
YDL177C	144.061	138.486	149.635	1.08051	0.11171	0.721501	1						Putative protein of unknown function similar to the mouse IMPACT gene YDL177C is not an essential gene
YDL178W	2682.15	2506.28	2858.03	1.14035	0.189478	0.426927	1						D-lactate dehydrogenase located in the mitochondrial matrix
YDL179W	1254.96	1297.01	1212.91	0.935155	-0.096722	0.699418	1						Cyclin forms a functional kinase complex with Pho85p cyclin-dependent kinase Cdk expressed in late M/early G1 phase activated by Swi5p
YDL180W	1787.72	1805.65	1769.78	0.980138	-0.0289437	0.925295	1						Putative protein of unknown function green fluorescent protein GFP-fusion protein localizes to the vacuole
YDL181W	969.381	1438.88	499.881	0.347409	-1.52529	0.369256	1						Protein that inhibits ATP hydrolysis by the F1F0-ATP synthase inhibitory function is enhanced by stabilizing proteins Stf1p and Stf2p has similarity to Stf1p has a calmodulin-binding motif and binds calmodulin in vitro
YDL183C	253.913	238.757	269.069	1.12696	0.172434	0.586048	1						Mitochondrial inner-membrane protein thought to be involved in the formation of an active mitochondrial K%2B/H%2B exchanger KHE system non-essential gene
YDL185C-A	1.20824	1.52275	0.893722	0.586912	-0.768784	0.887904	1						Dubious open reading frame unlikely to encode a protein based on available experimental and comparative sequence data partially overlaps the verified gene YDL185W identified by homology with hemiascomycetous yeast species
YDL185W	65566.3	70098.4	61034.3	0.870695	-0.199761	0.373642	1						Subunit A of the eight-subunit V1 peripheral membrane domain of the vacuolar H%2B-ATPase protein precursor undergoes self-catalyzed splicing to yield the extein Tfp1p and the intein Vde PI-SceI which is a site-specific endonuclease
YDL186W	4.92618	6.73336	3.11901	0.463217	-1.11024	0.412835	1						Putative protein of unknown function YDL186W is not an essential gene
YDL187C	79.0714	71.4699	86.673	1.21272	0.278248	0.654875	1						Dubious ORF unlikely to encode a functional protein based on available experimental and comparative sequence data
YDL188C	3220.27	3349.4	3091.15	0.922897	-0.115759	0.615062	1						Catalytic subunit of protein phosphatase 2A PP2A functionally redundant with Pph21p methylated at C terminus forms alternate complexes with several regulatory subunits involved in signal transduction and regulation of mitosis protein abundance increases in response to DNA replication stress
YDL189W	737.848	764.054	711.642	0.931404	-0.102522	0.734232	1						Protein of unknown function identified as a high copy suppressor of psk1 psk2 mutations that confer temperature-sensitivity for galactose utilization proposed to bind single-stranded nucleic acids via its R3H domain
YDL190C	5319.47	5452.05	5186.89	0.951364	-0.0719302	0.724638	1						ID=YDL190C_W303;Name=YDL190C;orf_classification=Verified;gene=UFD2;Alias=UFD2,ubiquitin-ubiquitin
YDL191W	17000.9	20504.6	13497.1	0.658247	-0.603298	0.181481	1						ID=YDL191W_W303;Name=YDL191W;orf_classification=Verified;gene=RPL35A;Alias=RPL35A,ribosomal
YDL192W	11570.7	12601.8	10539.7	0.836369	-0.257789	0.279444	1						ADP-ribosylation factor GTPase of the Ras superfamily involved in regulation of coated vesicle formation in intracellular trafficking within the Golgi functionally interchangeable with Arf2p
YDL193W	504.627	547.254	462	0.844216	-0.244316	0.460304	1						Putative prenyltransferase required for cell viability proposed to be involved in protein trafficking because tet-repressible mutant shows accumulation of hypoglycosylated forms of CPY
YDL195W	13003.1	14277.7	11728.6	0.821464	-0.28373	0.228051	1						Component of the Sec13p-Sec31p complex of the COPII vesicle coat required for vesicle formation in ER to Golgi transport mutant has increased aneuploidy tolerance
YDL196W	21.0147	23.7532	18.2762	0.769422	-0.378153	0.537243	1						Dubious open reading frame unlikely to encode a protein based on available experimental and comparative sequence data open reading frame is located in promoter region of essential gene SEC31
YDL197C	301.669	314.517	288.822	0.918302	-0.12296	0.685041	1						Anti-silencing protein that causes derepression of silent loci when overexpressed
YDL199C	764.436	695.303	833.569	1.19886	0.261659	0.659818	1						Putative transporter member of the sugar porter family
YDL200C	409.841	377.43	442.253	1.17175	0.228664	0.404249	1						DNA repair methyltransferase 6-O-methylguanine-DNA methylase involved in protection against DNA alkylation damage
YDL201W	1201.47	1370.79	1032.16	0.752969	-0.409337	0.124774	1						Noncatalytic subunit of a tRNA methyltransferase complex Trm8p and Trm82p comprise an enzyme that catalyzes a methyl-transfer from S-adenosyl-l-methionine to the N7 atom of guanine at position 46 in tRNA Trm8 lacks catalytic activity if not bound to Trm82p
YDL202W	469.284	433.34	505.229	1.1659	0.221438	0.653239	1						ID=YDL202W_W303;Name=YDL202W;orf_classification=Verified;gene=MRPL11;Alias=MRPL11,mitochondrial
YDL203C	1071.43	1107.98	1034.88	0.934022	-0.0984721	0.650603	1						Protein that functions upstream of Pkc1p in the cell wall integrity pathway GFP-fusion protein expression is induced in response to the DNA-damaging agent MMS non-tagged Ack1p is detected in purified mitochondria
YDL204W	1237.02	930.043	1543.99	1.66013	0.731298	0.179929	1						Reticulon protein that stabilizes membrane curvature interacts with Rtn1p Yop1p and Sey1p to maintain tubular ER morphology involved in nuclear pore assembly interacts with exocyst subunit Sec6p with Yip3p and with Sbh1p similar to and much less abundant than Rtn1p rtn1 rtn2 yop1 triple mutant lacks tubular ER member of the RTNLA reticulon-like A subfamily protein abundance increases in response …
YDL205C	2232.89	2295.14	2170.64	0.945756	-0.0804603	0.736462	1						Porphobilinogen deaminase catalyzes the conversion of 4-porphobilinogen to hydroxymethylbilane the third step in heme biosynthesis localizes to the cytoplasm and nucleus expression is regulated by Hap2p-Hap3p but not by levels of heme
YDL206W	2122.67	1971.9	2273.44	1.15292	0.205289	0.515277	1						Putative protein of unknown function YDL206W is not an essential protein
YDL207W	728.286	748.379	708.194	0.946303	-0.0796252	0.739003	1						Cytoplasmic nucleoporin required for polyadenylated RNA export not essential for protein import contains a nuclear export signal when bound to inositol hexakisphosphate IP6 functions as an activator for the Dbp5p ATPase activity at the nuclear pore complex during mRNA export
YDL208W	3519.34	3932.72	3105.96	0.789773	-0.34049	0.147052	1						Nuclear protein related to mammalian high mobility group HMG proteins essential for function of H/ACA-type snoRNPs which are involved in 18S rRNA processing
YDL209C	142.724	154.197	131.251	0.851188	-0.23245	0.454297	1						Member of the NineTeen Complex NTC that contains Prp19p and stabilizes U6 snRNA in catalytic forms of the spliceosome containing U2 U5 and U6 snRNAs binds directly to U6 snRNA similar to S. pombe Cwf2
YDL210W	291.647	248.774	334.519	1.34467	0.427253	0.277751	1						Permease that serves as a gamma-aminobutyrate GABA transport protein involved in the utilization of GABA as a nitrogen source catalyzes the transport of putrescine and delta-aminolevulinic acid ALA localized to the vacuolar membrane
YDL211C	263.164	270.453	255.875	0.946099	-0.0799369	0.771688	1						Putative protein of unknown function green fluorescent protein GFP-fusion protein localizes to the vacuole
YDL212W	7379.14	7823.36	6934.92	0.886437	-0.17391	0.45557	1						Endoplasmic reticulum packaging chaperone required for incorporation of amino acid permeases into COPII coated vesicles for transport to the cell surface
YDL213C	498.208	497.809	498.607	1.0016	0.0023106	0.985293	1						rRNA-binding protein required for 40S ribosomal subunit biogenesis contains an RNA recognition motif RRM hydrophilin essential to overcome the stress of the desiccation-rehydration process NOP6 may be a fungal-specific gene as no homologs have been yet identified in higher eukaryotes
YDL214C	103.096	97.9788	108.213	1.10445	0.143326	0.694627	1						Serine/threonine protein kinase that inhibits pheromone induced signalling downstream of MAPK possibly at the level of the Ste12p transcription factor mutant has increased aneuploidy tolerance
YDL216C	209.424	196.275	222.573	1.13398	0.181401	0.577757	1						Catalytic subunit of the COP9 signalosome CSN complex that acts as an isopeptidase in cleaving the ubiquitin-like protein Nedd8 from SCF ubiquitin ligases metalloendopeptidase involved in the adaptation to pheromone signaling
YDL217C	394.855	385.693	404.017	1.04751	0.0669604	0.795731	1						Essential core component of the mitochondrial TIM22 complex involved in insertion of polytopic proteins into the inner membrane forms the channel through which proteins are imported
YDL218W	160.424	120.229	200.618	1.66863	0.738664	0.130543	1						Putative protein of unknown function YDL218W transcription is regulated by Azf1p and induced by starvation and aerobic conditions expression also induced in cells treated with the mycotoxin patulin
YDL219W	861.749	979.794	743.703	0.75904	-0.397752	0.168767	1						ID=YDL219W_W303;Name=YDL219W;orf_classification=Verified;gene=DTD1;Alias=DTD1,D-tyrosyl-tRNA(Tyr)
YDL219W--17205	1.45484	1.12223	1.78744	1.59277	0.671534	0.943209	1						ID=YDL219W_W303;Name=YDL219W;orf_classification=Verified;gene=DTD1;Alias=DTD1,D-tyrosyl-tRNA(Tyr)
YDL220C	929.817	933.57	926.064	0.991959	-0.0116477	0.959795	1						Single stranded DNA-binding protein found at TG1-3 telomere G-tails regulates telomere replication through recruitment of specific sub-complexes but the essential function is telomere capping autophagy and proteasome are involved in Cdc13p degradation
YDL221W	30.2556	23.8325	36.6787	1.53902	0.622011	0.26122	1						Dubious open reading frame unlikely to encode a protein based on available experimental and comparative sequence data partially overlaps the 3%27 end of essential gene CDC13
YDL222C	321.243	258.942	383.544	1.4812	0.566763	0.539838	1						Integral membrane protein localized to mitochondria untagged protein required for sporulation and maintaining sphingolipid content has sequence similarity to SUR7 and YNL194C
YDL224C	4403.2	4606.55	4199.85	0.911713	-0.133348	0.504521	1						Putative RNA binding protein and partially redundant Whi3p homolog that regulates the cell size requirement for passage through Start and commitment to cell division
YDL225W	1486.42	1521.15	1451.69	0.954338	-0.0674275	0.816927	1						ID=YDL225W_W303;Name=YDL225W;orf_classification=Verified;gene=SHS1;Alias=SHS1,septin
YDL226C	1812.37	1956.08	1668.66	0.853067	-0.229268	0.361079	1						ADP-ribosylation factor GTPase activating protein ARF GAP involved in ER-Golgi transport shares functional similarity with Glo3p
YDL228C	5.28945	5.69049	4.88841	0.85905	-0.219186	0.881251	1						Dubious open reading frame unlikely to encode a protein based on available experimental and comparative sequence data almost completely overlaps the verified gene SSB1
YDL231C	4091.09	4238.22	3943.96	0.930569	-0.103814	0.579974	1						Zinc finger protein containing five transmembrane domains null mutant exhibits strongly fragmented vacuoles and sensitivity to brefeldin A a drug which is known to affect intracellular transport
YDL232W	744.086	773.568	714.604	0.923776	-0.114385	0.610778	1						Subunit of the oligosaccharyltransferase complex of the ER lumen which catalyzes protein asparagine-linked glycosylation type I membrane protein required for incorporation of Ost3p or Ost6p into the OST complex
YDL233W	1254.28	1143.78	1364.78	1.19322	0.254862	0.531523	1						Regulator of filamentous growth interacts with FLO11 promoter and regulates FLO11 expression binds to transcription factors Flo8p and Mss11p green fluorescent protein GFP-fusion protein localizes to the nucleus YDL233W is not an essential gene
YDL234C	9911.34	8360.32	11462.4	1.37104	0.455273	0.0918071	1						GTPase-activating protein for yeast Rab family members including%3A Ypt7p most effective Ypt1p Ypt31p and Ypt32p in vitro involved in vesicle mediated protein trafficking
YDL235C	1381.57	1396.94	1366.19	0.977985	-0.0321152	0.90363	1						Phosphorelay intermediate protein phosphorylated by the plasma membrane sensor Sln1p in response to osmotic stress and then in turn phosphorylates the response regulators Ssk1p in the cytosol and Skn7p in the nucleus
YDL236W	2857.65	2887.19	2828.1	0.979536	-0.0298292	0.878528	1						Alkaline phosphatase specific for p-nitrophenyl phosphate also has protein phosphatase activity
YDL237W	4457.79	4747.11	4168.47	0.878107	-0.187532	0.369014	1						Putative protein of unknown function required for respiratory growth YDL237W is not an essential gene
YDL238C	744.36	745.128	743.592	0.997938	-0.00297862	0.923721	1						Guanine deaminase a catabolic enzyme of the guanine salvage pathway producing xanthine and ammonia from guanine activity is low in exponentially-growing cultures but expression is increased in post-diauxic and stationary-phase cultures
YDL239C	549.416	520.536	578.297	1.11097	0.151814	0.585516	1						Protein required for spore wall formation thought to mediate assembly of a Don1p-containing structure at the leading edge of the prospore membrane via interaction with spindle pole body components potentially phosphorylated by Cdc28p
YDL240C-A	0.307321	0.614642	0	0	#NAME?	0.956902	1						Dubious open reading frame unlikely to encode a protein based on available experimental and comparative sequence data identified by sequence comparison with hemiascomycetous yeast species
YDL240W	1519.5	1623.01	1415.99	0.872444	-0.196866	0.399584	1						Putative GTPase-activating protein GAP involved in the Pkc1p-mediated signaling pathway that controls cell wall integrity appears to specifically regulate 13-beta-glucan synthesis
YDL242W	19.1955	19.1849	19.206	1.0011	0.00158575	1	1						Dubious open reading frame unlikely to encode a protein based on available experimental and comparative sequence data
YDR002W	6288.18	6496.85	6079.52	0.935764	-0.0957829	0.710494	1						Ran GTPase binding protein involved in nuclear protein import and RNA export ubiquitin-mediated protein degradation during the cell cycle shuttles between the nucleus and cytoplasm is essential homolog of human RanBP1
YDR003W	756.503	773.437	739.569	0.956211	-0.0645991	0.770008	1						Vacuolar protein that presumably functions within the endosomal-vacuolar trafficking pathway affecting events that determine whether plasma membrane proteins are degraded or routed to the plasma membrane similar to Rcr1p
YDR003W-A	191.967	206.006	177.928	0.863702	-0.211395	0.472238	1						Putative protein of unknown function identified by expression profiling and mass spectrometry
YDR004W	490.997	491.472	490.522	0.998067	-0.00279118	0.979264	1						Protein that stimulates strand exchange by stabilizing the binding of Rad51p to single-stranded DNA involved in the recombinational repair of double-strand breaks in DNA during vegetative growth and meiosis forms heterodimer with Rad55p
YDR005C	0.437841	0	0.875682	Inf	Inf	0.809669	1						Highly conserved negative regulator of RNA polymerase III binds to the N-terminal domain of the Rpc160p subunit of Pol III to prevent closed-complex formation localization and activity are regulated by phosphorylation mediated by TORC1 protein kinase A and Sch9p localizes to cytoplasm during vegetative growth and translocates to the nucleus and nucleolus under stress conditions
YDR005C--19317	1507.08	1564.39	1449.76	0.926721	-0.109793	0.599741	1						Highly conserved negative regulator of RNA polymerase III binds to the N-terminal domain of the Rpc160p subunit of Pol III to prevent closed-complex formation localization and activity are regulated by phosphorylation mediated by TORC1 protein kinase A and Sch9p localizes to cytoplasm during vegetative growth and translocates to the nucleus and nucleolus under stress conditions
YDR006C	3461.73	3286.31	3637.15	1.10676	0.146342	0.524412	1						Protein whose overexpression suppresses the growth defect of mutants lacking protein kinase A activity involved in cAMP-mediated signaling localized to the nucleus similar to the mouse testis-specific protein PBS13
YDR007W	106.432	93.4899	119.375	1.27688	0.352619	0.298247	1						ID=YDR007W_W303;Name=YDR007W;orf_classification=Verified;gene=TRP1;Alias=TRP1,phosphoribosylanthranilate
YDR008C	7.84423	11.7299	3.95861	0.337482	-1.56712	0.121779	1						Dubious open reading frame unlikely to encode a protein based on available experimental and comparative sequence data
YDR010C	11.2056	8.54958	13.8617	1.62133	0.69718	0.456559	1						Dubious open reading frame unlikely to encode a protein based on available experimental and comparative sequence data
YDR011W	13263.7	11334	15193.5	1.34052	0.422794	0.264158	1						ID=YDR011W_W303;Name=YDR011W;orf_classification=Verified;gene=SNQ2;Alias=SNQ2,ATP-binding
YDR012W	73188.4	82011.2	64365.7	0.784839	-0.349531	0.11803	1						ID=YDR012W_W303;Name=YDR012W;orf_classification=Verified;gene=RPL4B;Alias=RPL4B,ribosomal
YDR013W	517.253	570.623	463.883	0.812941	-0.298777	0.246545	1						Subunit of the GINS complex Sld5p Psf1p Psf2p Psf3p which is localized to DNA replication origins and implicated in assembly of the DNA replication machinery
YDR014W	347.359	332.976	361.741	1.08639	0.119538	0.642667	1						Subunit of a complex Scc3p Pds5p Rad61p that inhibits sister chromatid cohesion inhibited by Eco1p-acetylated cohesin subunits Smc3p and Mcd1p related to the human Wapl protein that controls the association of cohesin with chromatin
YDR014W-A	27.6791	23.1662	32.192	1.38961	0.474681	0.358607	1						Meiosis-specific protein that down-regulates Rad51p-mediated mitotic recombination when the meiotic recombination machinery is impaired early meiotic gene transcribed specifically during meiotic prophase
YDR015C	0.735525	1.01517	0.455881	0.44907	-1.15499	0.915909	1						Dubious open reading frame unlikely to encode a protein based on available experimental and comparative sequence data overlaps the verified gene HED1/YDR014W-A
YDR016C	180.924	179.073	182.775	1.02068	0.0295258	0.930103	1						Essential subunit of the Dam1 complex aka DASH complex couples kinetochores to the force produced by MT depolymerization thereby aiding in chromosome segregation is transferred to the kinetochore prior to mitosis
YDR017C	2624.04	2761.71	2486.36	0.900298	-0.151525	0.536997	1						Inositol hexakisphosphate IP6 and inositol heptakisphosphate IP7 kinase generation of high energy inositol pyrophosphates by Kcs1p is required for many processes such as vacuolar biogenesis stress response and telomere maintenance
YDR020C	311.519	347.01	276.029	0.79545	-0.330157	0.234379	1						Putative protein of unknown function non-essential gene identified in a screen for mutants with increased levels of rDNA transcription weak similarity with uridine kinases and with phosphoribokinases
YDR021W	510.265	517.573	502.957	0.971761	-0.0413266	0.831583	1						Nucleolar protein required for maturation of 18S rRNA member of the eIF4A subfamily of DEAD-box ATP-dependent RNA helicases
YDR023W	13223.9	14565.2	11882.5	0.815815	-0.293686	0.278038	1						ID=YDR023W_W303;Name=YDR023W;orf_classification=Verified;gene=SES1;Alias=SES1,serine--tRNA
YDR024W	7.33729	7.96264	6.71194	0.842928	-0.246518	0.900798	1						Dubious open reading frame unlikely to encode a protein not conserved in closely related Saccharomyces species mutation decreases survival upon exposure to K1 killer toxin
YDR025W	21086.8	25283.9	16889.8	0.668008	-0.582064	0.3096	1						ID=YDR025W_W303;Name=YDR025W;orf_classification=Verified;gene=RPS11A;Alias=RPS11A,ribosomal
YDR025W--53996	7.57369	5.71819	9.42919	1.64898	0.721574	0.481131	1						ID=YDR025W_W303;Name=YDR025W;orf_classification=Verified;gene=RPS11A;Alias=RPS11A,ribosomal
YDR026C	738.409	713.538	763.28	1.06971	0.0972209	0.687993	1						RNA polymerase I termination factor binds to rDNA terminator element required for efficient Pol I termination required for rDNA silencing at NTS1 facilities association of Sir2p with NTS1 contributes to rDNA stability and cell longevity interacts physically with Fob1p and RENT subunits Sir2p and Net1p may interact with ribosomes based on co-purification experiments Myb-like DNA-binding protein NS…
YDR027C	1108.79	1170.13	1047.46	0.895166	-0.159773	0.521581	1						Component of the GARP Golgi-associated retrograde protein complex Vps51p-Vps52p-Vps53p-Vps54p which is required for the recycling of proteins from endosomes to the late Golgi potentially phosphorylated by Cdc28p
YDR028C	4853.43	4397.47	5309.39	1.20737	0.271874	0.226719	1						Regulatory subunit of type 1 protein phosphatase Glc7p involved in negative regulation of glucose-repressible genes involved in regulation of the nucleocytoplasmic shuttling of Hxk2p
YDR029W	1.48069	1.62981	1.33156	0.817005	-0.291584	1	1						Dubious ORF unlikely to encode a protein based on available experimental and comparative sequence data
YDR030C	168.303	150.934	185.673	1.23016	0.298847	0.349248	1						Protein involved in DNA repair related to the human CSA protein that is involved in transcription-coupled repair nucleotide excision repair
YDR031W	552.668	512.026	593.31	1.15875	0.212568	0.629991	1						Mitochondrial intermembrane space protein of unknown function required for normal oxygen consumption contains twin cysteine-x9-cysteine motifs protein abundance increases in response to DNA replication stress
YDR032C	4655.75	4168.5	5143.01	1.23378	0.303084	0.357571	1						Protein with similarity to a family of flavodoxin-like proteins induced by oxidative stress in a Yap1p dependent manner the authentic non-tagged protein is detected in highly purified mitochondria in high-throughput studies protein abundance increases in response to DNA replication stress
YDR033W	55766.2	52190.7	59341.6	1.13702	0.185253	0.669023	1						Protein that localizes primarily to the plasma membrane also found at the nuclear envelope the authentic non-tagged protein is detected in mitochondria in a phosphorylated state has similarity to Hsp30p and Yro2p
YDR034C	2450.84	2259.05	2642.63	1.1698	0.226258	0.334783	1						Transcriptional activator involved in regulation of genes of the lysine biosynthesis pathway requires 2-aminoadipate semialdehyde as co-inducer
YDR036C	1169.59	1227.19	1111.99	0.906123	-0.142222	0.495027	1						3-hydroxyisobutyryl-CoA hydrolase member of a family of enoyl-CoA hydratase/isomerases non-tagged protein is detected in highly purified mitochondria in high-throughput studies phosphorylated mutation affects fluid-phase endocytosis
YDR037W	18369.8	15758.8	20980.9	1.33138	0.412917	0.0872111	1						ID=YDR037W_W303;Name=YDR037W;orf_classification=Verified;gene=KRS1;Alias=KRS1,lysine--tRNA
YDR041W	2289.59	2025.42	2553.76	1.26085	0.334399	0.383271	1						ID=YDR041W_W303;Name=YDR041W;orf_classification=Verified;gene=RSM10;Alias=RSM10,mitochondrial
YDR042C	290.332	438.376	142.287	0.324578	-1.62336	0.334117	1						Putative protein of unknown function expression is increased in ssu72-ts69 mutant
YDR043C	1610.16	1404.96	1815.36	1.29211	0.369724	0.167215	1						Transcriptional repressor recruits the Cyc8p-Tup1p complex to promoters mediates glucose repression and negatively regulates a variety of processes including filamentous growth and alkaline pH response NRG1 has a paralog NRG2 that arose from the whole genome duplication
YDR044W	3664.06	3842.38	3485.73	0.90718	-0.140539	0.493513	1						Coproporphyrinogen III oxidase an oxygen requiring enzyme that catalyzes the sixth step in the heme biosynthetic pathway transcription is repressed by oxygen and heme via Rox1p and Hap1p
YDR045C	599.565	663.633	535.497	0.806918	-0.309506	0.217669	1						RNA polymerase III subunit C11 mediates pol III RNA cleavage activity and is important for termination of transcription homologous to TFIIS
YDR046C	6687.13	6449.99	6924.26	1.07353	0.102362	0.630392	1						Amino acid permease involved in the uptake of cysteine leucine isoleucine and valine
YDR047W	1450.11	1592.44	1307.78	0.821241	-0.284123	0.245012	1						ID=YDR047W_W303;Name=YDR047W;orf_classification=Verified;gene=HEM12;Alias=HEM12,uroporphyrinogen
YDR048C	5.68939	7.348	4.03077	0.548553	-0.866296	0.500435	1						Dubious ORF unlikely to encode a functional protein based on available experimental and comparative sequence data
YDR049W	776.214	761.754	790.674	1.03796	0.0537575	0.770189	1						Component of a Cdc48p-complex involved in protein quality control exhibits cytosolic and ER-membrane localization with Cdc48p during normal growth and contributes to ER-associated degradation ERAD of specific substrates at a step after their ubiquitination forms a mitochondrially-associated complex with Cdc48p and Npl4p under oxidative stress that is required for ubiquitin-mediated mitochondria-a…
YDR050C	112355	114454	110256	0.963324	-0.0539074	0.750438	1						ID=YDR050C_W303;Name=YDR050C;orf_classification=Verified;gene=TPI1;Alias=TPI1,triose-phosphate
YDR051C	531.362	555.713	507.011	0.912362	-0.132321	0.616915	1						Acid phosphatase involved in the non-vesicular transport of sterols in both directions between the endoplasmic reticulum and plasma membrane deletion confers sensitivity to nickel
YDR052C	893.628	896.949	890.306	0.992594	-0.0107238	1	1						Regulatory subunit of Cdc7p-Dbf4p kinase complex required for Cdc7p kinase activity and initiation of DNA replication phosphorylates the Mcm2-7 family of proteins cell cycle regulated
YDR053W	0.921963	1.84393	0	0	#NAME?	0.515126	1						Putative protein of unknown function open reading frame overlaps 5%27 end of essential DBF4 gene encoding the regulatory subunit of the Cdc7p-Dbf4p kinase complex
YDR054C	2258.59	2127.18	2390	1.12355	0.168067	0.492711	1						ID=YDR054C_W303;Name=YDR054C;orf_classification=Verified;gene=CDC34;Alias=CDC34,SCF
YDR055W	24550	20311.6	28788.4	1.41734	0.503182	0.398071	1						Cell wall protein that contains a putative GPI-attachment site secreted by regenerating protoplasts up-regulated by activation of the cell integrity pathway as mediated by Rlm1p upregulated by cell wall damage via disruption of FKS1
YDR056C	1013.88	1147.97	879.793	0.766391	-0.383848	0.178012	1						Putative protein of unknown function green fluorescent protein GFP-fusion protein localizes to the endoplasmic reticulum YDR056C is not an essential protein
YDR057W	809.252	789.509	828.995	1.05001	0.0704094	0.743355	1						ER quality-control lectin integral subunit of the HRD ligase binds to glycans with terminal alpha-16 linked mannose on misfolded N-glycosylated proteins and participates in targeting proteins to ERAD member of the OS-9 protein family
YDR058C	350.863	316.477	385.248	1.2173	0.283689	0.471625	1						Triacylglycerol lipase that is localized to the mitochondria has lipolytic activity towards triacylglycerols and diacylglycerols when expressed in E. coli
YDR059C	2.9006	4.88943	0.911763	0.186476	-2.42294	0.18667	1						ID=YDR059C_W303;Name=YDR059C;orf_classification=Verified;gene=UBC5;Alias=UBC5,E2
YDR059C--31714	762.82	694.966	830.675	1.19527	0.257342	0.530562	1						ID=YDR059C_W303;Name=YDR059C;orf_classification=Verified;gene=UBC5;Alias=UBC5,E2
YDR060W	6490.28	6810.53	6170.04	0.905956	-0.142487	0.56983	1						Constituent of 66S pre-ribosomal particles required for large 60S ribosomal subunit biogenesis involved in nuclear export of pre-ribosomes required for maintenance of dsRNA virus homolog of human CAATT-binding protein
YDR061W	1615.72	1448.26	1783.18	1.23125	0.300128	0.199766	1						Protein with similarity to ATP-binding cassette ABC transporter family members lacks predicted membrane-spanning regions transcriptionally activated by Yrm1p along with genes involved in multidrug resistance
YDR062W	7934.81	8956.52	6913.11	0.771852	-0.373603	0.10707	1						ID=YDR062W_W303;Name=YDR062W;orf_classification=Verified;gene=LCB2;Alias=LCB2,serine
YDR063W	746.994	847.357	646.63	0.763115	-0.390028	0.113596	1						ID=YDR063W_W303;Name=YDR063W;orf_classification=Verified;gene=AIM7;Alias=AIM7,GMF1,GMF,Glia
YDR064W--41938	14.4905	15.6835	13.2976	0.847873	-0.23808	0.748374	1						ID=YDR064W_W303;Name=YDR064W;orf_classification=Verified;gene=RPS13;Alias=RPS13,ribosomal
YDR065W	538.236	523.085	553.386	1.05793	0.0812417	0.733633	1						Protein of unknown function required for vacuolar acidification and mitochondrial genome maintenance the authentic non-tagged protein is detected in highly purified mitochondria in high-throughput studies
YDR066C	215.29	215.757	214.823	0.99567	-0.00626069	0.980796	1						Protein of unknown function with high similarity to Rtr1p exhibits genetic interactions with Rtr1p green fluorescent protein GFP-fusion protein localizes to the cytoplasm YDR066C is not an essential gene
YDR067C	645.582	684.927	606.237	0.885112	-0.176068	0.490509	1						Cytoplasmic protein required for replication of Brome mosaic virus in S. cerevisiae which is a model system for studying positive-strand RNA virus replication null mutation confers sensitivity to tunicamycin and DTT
YDR068W	446.066	430.416	461.717	1.07272	0.101275	0.716153	1						Protein of unknown function green fluorescent protein GFP-fusion protein localizes to the cytoplasm
YDR069C	1517.7	1536.08	1499.31	0.976062	-0.0349548	0.860311	1						Ubiquitin isopeptidase required for recycling ubiquitin from proteasome-bound ubiquitinated intermediates acts at the late endosome/prevacuolar compartment to recover ubiquitin from ubiquitinated membrane proteins en route to the vacuole
YDR070C	115.028	103.562	126.494	1.22143	0.288566	0.391595	1						Putative protein of unknown function proposed to be involved in responding to conditions of stress the authentic non-tagged protein is detected in highly purified mitochondria in high-throughput studies protein abundance increases in response to DNA replication stress
YDR071C	3236.81	3362.23	3111.4	0.925397	-0.111855	0.607215	1						Polyamine acetyltransferase acetylates polyamines e.g. putrescine spermidine spermine and also aralkylamines e.g. tryptamine phenylethylamine may be involved in transcription and/or DNA replication
YDR072C	8186.75	7994.14	8379.37	1.04819	0.0678989	0.970081	1						Inositolphosphotransferase involved in synthesis of mannose-inositol-P2-ceramide MIP2C the most abundant sphingolipid can mutate to resistance to the antifungals syringomycin E and DmAMP1 and to K. lactis zymocin
YDR073W	484.452	460.173	508.731	1.10552	0.144726	0.635769	1						Subunit of the SWI/SNF chromatin remodeling complex involved in transcriptional regulation interacts with a highly conserved 40-residue sequence of Snf2p relocates to the cytosol under hypoxic conditions
YDR074W	4161.3	4012.63	4309.98	1.0741	0.103132	0.721945	1						Phosphatase subunit of the trehalose-6-P synthase/phosphatase complex involved in synthesis of the storage carbohydrate trehalose expression is induced by stress conditions and repressed by the Ras-cAMP pathway protein abundance increases in response to DNA replication stress
YDR075W	556.125	567.121	545.13	0.961222	-0.0570577	0.840352	1						Catalytic subunit of protein phosphatase PP4 complex active complex is composed of Pph3p and Psy2p with Psy4p apparently providing additional substrate specificity in some cases regulates recovery from the DNA damage checkpoint and also the gene conversion- and single-strand annealing-mediated pathways of meiotic double-strand break repair involved in activation of Gln3p to alleviate nitrogen cat…
YDR077W	221891	197699	246083	1.24473	0.315838	0.656632	1						Major stress-induced structural GPI-cell wall glycoprotein in stationary-phase cells associates with translating ribosomes possible role in mitochondrial genome maintenance ORF contains two distinct variable minisatellites
YDR078C	211.121	203.682	218.56	1.07304	0.10171	0.711146	1						Component of the Shu complex which promotes error-free DNA repair Shu complex mediates inhibition of Srs2p function
YDR079C-A	136.295	132.312	140.278	1.06021	0.084349	0.829598	1						Component of the RNA polymerase II general transcription and DNA repair factor TFIIH involved in transcription initiation and in nucleotide-excision repair homolog of Chlamydomonas reinhardtii REX1-S protein involved in DNA repair
YDR080W	1434.31	1284.51	1584.11	1.23325	0.302462	0.191862	1						Vacuolar membrane protein that is a subunit of the homotypic vacuole fusion and vacuole protein sorting HOPS complex essential for membrane docking and fusion at the Golgi-to-endosome and endosome-to-vacuole stages of protein transport
YDR081C	1548.47	1494.93	1602.02	1.07164	0.099818	0.654061	1						Transcription factor for thiamine-regulated genes required for expression of the two isoforms of pyruvate decarboxylase PDC1 and PDC5 along with thiamine biosynthetic genes binds a DNA sequence in the PDC5 promoter mutant fails to grow on 2%25 glucose and thus is scored as inviable under standard conditions
YDR082W	459.111	426.11	492.111	1.15489	0.207759	0.458715	1						Telomere end-binding and capping protein plays a key role with Pol12p in linking telomerase action with completion of lagging strand synthesis and in a regulatory step required for telomere capping
YDR083W	772.159	814.015	730.302	0.897161	-0.156561	0.555874	1						Nucleolar protein involved in rRNA processing pre-rRNA cleavage at site A2 also involved in telomere maintenance mutation is synthetically lethal with a gar1 mutation
YDR084C	1494.45	1579.42	1409.48	0.892404	-0.16423	0.457797	1						Integral membrane protein localized to late Golgi vesicles along with the v-SNARE Tlg2p green fluorescent protein GFP-fusion protein localizes to the cytoplasm in a punctate pattern
YDR085C	1184.83	967.596	1402.06	1.44901	0.535067	0.124534	1						Protein required for pheromone-induced projection shmoo formation regulates septin architecture during mating has an RVXF motif that mediates targeting of Glc7p to mating projections interacts with Cdc12p AFR1 has a paralog YER158C that arose from the whole genome duplication
YDR086C	1614.91	1758.46	1471.37	0.836735	-0.257158	0.309931	1						Subunit of the Sec61p translocation complex Sec61p-Sss1p-Sbh1p that forms a channel for passage of secretory proteins through the endoplasmic reticulum membrane and of the Ssh1p complex Ssh1p-Sbh2p-Sss1p interacts with Ost4p and Wbp1p
YDR087C	986.564	1046.84	926.285	0.884836	-0.176518	0.479575	1						Essential evolutionarily conserved nucleolar protein necessary for biogenesis of 60S ribosomal subunits and processing of pre-rRNAs to mature rRNAs associated with several distinct 66S pre-ribosomal particles
YDR088C	370.467	341.015	399.919	1.17273	0.229873	0.392258	1						RNA splicing factor required for ATP-independent portion of 2nd catalytic step of spliceosomal RNA splicing interacts with Prp18p contains zinc knuckle domain
YDR089W	1209.78	1313.15	1106.4	0.842549	-0.247168	0.418886	1						Protein of unknown function deletion confers resistance to nickel contains an SPX domain which is found in proteins involved in phosphate homeostasis
YDR090C	946.993	1017.88	876.11	0.860724	-0.216378	0.3754	1						Putative protein of unknown function
YDR091C	17121.6	18601	15642.1	0.840927	-0.249947	0.261209	1						Essential iron-sulfur protein required for ribosome biogenesis and translation initiation and termination facilitates binding of a multifactor complex MFC of initiation factors to the small ribosomal subunit predicted ABC family ATPase
YDR092W	892.788	880.488	905.088	1.02794	0.0397546	0.842439	1						ID=YDR092W_W303;Name=YDR092W;orf_classification=Verified;gene=UBC13;Alias=UBC13,E2
YDR092W--92338	0.919574	0.507584	1.33156	2.62333	1.3914	0.891491	1						ID=YDR092W_W303;Name=YDR092W;orf_classification=Verified;gene=UBC13;Alias=UBC13,E2
YDR093W	8457.76	8788.67	8126.86	0.924698	-0.112946	0.598702	1						ID=YDR093W_W303;Name=YDR093W;orf_classification=Verified;gene=DNF2;Alias=DNF2,aminophospholipid-translocating
YDR094W	634.837	650.247	619.427	0.952602	-0.0700539	0.734218	1						Dubious open reading frame unlikely to encode a protein based on available experimental and comparative sequence data partially overlaps verified ORF DNF2
YDR095C	12.5552	13.5461	11.5643	0.853699	-0.228201	0.772394	1						Dubious open reading frame unlikely to encode a functional protein based on available experimental and comparative sequence data
YDR096W	2947	2782.73	3111.28	1.11807	0.161005	0.531727	1						Histone demethylase and transcription factor regulates genes during nutrient limitation negatively regulates DPP1 PHR1 activity modulated by limited proteasome-mediated proteolysis has JmjC and JmjN domain in N-terminal region that interact promoting stability and proper transcriptional activity contains two transactivating domains downstream of Jmj domains and a C-terminal DNA binding domain GIS…
YDR097C	1496.39	1632.32	1360.47	0.833458	-0.262818	0.336225	1						ID=YDR097C_W303;Name=YDR097C;orf_classification=Verified;gene=MSH6;Alias=MSH6,mismatch
YDR098C	1504.43	1656.66	1352.19	0.816216	-0.292978	0.532507	1						Hydroperoxide and superoxide-radical responsive glutathione-dependent oxidoreductase monothiol glutaredoxin subfamily member along with Grx4p and Grx5p protects cells from oxidative damage evidence exists indicating that the translation start site is not Met1 as currently annotated but rather Met36
YDR099W	8657.86	8818.9	8496.81	0.963477	-0.0536775	0.868569	1						14-3-3 protein minor isoform controls proteome at post-transcriptional level binds proteins and DNA involved in regulation of many processes including exocytosis vesicle transport Ras/MAPK signaling and rapamycin-sensitive signaling protein abundance increases in response to DNA replication stress
YDR100W	1286.67	1303.71	1269.62	0.973855	-0.0382211	0.797925	1						Integral membrane protein localized to late Golgi vesicles along with the v-SNARE Tlg2p
YDR101C	7313.64	7952.29	6674.99	0.83938	-0.252605	0.254619	1						Shuttling pre-60S factor involved in the biogenesis of ribosomal large subunit biogenesis interacts directly with Alb1 responsible for Tif6 recycling defects in absence of Rei1 associated with the ribosomal export complex
YDR102C	17.1746	19.5577	14.7915	0.7563	-0.402969	0.517323	1						Dubious open reading frame homozygous diploid deletion strain exhibits high budding index
YDR103W	2648.56	2795.41	2501.72	0.894938	-0.16014	0.492775	1						Pheromone-responsive MAPK scaffold protein couples activation of the G-protein-coupled pheromone receptor to MAPK activation intramolecular interaction of PH and VWA domains blocks activation of assembled signaling cascade components Ste11p Ste7p and Fus3p under basal conditions Gbeta-gamma Ste4p-Ste18p-dependent docking at the plasma membrane and binding of PI45P2 by the PH domain relieves autoi…
YDR105C	2152.88	2130.33	2175.42	1.02117	0.0302227	0.938276	1						Vacuolar membrane protein of unknown function that is conserved in mammals predicted to contain eleven transmembrane helices interacts with Pdr5p a protein involved in multidrug resistance
YDR106W	47.9744	52.1023	43.8465	0.841547	-0.248885	0.558382	1						Component of the dynactin complex localized to the pointed end of the Arp1p filament may regulate membrane association of the complex
YDR107C	1083.48	1019.43	1147.52	1.12565	0.170763	0.513674	1						Protein with a role in cellular adhesion and filamentous growth similar to Emp70p and Tmn3p member of the evolutionarily conserved Transmembrane Nine family of proteins with nine membrane-spanning segments
YDR108W	1200.7	1184.92	1216.47	1.02663	0.0379186	0.877562	1						Subunit of TRAPPIII transport protein particle a multimeric guanine nucleotide-exchange factor for Ypt1p required for membrane expansion during autophagy and the CVT pathway directs Ypt1p to the PAS late post-replication meiotic role
YDR109C	237.328	216.424	258.232	1.19318	0.254808	0.37861	1						Putative kinase
YDR110W	719.727	752.119	687.336	0.913867	-0.129944	0.587964	1						Nucleolar protein that binds the rDNA replication fork barrier RFB site required for replication fork blocking recombinational hotspot activity condensin recruitment to RFB and rDNA repeat segregation related to retroviral integrases
YDR111C	1220.6	1383.79	1057.42	0.764146	-0.388079	0.0972581	1						Catalytically inactive paralog of ALT1 an alanine transaminase expression is repressed in the presence of alanine and repression is mediated by Nrg1p
YDR112W	1.57634	0.507584	2.64509	5.21113	2.38159	0.477861	1						Dubious open reading frame unlikely to encode a protein based on available experimental and comparative sequence data partially overlaps YDR111C null mutant displays increased levels of spontaneous Rad52p foci
YDR113C	199.204	225.865	172.543	0.76392	-0.388507	0.252007	1						Securin inhibits anaphase by binding separin Esp1p blocks cyclin destruction and mitotic exit essential for meiotic progression and mitotic cell cycle arrest localization is cell-cycle dependent and regulated by Cdc28p phosphorylation
YDR114C	3.40099	4.99649	1.80549	0.361351	-1.46853	0.374748	1						Putative protein of unknown function deletion mutant exhibits poor growth at elevated pH and calcium
YDR115W	1997.5	1716.78	2278.21	1.32702	0.408193	0.392372	1						ID=YDR115W_W303;Name=YDR115W;orf_classification=Uncharacterized;Alias=putative
YDR116C	1771.63	1591.26	1952.01	1.22671	0.294791	0.417743	1						ID=YDR116C_W303;Name=YDR116C;orf_classification=Verified;gene=MRPL1;Alias=MRPL1,mitochondrial
YDR117C	1047.93	1143	952.862	0.833652	-0.262483	0.311644	1						Protein of unknown function that associates with ribosomes has a putative RNA binding domain in mammals the corresponding protein eIF2D has been shown to possess translation initiation factor activity
YDR118W	622.644	624.755	620.532	0.99324	-0.00978578	0.993966	1						ID=YDR118W_W303;Name=YDR118W;orf_classification=Verified;gene=APC4;Alias=APC4,anaphase
YDR118W-A	29.6223	25.8112	33.4334	1.29531	0.373292	0.463464	1						Dubious open reading frame identified using a combination of expression profiling and mass spectrometry
YDR119W	6827.18	6999.83	6654.53	0.950671	-0.0729816	0.754562	1						Protein of unknown function with proposed role as a basic amino acid permease based on phylogeny GFP-fusion protein localizes to vacuolar membrane physical interaction with Atg27p suggests a possible role in autophagy non-essential gene
YDR120C	1740.44	1826.67	1654.22	0.905592	-0.143067	0.542693	1						tRNA methyltransferase two forms of the protein are made by alternative translation starts localizes to both the nucleus and mitochondrion to produce the modified base N2N2-dimethylguanosine in tRNAs in both compartments
YDR121W	343.707	350.21	337.204	0.962861	-0.0546002	0.840677	1						Subunit of DNA pol epsilon and of ISW2 chromatin accessibility complex involved in both chromosomal DNA replication and inheritance of telomeric silencing stabilizes the interaction of Pol epsilon with primer-template DNA positively affecting the processivity of the polymerase and exonuclease activities of Pol epsilon interacts with extranucleosomal DNA and acts as anchor point for ISW2 complex t…
YDR122W	2492.38	2420.21	2564.56	1.05964	0.0835807	0.679729	1						Serine/threonine protein kinase involved in regulation of exocytosis localizes to the cytoplasmic face of the plasma membrane closely related to Kin2p
YDR123C	709.744	789.5	629.989	0.79796	-0.325612	0.365594	1						Component of the heteromeric Ino2p/Ino4p basic helix-loop-helix transcription activator that binds inositol/choline-responsive elements ICREs required for derepression of phospholipid biosynthetic genes in response to inositol depletion
YDR124W	135.581	169.733	101.428	0.597576	-0.742807	0.433453	1						Putative protein of unknown function non-essential gene expression is strongly induced by alpha factor
YDR125C	460.95	424.877	497.023	1.1698	0.226267	0.442193	1						Protein of unknown function similar to Rlp24p
YDR128W	1794.96	1826.52	1763.4	0.965446	-0.0507325	0.851744	1						Subunit of the SEA Seh1-associated complex a coatomer-related complex that associates dynamically with the vacuole has N-terminal WD-40 repeats and a C-terminal RING motif mtc5 is synthetically sick with cdc13-1
YDR129C	0.535262	0.614642	0.455881	0.741702	-0.431088	1	1						Fimbrin actin-bundling protein cooperates with Scp1p calponin/transgelin in the organization and maintenance of the actin cytoskeleton
YDR129C--62446	11387.9	11942.2	10833.6	0.907166	-0.140561	0.554779	1						Fimbrin actin-bundling protein cooperates with Scp1p calponin/transgelin in the organization and maintenance of the actin cytoskeleton
YDR130C	288.731	307.137	270.324	0.88014	-0.184195	0.487064	1						Spindle pole body-related intermediate filament protein forms cell cycle-specific filaments between spindle pole bodies in dividing cells localizes to poles and microtubules of spindle during anaphase and contributes to spindle stability involved in Glc7p localization and regulation
YDR131C	857.061	868.26	845.863	0.974205	-0.0377024	0.840655	1						F-box protein substrate-specific adaptor subunit that recruits substrates to a core ubiquitination complex
YDR132C	602.27	573.26	631.28	1.10121	0.139089	0.582124	1						Putative protein of unknown function protein abundance increases in response to DNA replication stress
YDR133C	5143.61	5557.51	4729.71	0.851049	-0.232686	0.31998	1						Dubious open reading frame unlikely to encode a protein based on available experimental and comparative sequence data partially overlaps YDR134C
YDR135C	19490.5	18808.3	20172.7	1.07254	0.101032	0.662275	1						ID=YDR135C_W303;Name=YDR135C;orf_classification=Verified;gene=YCF1;Alias=YCF1,ATP-binding
YDR136C	23.2454	23.2179	23.2729	1.00237	0.0034123	0.979009	1						Dubious open reading frame unlikely to encode a protein not conserved in closely related Saccharomyces species 4%25 of ORF overlaps the verified gene RGP1 deletion causes a vacuolar protein sorting defect
YDR137W	1180.57	1263.51	1097.64	0.86872	-0.203037	0.400743	1						Subunit of a Golgi membrane exchange factor Ric1p-Rgp1p that catalyzes nucleotide exchange on Ypt6p
YDR138W	1363.35	1324.11	1402.58	1.05926	0.0830619	0.69519	1						Subunit of THO/TREX complexes that couple transcription elongation with mitotic recombination and with mRNA metabolism and export subunit of an RNA Pol II complex regulates lifespan involved in telomere maintenance similar to Top1p
YDR139C	145.501	161.922	129.08	0.797173	-0.327035	0.309442	1						ID=YDR139C_W303;Name=YDR139C;orf_classification=Verified;gene=RUB1;Alias=RUB1,NEDD8
YDR139C--82722	32.3869	34.789	29.9848	0.861904	-0.214401	0.70525	1						ID=YDR139C_W303;Name=YDR139C;orf_classification=Verified;gene=RUB1;Alias=RUB1,NEDD8
YDR140W	644.966	677.845	612.087	0.902989	-0.14722	0.559094	1						S-adenosylmethionine-dependent methyltransferase of the seven beta-strand family subunit of complex with Trm112p that methylates translation release factor Sup45p eRF1 in the ternary complex eRF1-eRF3-GTP similar to E.coli PrmC
YDR141C	6928.92	6664.67	7193.18	1.0793	0.110098	0.641685	1						Golgi-localized leucine-zipper domain containing protein involved in endosome to Golgi transport organization of the ER establishing cell polarity and morphogenesis detected in highly purified mitochondria in high-throughput studies
YDR142C	1098.56	1118.83	1078.29	0.963765	-0.0532473	0.775327	1						Peroxisomal signal receptor for the N-terminal nonapeptide signal PTS2 of peroxisomal matrix proteins WD repeat protein defects in human homolog cause lethal rhizomelic chondrodysplasia punctata RCDP
YDR143C	2068.58	2117.96	2019.19	0.953362	-0.0689045	0.777599	1						ID=YDR143C_W303;Name=YDR143C;orf_classification=Verified;gene=SAN1;Alias=SAN1,ubiquitin-protein
YDR145W	1467.47	1516.96	1417.99	0.934756	-0.0973379	0.675766	1						Subunit 61/68 kDa of TFIID and SAGA complexes involved in RNA polymerase II transcription initiation and in chromatin modification similar to histone H2A
YDR146C	902.411	1032.98	771.838	0.747193	-0.420447	0.0903124	1						Transcription factor that recruits Mediator and Swi/Snf complexes activates transcription of genes expressed at the M/G1 phase boundary and in G1 phase required for expression of the HO gene controlling mating type switching localization to nucleus occurs during G1 and appears to be regulated by phosphorylation by Cdc28p kinase SWI5 has a paralog ACE2 that arose from the whole genome duplication
YDR147W	661.463	730.641	592.285	0.810638	-0.302871	0.219545	1						Ethanolamine kinase primarily responsible for phosphatidylethanolamine synthesis via the CDP-ethanolamine pathway exhibits some choline kinase activity thus contributing to phosphatidylcholine synthesis via the CDP-choline pathway
YDR148C	1930	2028.53	1831.46	0.902851	-0.14744	0.568232	1						ID=YDR148C_W303;Name=YDR148C;orf_classification=Verified;gene=KGD2;Alias=KGD2,alpha-ketoglutarate
YDR149C	0.307321	0.614642	0	0	#NAME?	0.956902	1						Dubious open reading frame unlikely to encode a functional protein based on available experimental and comparative sequence data overlaps the verified gene NUM1 null mutation blocks anaerobic growth
YDR151C	1072.34	1161.11	983.568	0.847092	-0.239409	0.354496	1						Member of the CCCH zinc finger family has similarity to mammalian Tis11 protein which activates transcription and also has a role in mRNA degradation may function with Tis11p in iron homeostasis
YDR152W	1030.96	1097.48	964.439	0.878775	-0.186435	0.463912	1						Highly-acidic cytoplasmic RWD domain-containing protein of unknown function forms a complex with Rbg2p interacts with Rbg1p and Gcn1p associates with translating ribosomes putative intrinsically unstructured protein
YDR153C	976.649	977.936	975.363	0.997369	-0.00380068	0.983672	1						Protein containing an N-terminal epsin-like domain involved in clathrin recruitment and traffic between the Golgi and endosomes associates with the clathrin adaptor Gga2p clathrin adaptor complex AP-1 and clathrin
YDR154C	44609.5	46485.7	42733.3	0.919278	-0.121428	0.557612	1						Dubious open reading frame null mutant exhibits synthetic phenotype with alpha-synuclein
YDR155C	47142	48972.8	45311.2	0.925232	-0.112113	0.583143	1						ID=YDR155C_W303;Name=YDR155C;orf_classification=Verified;gene=CPR1;Alias=CPR1,peptidylprolyl
YDR156W	1880.94	2145.71	1616.16	0.753203	-0.408889	0.0851917	1						RNA polymerase I subunit A14
YDR157W	72.766	81.2563	64.2758	0.791026	-0.338202	0.428535	1						Dubious open reading frame unlikely to encode a functional protein based on available experimental and comparative sequence data
[truncated: 5,101 more rows]
