# Supplementary material for: Compromised RNA polymerase III complex assembly leads to local alterations of intergenic RNA polymerase II transcription in Saccharomyces cerevisiae
Source: BMC Biol. 2014 Oct 28;12:89. doi: 10.1186/s12915-014-0089-x (PMC4228148; doi:10.1186/s12915-014-0089-x)
Supplement: Additional file 3: Table S4. — DESeq results of intergenic region sequences comparing wild type and tfc6 mutants. [file 12915_2014_89_MOESM3_ESM.xlsx]

## Sheet: DESeq_results
DESeq results of all intergenic regions with identified expression units in the yeast genome.
Transcript units that have Padj<0.05 were manually analyzed to check for proximity to a tDNA, ETC site, or Gcn4 binding sites. If found, the distance is indicated in column N.
All data are separated by columns: intergenic region name (using systematic gene names in the Saccharomyces Genome Database); mean read counts of all samples; mean read counts of wild-type samples; mean read counts of mutant samples; fold-change of mutants versus wild-types; log2foldchange of mutants versus wild-types; p-value (pval); adjusted p-value (padj); description (whether it is a 5'-UTR o…
Yellow highlighted cells represent longer differentially expressed regions that were split into 500 base pair bins for DESeq analysis (see methods), but were only counted as a single mis-expressed intergenic transcript
Intergenic Region Name	Mean Read Counts of All Samples	Mean Read Counts of WT Samples	Mean Read Counts of Mutant Samples	FoldChange of Mutants Versus WTs	Log2FoldChange of Mutants Versus WTs	Pval	Padj	Description	tDNA Nearby or Not	Up or Down	Gcn4 Binding Site Nearby or Not	ETC Site Nearby or Not	Distance
YLR332W--YLR335W_W__005	90.8642	5.77861	175.95	30.4485	4.9283	2.99855e-21	1.58853e-17	ARS1226 or cryptic transcript	Y	UP	N	N	neighbor <10bp from the start of the transcript
W303_contig00116--YJL037W_W__016	21.7613	7.12694	36.3956	5.10676	2.35241	0.000380949	0.0471162	cryptic transcript or ARS1012	Y(2)	UP	N	N	neighbor <10bp from the start of the transcript
W303_contig00013--YAR015W_W__002	70.3181	30.5303	110.106	3.60645	1.85058	1.93215e-05	0.00363404	cryptic transcript	Y	UP	N	N	neighbor <10bp from the start of the transcript
W303_contig00115--YJL045W_W__002	46.5187	19.5937	73.4437	3.74832	1.90625	7.8846e-05	0.0122853	cryptic transcript	Y(2)	UP	Y(0.97)	N	neighbor <10bp from the start of the transcript;tDNA and Gcn4 binding site are in the same position
W303_contig00211--YPR140W_W__003	178.034	75.5392	280.528	3.71367	1.89285	3.90378e-07	0.000130616	cryptic transcript or manually inspected anti-sense transcript	Y	UP	N	N	neighbor <10bp from the start of the transcript
W303_contig00276--YGR124W_W__001	47.4034	16.2764	78.5303	4.8248	2.27047	3.56111e-06	0.00087072	cryptic transcript	Y	UP	N	N	neighbor <10bp from the start of the transcript
YDL055C--YDL054C_C__002	32.4012	5.65019	59.1522	10.4691	3.38806	2.79003e-08	1.26691e-05	cryptic transcript	Y	UP	Y(1.2)	N	tDNA in neighbor <10bp from the start of the transcript;Gcn4 binding site ~500bps away from the start of the transcript
YDL056W--YDL051W_W__010	37.183	9.89855	64.4674	6.51282	2.70328	1.811e-06	0.000496245	cryptic transcript	Y	UP	Y(1.2)	N	tDNA in neighbor <10bp from the start of the transcript;Gcn4 binding site is inside the transcript near start end
YDR362C--YDR364C_C__003	30.2764	1.47676	59.0759	40.0038	5.32207	1.15783e-11	1.08243e-08	cryptic transcript	Y	UP	Y(1.45)	N	neighbor <10bp from the start of the transcript;tDNA and Gcn4 binding site are in the same position
YDR417C--W303_contig00362_C__006	15.1171	0.492253	29.742	60.4201	5.91696	1.77511e-07	6.2693e-05	cryptic transcript	Y	UP	N	N	neighbor <10bp from the start of the transcript
YEL013W--YEL012W_W__002	35.1661	7.12694	63.2053	8.8685	3.14869	7.52812e-08	3.06781e-05	cryptic transcript	Y	UP	N	N	neighbor <10bp from the start of the transcript
YER010C--YER014C-A_C__015	79.6762	26.9026	132.45	4.92331	2.29963	1.83953e-05	0.00348044	cryptic transcript	Y	UP	N	N	neighbor <10bp from the start of the transcript
YER137C--W303_contig00088_C__003	25.3886	7.92954	42.8476	5.40354	2.4339	0.000123825	0.0179722	cryptic transcript	Y	UP	N	Y	tDNA in neighbor <10bp from the start of the transcript;ETC site(SCR1) ~500bps away from the stop of the transcript
YER150W--YER152W-A_W__002	46.1661	15.6022	76.73	4.91789	2.29804	4.1803e-06	0.00098426	cryptic transcript	Y	UP	Y(1.43,1.68)	N	inside the transcript;tDNA and Gcn4 binding site are in the same position
YGL098W--YGL097W_W__004	737.401	357.406	1117.4	3.12641	1.6445	4.95808e-08	2.1013e-05	cryptic transcript or tiling array detected transcript	Y	UP	N	N	neighbor <10bp from the start of the transcript
YGL202W--YGL198W_W__010	55.0008	17.8816	92.1201	5.15168	2.36504	8.41555e-07	0.000257208	cryptic transcript	Y	UP	Y(1.08)	N	neighbor <10bp from the start of the transcript;tDNA and Gcn4 binding site are in the same position
YGR186W--YGR191W_W__018	34.4959	9.20294	59.7888	6.49671	2.69971	6.85466e-07	0.00021361	cryptic transcript	Y	UP	N	N	neighbor <10bp from the start of the transcript
YGR188C--YGR189C_C__002	89.6419	9.77012	169.514	17.3502	4.11688	1.18853e-17	3.43443e-14	cryptic transcript	Y	UP	N	N	neighbor <10bp from the start of the transcript
YJL025W--YJL022W_W__003	10.7608	0.984506	20.5371	20.8603	4.38269	9.52417e-05	0.0144849	cryptic transcript	Y	UP	N	N	neighbor <10bp from the start of the transcript
YJL162C--YJL160C_C__005	28.6484	9.09596	48.2009	5.29916	2.40576	6.59059e-05	0.0104223	cryptic transcript	Y	UP	N	N	neighbor <10bp from the start of the transcript
YKL119C--YKL116C_C__004	48.4122	3.99151	92.833	23.2576	4.53963	2.56475e-14	3.7056e-11	cryptic transcript or Ty1 LTR	Y	UP	N	N	neighbor <10bp from the start of the transcript
YKR073C--YKR075C_C__003	96.7986	13.6547	179.943	13.1781	3.72007	1.28285e-15	2.39863e-12	cryptic transcript	Y	UP	N	N	neighbor <10bp from the start of the transcript
YLL026W--YLL025W_W__002	109.123	45.5868	172.659	3.78748	1.92124	1.35633e-06	0.000391929	cryptic transcript	Y	UP	N	N	neighbor <10bp from the stop of the transcript
YLR139C--YLR144C_C__006	36.3643	6.32435	66.4043	10.4998	3.39229	6.3026e-09	3.3955e-06	cryptic transcript or YT3892	Y	UP	N	N	neighbor <10bp from the start of the transcript
YML041C--W303_contig00175_C__002	94.2485	36.234	152.263	4.20222	2.07115	2.91859e-07	9.8692e-05	cryptic transcript	Y	UP	Y(0.96)	N	inside the transcript;tDNA and Gcn4 binding site are in the same position
YMR008C--YMR013C_C__010	34.0391	4.97602	63.1021	12.6812	3.66462	3.58812e-09	2.07367e-06	cryptic transcript or MUT1097.1	Y	UP	Y(1.7)	N	neighbor <10bp from the start of the transcript;tDNA and Gcn4 binding site are in the same position
YMR118C--YMR120C_C__006	64.5703	4.92253	124.218	25.2346	4.65733	1.53886e-16	3.05713e-13	cryptic transcript	Y	UP	Y(1.24)	N	neighbor <10bp from the start of the transcript;tDNA and Gcn4 binding site are in the same position
YMR283C--YMR285C_C__005	23.7569	3.99151	43.5223	10.9037	3.44675	6.05914e-07	0.000196526	cryptic transcript	Y	UP	N	N	neighbor <10bp from the start of the transcript
YNR001W-A--YNR003W-A_W__002	57.407	23.8956	90.9183	3.80482	1.92783	2.75636e-05	0.00497805	cryptic transcript	Y(2)	UP	Y(1.06)	N	neighbor <10bp from the start of the transcript;tDNA and Gcn4 binding site are in the same position
YOR071C--YOR074C_C__005	10.7909	0	21.5818	Inf	Inf	9.15072e-06	0.00191358	cryptic transcript	Y	UP	N	N	neighbor <10bp from the start of the transcript
YOR130C--YOR131C_C__002	16.0813	0.674167	31.4883	46.707	5.54557	7.13058e-08	2.94354e-05	cryptic transcript	Y	UP	Y(1.26)	N	tDNA in neighbor <50bp from the start of the transcript; Gcn4 binding site is ~1000bp away from the start of the transcript
YPL260W--W303_contig00203_W__011	108.502	20.5782	196.427	9.54535	3.2548	2.04137e-14	3.08986e-11	cryptic transcript or XUT	Y	UP	N	N	neighbor <10bp from the start of the transcript
YPR010C--YPR010C-A_C__002	33.7964	6.32435	61.2684	9.6877	3.27615	3.00355e-08	1.34466e-05	cryptic transcript	Y	UP	N	N	neighbor <50bp from the start of the transcript
YPR107C--YPR110C_C__004	115.778	4.7941	226.762	47.3003	5.56378	1.17253e-26	1.86351e-22	cryptic transcript	Y	UP	Y(2.8)	N	tDNA and Gcn4 are inside the transcript near start end
YER065C--YER066C-A_C__008	26.0108	8.34686	43.6747	5.23247	2.38749	5.82573e-05	0.00949623	cryptic transcript	Y	UP	N	N	inside the transcript near start end
W303_contig00352--YDR262W_W__002	317.989	194.471	441.507	2.27029	1.18288	0.000251129	0.033681	cryptic transcript (tiling array detected transcript)	Y	UP	Y(0.94)	N	tDNA and Gcn4 binding site are inside the transcript
W303_contig00146--YNL034W_W__003	52.3067	22.9111	81.7023	3.56606	1.83433	8.73413e-05	0.0133473	cryptic transcript	Y	UP	N	N	neighbor <10bp from the start of the transcript
YPR009W--YPR012W_W__010	42.2338	10.9365	73.531	6.72342	2.7492	2.56908e-07	8.87617e-05	CUT424 3' extension	Y	UP	N	N	inside the transcript
W303_contig00282--YGR168C_C__020	22.6066	3.62768	41.5854	11.4634	3.51896	1.26971e-06	0.000370267	CUT624 or Ty1 LTR	Y	UP	N	N	neighbor <10bp from the start of the transcript
W303_contig00187--YMR052W_W__003	18.5048	1.65867	35.351	21.3128	4.41365	2.64458e-07	9.03877e-05	FAR3 5' extension	Y	UP	N	N	neighbor <50bp from the start of the gene; but the extension part is just next to the tDNA
YEL011W--YEL010W_W__002	18.1931	4.11994	32.2663	7.83174	2.96933	9.66183e-05	0.0145858	cryptic transcript	Y	UP	N	N	neighbor <50bp from the start of the transcript
YLR150W--YLR154W-A_W__016	13.3134	2.15093	24.4759	11.3793	3.50833	0.000117407	0.0172773	cryptic transcript or Ty1 LTR	Y	UP	N	N	neighbor <50bp from the start of the transcript
YLR271W--YLR274W_W__010	15.2856	2.46126	28.1099	11.4209	3.51361	5.65361e-05	0.00926317	MUT1058.1 or cryptic or Ty1 LTR	Y	UP	N	N	neighbor <10bp from the start of the transcript
YOL021C--YOL018C_C__007	15.7234	2.15093	29.2959	13.6201	3.76767	1.25046e-05	0.00253167	MUT1306.2 or cryptic transcript	Y	UP	Y(1.48)	N	tDNA is ~100bp from the start of the transcript; Gcn4 site is inside the transcript
YPR007C--YPR010C_C__012	14.1295	2.15093	26.108	12.138	3.60146	5.52106e-05	0.00914023	MUT1495.1 or Ty1 LTR	Y	UP	N	N	neighbor <50bp from the start of the transcript
YPL060W--W303_contig00204_W__001	47.1005	7.30886	86.8922	11.8886	3.57151	6.23065e-11	4.50108e-08	MUT1538.1 or cryptic transcript	Y	UP	N	N	neighbor <10bp from the start of the transcript
YPR119W--YPR121W_W__006	71.0152	13.5797	128.451	9.459	3.24169	8.99318e-12	8.93304e-09	MUT1538.1 or cryptic transcript or Ty1 LTR	Y	UP	Y(1.42)	N	tDNA is in neighbor <10bp from the start of the transcript; Gcn4 binding site is ~400bp away from the start of the transcript
YDL056W--YDL051W_W__012	9.5991	0.674167	18.524	27.4769	4.78015	6.34593e-05	0.0100856	MUT348.1 or cryptic transcript	Y	UP	Y(1.2)	N	tDNA is ~1500bp away from the start of the transcript; Gcn4 binding site is ~1000bp away from the start of the transcript
YEL029C--YEL025C_C__006	65.2686	8.6037	121.934	14.1722	3.82499	1.6056e-11	1.3086e-08	MUT427.1 or cryptic transcript	Y	UP	N	N	neighbor <50bp from the start of the transcript
YER133W--YER133W-A_W__005	34.9448	4.97602	64.9135	13.0453	3.70546	1.82901e-09	1.07661e-06	cryptic transcript	Y	UP	N	N	neighbor <10bp from the start of the transcript
YGL161C--YGL154C_C__020	102.316	4.7941	199.838	41.6842	5.38143	1.8746e-24	1.19172e-20	cryptic transcript	Y	UP	N	N	neighbor <10bp from the start of the transcript
YGR022C--YGR024C_C__002	67.4328	4.7941	130.072	27.1316	4.7619	9.41824e-18	2.99368e-14	MUT587.1 or cryptic transcript	Y	UP	N	N	neighbor <50bp from the start of the transcript
YGR087C--YGR095C_C__029	20.4023	1.47676	39.3279	26.6312	4.73505	4.79886e-08	2.06131e-05	MUT594.2 or YT2283 or cryptic transcript	Y	UP	Y(1.31)	N	tDNA is in neighbor <10bp from the start of the transcript; Gcn4 site is inside near start end
YGR123C--YGR128C_C__019	111.42	13.5797	209.261	15.4098	3.94578	2.02362e-18	8.04036e-15	MUT600.1 or cryptic transcript	Y	UP	N	N	neighbor <10bp from the start of the transcript
YGR138C--YGR146C_C__010	15.6485	2.33284	28.9641	12.4158	3.6341	1.43888e-05	0.00278879	MUT605.2 or cryptic transcript	Y	UP	Y(0.97)	N	tDNA is in neighbor <10bp from the start of the transcript; Gcn4 binding site is inside
YIL010W--YIL009W_W__003	24.7151	1.96901	47.4611	24.104	4.5912	5.75523e-09	3.15407e-06	cryptic transcript	Y	UP	N	N	neighbor <10bp from the start of the transcript
YKR009C--YKR010C_C__003	20.6511	0.674167	40.6281	60.2641	5.91323	8.79233e-10	5.27308e-07	cryptic transcript	Y	UP	N	N	tDNA is <10bp away from the start of the transcript
YLR332W--YLR335W_W__012	16.538	3.62768	29.4483	8.11765	3.02106	0.000150777	0.0213005	potential readthrough (NUP2 readthrough or 5' extension and CUT or tiling array detected transcript)	Y	UP	N	N	tDNA is in between ~350bp gap between Ty1 LTR element and YLR335W
YHR071W--YHR072W_W__001	39.8002	7.25537	72.3451	9.97125	3.31777	1.03213e-08	5.29149e-06	PCL5 (3' extension)	Y	UP	Y	N	tDNA is ~100bp away from the stop of the gene;Gcn4 binding site is ~500bp away from the start of the gene
YGL040C--YGL038C_C__005	18.9176	4.66568	33.1696	7.10927	2.8297	0.000102266	0.0153332	SUT546	Y	UP	N	N	neighbor <10bp from the start of the transcript
YCL022C--W303_contig00036_C__008	31.8849	8.83911	54.9308	6.21451	2.63564	3.23008e-06	0.000808435	cryptic transcript	Y	UP	N	N	tDNA is at the start end of the transcript
W303_contig00039--YCL017C_C__005	48.0469	19.3369	76.757	3.96946	1.98894	2.13006e-05	0.00398272	cryptic transcript	Y	UP	N	N	neighbor <10bp from the start of the transcript
YER074W-A--YER076W-A_W__009	17.1039	2.64318	31.5645	11.9419	3.57796	1.2749e-05	0.00254556	cryptic transcript or tiling array detected transcript	Y	UP	N	N	neighbor <10bp from the start of the transcript
YHR013C--YHR016C_C__006	13.9121	0.492253	27.332	55.5244	5.79505	6.37137e-07	0.000204566	cryptic transcript	Y	UP	N	N	neighbor <50bp from the start of the transcript
YIL029W-A--YIL028W_W__001	25.0877	0.674167	49.5012	73.4256	6.19821	1.49377e-11	1.2495e-08	cryptic transcript or YT2919	Y	UP	N	N	neighbor <10bp from the start of the transcript
YLR339C--YLR346C_C__008	52.2114	21.6377	82.7851	3.82597	1.93583	0.00016747	0.023554	cryptic transcript or Ty1 LTR	Y	UP	N	N	neighbor <10bp from the start of the transcript
YJL014W--YJL009W_W__013	107.389	36.5443	178.234	4.87721	2.28606	9.33199e-09	4.94378e-06	SUT211	Y	UP	Y(1.02)	N	tDNA is in neighbor <50bp from the start of the transcript; Gcn4 binding site is ~250bp away from the start of the transcript
YKR035W-A--YKR039W_W__011	12.1981	2.15093	22.2454	10.3422	3.37048	0.000312683	0.0400764	cryptic transcript	Y	UP	N	N	neighbor <10bp from the start of the transcript
YOL055C--YOL052C-A_C__007	13.7026	0.492253	26.9129	54.6729	5.77275	5.61574e-05	0.00924881	Ty1 LTR or cryptic transcript	Y	UP	N	N	neighbor <10bp from the start of the transcript
YOR175C--YOR177C_C__004	68.4135	14.3823	122.445	8.51357	3.08976	1.06175e-10	7.33673e-08	Ty1 LTR or cryptic transcript	Y	UP	N	N	neighbor <50bp from the stop of the transcript
YOL023W--YOL020W_W__005	19.5665	4.48377	34.6492	7.72771	2.95004	3.97537e-05	0.00686744	cryptic transcript	Y	UP	Y(0.96)	N	tDNA is next to each other <10bp from the start of the transcript; Gcn4 binding site is ~600bp away from the start of the transcript
YOR004W--YOR008W-B_W__013	14.1121	0	28.2242	Inf	Inf	4.38399e-08	1.93541e-05	cryptic transcript	Y	UP	N	N	neighbor <10bp from the start of the transcript
YPR112C--YPR120C_C__011	120.036	17.3358	222.736	12.8483	3.68351	4.21236e-17	9.56387e-14	cryptic transcript	Y	UP	N	N	at the start end of the transcript
YPR118W--YPR119W_W__001	40.7252	17.2609	64.1896	3.71879	1.89483	0.000380789	0.0471162	Ty3 LTR or cryptic transcript	Y	UP	N	N	neighbor <10bp from the start of the transcript
YML077W--YML070W_W__040	38.3186	10.0805	66.5567	6.60255	2.72302	1.07964e-06	0.000317754	SUT290	Y	UP	N	N	neighbor <10bp from the start of the transcript
YOR127W--YOR132W_W__015	138.076	65.0306	211.121	3.24649	1.69888	3.54338e-06	0.00087072	SUT370	Y	UP	Y(1.26)	N	tDNA is in neighbor <50bp from the stop of the transcript; Gcn4 is in neighbor <10bp from the start of the transcript
YPR159W--YPR160W_W__002	107.533	19.7757	195.29	9.87527	3.30382	9.1166e-15	1.52516e-11	SUT426	Y	UP	Y(1.05)	N	tDNA and Gcn4 are in next <10bp from the start of the transcript
YDR022C--YDR026C_C__008	164.831	95.9247	233.737	2.43667	1.28491	0.000269754	0.0355785	SUT467-ATG31 readthrough	Y	UP	N	N	tDNA is in between ~100bp gap between SUT467 and ATG31
W303_contig00266--YGR030C_C__003	106.681	54.4794	158.883	2.91639	1.54418	6.06276e-05	0.00973287	SUT550	Y	UP	N	N	neighbor <10bp from the start of the transcript
YKR038C--YKR043C_C__013	40.6147	17.8066	63.4228	3.56175	1.83259	0.000207417	0.0282959	SUT679 OR XUT_11R-233	Y	UP	N	N	tDNA is ~700bp away from the stop of the transcript
YEL014C--YEL009C-A_C__012	28.8073	4.43027	53.1844	12.0048	3.58553	1.13425e-07	4.34378e-05	cryptic transcript	Y	UP	N	N	neighbor <150bp from the start of the transcript
YML007W--YML005W_W__008	60.3085	4.17343	116.444	27.9012	4.80226	2.52052e-17	6.67643e-14	TRM12 5' extension	Y	UP	N	N	tDNA is ~1.0kb from the normal start of the gene,but the extension part is just next to the tDNA
YGL226C-A--YGL224C_C__009	230.459	66.1864	394.731	5.96393	2.57626	2.08126e-12	2.28121e-09	cryptic transcript or tV(AAC)G3 (unannotated transcript in SGD)	Y	UP	Y(1.22)	N	tDNA is inside two adjecent transcripts; Gcn4 binding site is ~500bp away from the stop of the transcript
YDR240C--YDR243C_C__006	23.9371	6.50627	41.3679	6.35817	2.66861	2.31373e-05	0.00425111	Ty3 LTR	Y	UP	N	N	neighbor <10bp from the start of the transcript
YER094C--YER099C_C__007	31.1484	8.42179	53.875	6.3971	2.67742	7.36945e-06	0.00159886	Ty4 LTR	Y	UP	N	N	neighbor <50bp from the start of the transcript
YJR049C--YJR056C_C__022	16.1938	2.82509	29.5626	10.4643	3.3874	2.99716e-05	0.00529265	cryptic transcript	Y	UP	N	N	neighbor <10bp from the start of the transcript
YLR226W--W303_contig00241_W__005	33.0102	1.47676	64.5436	43.7063	5.44977	1.49202e-12	1.75649e-09	cryptic transcript	Y	UP	N	N	neighbor <10bp from the start of the transcript
W303_contig00330--YDR034C-A_C__001	180.044	16.8971	343.19	20.3106	4.34416	1.03584e-24	8.23134e-21	Ty1 LTR	Y	UP	N	N	one tDNA is just at the stop end of the transcript and one tDNA is ~500bp away from the start of the transcript
YJL014W--YJL009W_W__015	25.0354	5.28636	44.7844	8.4717	3.08265	4.06917e-06	0.00097987	Ty4 LTR	Y	UP	N	N	neighbor <10bp from the start of the transcript
YHR173C--YHR180C-B_C__001	38.8589	8.23987	69.4779	8.43191	3.07586	8.35225e-08	3.36057e-05	Ty3 LTR	Y	UP	N	N	neighbor <10bp from the start of the transcript
YIL091C--YIL088C_C__002	56.1054	18.1919	94.0189	5.16817	2.36965	8.51217e-07	0.000257684	Ty1 LTR or cryptic transcript	Y	UP	N	N	neighbor <50bp from the start of the transcript
YMR098C--YMR099C_C__002	33.284	7.74762	58.8203	7.59205	2.92449	1.04029e-06	0.000309035	Ty1 LTR or cryptic transcript	Y	UP	N	N	neighbor <50bp from the start of the transcript
YOL016C--YOL013C_C__002	29.5328	4.8476	54.2179	11.1845	3.48343	2.76931e-08	1.26691e-05	Ty1 LTR or cryptic transcript	Y	UP	N	N	neighbor <50bp from the start of the transcript
YOR344C--YOR345C_C__003	47.5388	20.5782	74.4994	3.6203	1.85611	0.000123562	0.0179722	Ty1 LTR	Y	UP	N	N	neighbor <10bp from the start of the transcript
YKR026C--YKR029C_C__014	107.331	3.62768	211.034	58.1732	5.86228	1.0103e-26	1.86351e-22	cryptic transcript	Y	UP	N	N	neighbor <10bp from the start of the transcript
YJR055W--YJR057W_W__009	18.9806	4.61219	33.349	7.23062	2.85412	0.000129739	0.0187449	Ty1 LTR or cryptic transcript	Y	UP	N	N	neighbor <10bp from the start of the transcript
YKL074C--YKL065C_C__028	38.7478	11.7391	65.7565	5.60148	2.48581	4.77236e-06	0.00110726	Ty1 LTR or cryptic transcript	Y	UP	N	N	neighbor <10bp from the start of the transcript
YOR058C--YOR059C_C__002	47.9737	7.30886	88.6385	12.1275	3.60022	3.82246e-11	2.8256e-08	cryptic transcript or Ty1 LTR	Y	UP	N	N	neighbor <10bp from the start of the transcript
YDR034C-A--YDR036C_C__005	38.1457	6.68818	69.6033	10.4069	3.37947	9.58841e-09	4.99635e-06	YDR034C-A upregulated	Y	UP	N	N	neighbor <50bp from the start of the gene
W303_contig00140--YNL284C_C__002	9.04452	0	18.089	Inf	Inf	1.39434e-05	0.00271904	Ty3 LTR	Y	UP	N	N	neighbor <10bp from the start of the transcript
YER048C--YER050C_C__008	30.6404	10.9365	50.3442	4.6033	2.20267	0.000116876	0.0172773	Ty3 LTR	Y	UP	Y(1.2)	N	neighbor <10bp from the start of the transcript;tDNA and Gcn4 are in the same position
YKR038C--YKR043C_C__008	37.5879	8.65719	66.5186	7.68362	2.94179	1.04823e-07	4.0633e-05	Ty1 LTR	Y	UP	N	N	tDNA is ~600bp away from the start of the transcript
YPL260W--W303_contig00203_W__010	105.169	31.7502	178.588	5.6248	2.4918	6.85406e-10	4.27183e-07	cryptic transcript	Y	UP	N	N	tDNA is at the stop end of the transcript
YAR023C--YAR030C_C__009	44.7568	16.2764	73.2373	4.4996	2.1698	1.3197e-05	0.00260547	cryptic transcript	Y(2)	UP	Y(1.52)	N	has 2 tDNA, one in each side. Both tDNA is in neighbor <10bp; Gcn4 binding site is <50bp from the stop of the transcript
YBR055C--YBR056C-B_C__002	207.123	61.3388	352.906	5.75339	2.52441	1.19689e-11	1.08698e-08	XUT_2R_154 or cryptic transcript	Y	UP	N	N	neighbor <10bp from the start of the transcript
YDR057W--YDR060W_W__004	49.7288	19.8826	79.575	4.00223	2.00081	1.10102e-05	0.00227254	manually inspected antisense transcript or cryptic transcript	Y(2)	UP	N	N	has 2 tDNA next to each other; In neighbor <10bp from the start of the transcript
YDL008W--W303_contig00327_W__001	55.9859	23.0395	88.9322	3.85999	1.9486	2.80636e-05	0.00503971	YDL008W 3' extension	Y	UP	N	N	inside the extended transcript; ~300bp away from the original stop of the gene
YDR034W-B--YDR035W_W	927.304	514.98	1339.63	2.60132	1.37924	1.11447e-05	0.00228545	YDR034W-B longer than annotate (upregulation of YDR034W-B)	Y	UP	N	N	neighbor <450bp from the start of the gene
YER046W-A--YER048W-A_W__013	30.1381	5.65019	54.6259	9.66799	3.27322	1.32493e-07	4.96517e-05	potential readthrough (readthrough or YER048W-A 5' extension maybe)	Y	UP	Y(1.28)	N	tDNA is ~500bp away from the start of the gene;Gcn4 binding site is at the same position.
YFL019C--YFL018C_C__002	99.757	22.5687	176.945	7.8403	2.97091	1.28256e-11	1.12934e-08	YFL019C 5' extension and upregulation	Y	UP	N	N	neighbor <50bp from the start of the gene
YGL170C--YGL167C_C__005	23.1426	1.34833	44.9368	33.3277	5.05865	8.07482e-10	4.93589e-07	YGL170C 5' extension and upregulation	Y	UP	N	N	neighbor <300bp from the start of the gene;but the extension part is next to the tDNA
YGL203C--YGL201C_C__006	57.7943	2.33284	113.256	48.5484	5.60135	6.57032e-19	2.98349e-15	YGL203C 5' extension	Y	UP	Y(2.41)	N	tDNA is ~800bp away from the start of the normal gene, but is next to the extension part; Gcn4 is ~900bp away from the start of the gene
YGL205W--YGL202W_W__001	48.2465	21.5093	74.9836	3.48611	1.80162	0.00025751	0.0341051	potential readthrough (YGL205W 3' extension or readthrough)	Y	UP	Y(1.44)	N	tDNA is in between ~500bp gap between the gene and the Ty4 LTR element;Gcn4 binding site is inside the gene
W303_contig00266--YGR028W_W__002	79.0785	41.3705	116.787	2.82295	1.4972	0.000135708	0.0194881	potential readthrough (YGR028W 5' extension or readthrough)	Y	UP	N	N	tDNA is in between ~500bp gap between the gene and the Ty1 LTR element
YGR180C--YGR182C_C__004	24.067	5.28636	42.8476	8.10531	3.01887	7.59692e-06	0.00160984	YGR180C 5' extension	Y	UP	N	N	tDNA is at the start of the extension part, is ~1000bp away from the original start of the gene
YGR255C--YGR257C_C__005	6.90921	0	13.8184	Inf	Inf	0.00018323	0.0255445	YGR255C 5' extension	Y	UP	N	N	tDNA is next to the start of the extension part, is ~200bp away from the original start of the gene
YHR124W--YHR125W_W	23.9482	0.984506	46.9118	47.6501	5.57441	1.86452e-08	8.85601e-06	potential readthrough (YHR124W 3' extension or readthrough)	Y	UP	N	N	tDNA is next to the stop of YHR124W, and it is in between ~500bp gap between two genes
YJL029C--YJL027C_C__002	37.0275	8.65719	65.3978	7.55415	2.91727	1.38555e-07	5.12106e-05	YJL029C 5' extension	Y	UP	N	N	tDNA is ~100bp away from the original start of the gene, but is inside the extension part
YKL190W--YKL189W_W__002	14.3891	2.64318	26.135	9.8877	3.30564	0.000145055	0.0206759	YKL189W 5' extension	Y	UP	N	N	tDNA is ~500bp away from the start of the gene
YKL209C--YKL206C_C__005	15.6046	3.99151	27.2177	6.81889	2.76954	0.000335368	0.0423016	YKL209C 5' extension	Y	UP	N	N	tDNA is ~500bp away from the original start of the gene, but ~150bp from the extension start
YLR325C--YLR327C_C__001	909.71	470.539	1348.88	2.86667	1.51938	1.96424e-06	0.000529113	YLR327C upregulation	Y	UP	Y(1.27)	N(TFC6, TFC7)	tDNA is ~1000bp away from the start of the gene;Gcn4 binding site is ~250bp away from the start of the gene
YMR046W-A--YMR048W_W__001	150.529	34.2115	266.846	7.7999	2.96346	3.23571e-14	4.47175e-11	potential readthrough (YMR046W-A 3' extension or readthrough with downstream cryptic transcript)	Y	UP	N	N	tDNA is ~200bp away from the stop of the gene
YMR158W--YMR158W-B_W__001	50.3446	16.8436	83.8456	4.9779	2.31554	3.6557e-06	0.000887023	YMR158W 3' extension	Y	UP	Y(0.93)	N	tDNA is ~100bp away from the stop of the gene;Gcn4 binding site is ~250bp away from the start of the gene
YMR238W--YMR241W_W__001	72.8973	23.3498	122.445	5.24392	2.39065	8.90725e-08	3.5318e-05	YMR238W 3' extension	Y	UP	N	N	tDNA is ~50bp away from the stop of the gene, but is inside of the extended part
YNL136W--YNL132W_W__007	18.5141	2.82509	34.2031	12.1069	3.59776	4.14346e-06	0.000982867	YNL132W 5' extension	Y	UP	N	N	tDNA is ~500bp away from the original start of the gene, but is next to the extended part
YOL055C--YOL052C-A_C__011	87.6113	34.5967	140.626	4.06472	2.02315	1.5522e-06	0.000438232	YOL055C 5' extension	Y	UP	N	N	tDNA is ~500bp away from the start of the gene, but is next to the extended part
YPR002W--YPR008W_W__001	183.818	77.4013	290.234	3.74974	1.90679	4.51559e-05	0.00775851	YPR002W upregulation	Y	UP	Y(1.43)	N	tDNA is ~200bp away from the stop of the gene; Gcn4 binding site is at the same position
YBR255C-A--YBR256C_C	413.698	237.233	590.163	2.4877	1.31481	1.77502e-05	0.00337849	YBR256C upregulation	N	UP	Y	N(TFC7,TFC8)	Gcn4 binding site is ~100bp away from the start of the gene
YOL123W--YOL117W_W__015	406.536	207.366	605.705	2.92094	1.54644	2.34956e-06	0.000607179	SUT355 upregulation	N	UP	Y	N(TFC6, TFC7)	Gcn4 binding site is ~150bp away from the start of the transcript
YBR041W--YBR047W_W__009	86.6811	41.3919	131.97	3.18831	1.67279	3.10971e-05	0.00543106	CUT014 or other cryptic transcript upregulation	N	UP	Y	N(TFC6)	Gcn4 binding site is ~200bp away from the start of the transcript
YGL183C--YGL179C_C__011	18.7231	4.17343	33.2728	7.97253	2.99504	3.10102e-05	0.00543106	cryptic transcript	N	UP	Y	N(TFC6)	Gcn4 binding site is ~250bp away from the start of the transcript
YDL199C--YDL198C_C	1155.83	632.35	1679.32	2.65568	1.40908	2.44698e-06	0.00062456	YDL198C upregulation	N	UP	Y and (1.09)	N	Gcn4 binding site is ~100bp away from the start of the gene
YCL031C--YCL030C_C	1244.89	651.6	1838.18	2.82102	1.49622	2.05059e-06	0.000547731	YCL030C upregulation	N	UP	Y	Y	Gcn4 binding site is ~150bp away from the start of the gene; ETC site is ~250bp away from the start of the gene
YJR104C--YJR109C_C__001	2247.31	640.311	3854.31	6.01943	2.58963	3.958e-17	9.56387e-14	YJR109C upregulation	N	UP	Y and (2.12)	N(TFC7)	Gcn4 binding site is ~250bp away from the start of the gene
YOL140W--YOL137W_W__001	64.9386	28.4649	101.412	3.56271	1.83298	7.45883e-06	0.00160194	YOL140W upregulation	N	UP	Y	Y	Gcn4 and ETC site are ~150bp away from the start of the gene
YDR125C--YDR129C_C__020	134.34	70.3062	198.375	2.82158	1.4965	5.49243e-05	0.00914023	CUT506, 507 or putative antisense transcript	N	UP	Y	N(TFC7)	Gcn4 binding site is ~250bp away from the start of the transcript
YER067C-A--YER068C-A_C__002	15.5913	2.33284	28.8498	12.3668	3.6284	1.46849e-05	0.00282894	CUT558 or other cryptic transcript	N	UP	Y and (1.29)	N	Gcn4 binding site is ~300bp away from the start of the transcript
YGL181W--YGL180W_W__002	432.389	240.689	624.088	2.59292	1.37458	1.28135e-05	0.00254556	YGL180W upregulation	N	UP	Y	N	Gcn4 binding site is ~700bp away from the start of the gene
YHR016C--YHR018C_C__001	2523.47	1226.81	3820.14	3.11389	1.63872	5.12919e-06	0.00118142	YHR018C upregulation	N	UP	Y	N	Gcn4 binding site is ~100bp away from the start of the gene
YHR070W--YHR071W_W__001	1378.42	770.897	1985.94	2.57614	1.36521	4.1413e-06	0.000982867	YHR071W upregulation	Y	UP	Y	N	Gcn4 binding site is ~500bp away from the start of the gene; tDNA is ~100bp away from the stop of the gene
YIR032C--YIR034C_C__001	213.186	125.117	301.255	2.40778	1.26771	0.000121781	0.0178385	YIR034C upregulation	N	UP	Y	N	Gcn4 binding site is ~100bp away from the start of the gene
YML116W--YML113W_W__001	73.68	37.0365	110.323	2.97877	1.57472	0.000173125	0.024242	YML116W upregulation	N	UP	Y	N	Gcn4 binding site is ~300bp away from the start of the gene
YMR092C--YMR095C_C__001	1469.92	257.683	2682.16	10.4088	3.37973	8.65934e-25	8.23134e-21	YMR095C 3' extension and upregulation	N	UP	Y	N	Gcn4 binding site is ~100bp away from the start of the gene
YMR096W--YMR100W_W__001	671.733	166.231	1177.23	7.08192	2.82414	3.58496e-18	1.26613e-14	YMR096W upregulation	N	UP	Y	N	Gcn4 binding site is ~150bp away from the start of the gene
YOL058W--YOL057W_W	466.458	172.073	760.842	4.42161	2.14457	6.74746e-07	0.000212351	YOL058W upregulation	N	UP	Y and (1.34)	N	Gcn4 binding site is ~300bp away from the start of the gene
YOL059W--YOL058W_W__002	125.204	31.8892	218.52	6.85246	2.77662	2.09775e-13	2.66716e-10	YOL058W upregulation	N	UP	Y and (1.34)	N	Gcn4 binding site is ~300bp away from the start of the gene
YPL252C--YPL250C_C	959.174	572.52	1345.83	2.35071	1.2331	2.65969e-05	0.00485867	both YPL250C and YPL252C upregulation	N	UP	Y and (1.43)	N	Gcn4 binding site is ~200bp away from the start of YPL252C; and is ~250bp away from the start of YPL250C
YKL162C-A--YKL162C_C__003	28.8355	7.54427	50.1267	6.64434	2.73213	2.09865e-06	0.000555897	YKL162C-A 5' extension and upregulation	N	UP	Y(1.09)	Y(upstream of YKL163W)	Gcn4 binding site is ~900bp away from the stop of the gene;ETC site is ~1.5kb away from the stop of the gene
YKL106W--YKL101W_W__006	35.1232	14.179	56.0675	3.95427	1.98341	0.000114391	0.0169908	cryptic transcript	N	UP	N	Y(upstream of YKL106W)	ETC is ~1.6kb away from the start of the transcript
YEL020C-B--YEL020C_C__002	65811.5	103063	28559.9	0.277111	-1.85147	5.40398e-05	0.0090884	RPR1 downregulated	N	DOWN	N	N(TFC7,TFC8)	N/A
YLR107W--YLR109W_W__004	97.7583	13.4513	182.065	13.5351	3.75864	6.13057e-12	6.28601e-09	putative antisense transcript or cryptic transcript	N	UP	N	N(TFC7)and ETC between YLR108C and YLR109W	N/A
YPL189C-A--YPL186C_C__007	62.6535	11.3004	114.007	10.0888	3.33468	9.814e-12	9.45297e-09	CUT888 or other cryptic transcript	N	UP	N	N(TFC7)	N/A
W303_contig00341--YDR099W_W__002	30.4526	10.6262	50.2791	4.73161	2.24233	8.30611e-05	0.0128789	cryptic transcript	N	UP	N	N(TFC7)	N/A
YLR106C--YLR108C_C__003	128.222	34.1045	222.339	6.51936	2.70473	1.75081e-11	1.35734e-08	XUT_12R_126 or Ty1 LTR	N	UP	N	N(TFC7)	N/A
YCL029C--YCL026C-B_C__004	35.2331	13.0875	57.3788	4.38426	2.13233	9.68227e-05	0.0145858	XUT_3R-28 or other cryptic transcript	N	UP	N	N(TFC7)	N/A
YDR424C--YDR426C_C__002	14.4635	3.18892	25.7381	8.07109	3.01276	0.000145726	0.0206787	YDR424C 5' extension	N	UP	N	N(TFC7)	N/A
YJR129C--YJR130C_C	107.343	46.3465	168.339	3.63218	1.86084	9.09378e-07	0.000272693	YJR130C upregulation	N	UP	Y(1.08)	N(TFC7)	Gcn4 binding site is ~100bp away from the start of the gene
YPL092W--YPL091W_W__001	874.658	399.654	1349.66	3.37707	1.75577	1.15902e-08	5.8477e-06	YPL092W upregulation	N	UP	N	N(TFC7)	N/A
YER175W-A--YER176W_W__001	97.429	51.376	143.482	2.79278	1.4817	7.48751e-05	0.011724	YER175W-A upregulation	N	UP	Y(1.27)	N(TFC6,TFC8)	Gcn4 binding site is ~200bp away from the start of the gene
YDR233C--YDR236C_C__002	23.8529	5.52176	42.184	7.63958	2.93349	4.53925e-06	0.00106092	cryptic transcript	N	UP	N	N(TFC6, TFC7)	N/A
YJL090C--YJL087C_C__005	93.0281	40.3325	145.724	3.61306	1.85322	2.17815e-06	0.000567497	cryptic transcript	N	UP	Y and (1.48)	N(TFC6)	Gcn4 binding site is ~200bp away from the start of the transcript
YER174C--YER175C_C	282.112	146.241	417.983	2.85818	1.51509	3.45749e-06	0.000858593	YER175C upregulation	N	UP	Y(1.27)	N(TFC6)	Gcn4 binding site is next to the start of the gene
YJL090C--YJL087C_C__010	21.2038	5.15793	37.2497	7.22183	2.85236	2.96744e-05	0.00526945	YJL090C 5' extension	N	UP	Y(1.47)	N(TFC6, TFC7)	Gcn4 binding site is ~500bp away from the start of the gene
YJR024C--YJR025C_C	187.572	107.814	267.33	2.47956	1.31008	4.93852e-05	0.00834978	YJR025C upregulation	N	UP	Y(1.17)	N(TFC7)	Gcn4 binding site is ~500bp away from the stop of the gene
YOR098C--YOR100C_C__001	78.5035	29.1819	127.825	4.38028	2.13102	7.03147e-07	0.000216993	YOR100C upregulation	N	UP	Y(2.9)	N(TFC6, TFC7)	Gcn4 binding site is ~250bp away from the start of the gene
YPL035C--YPL033C_C	28.2318	7.8546	48.6089	6.18859	2.62961	6.75969e-06	0.00152386	YPL033C upregulation	N	UP	Y(3.16)	N(TFC6, TFC7)	Gcn4 binding site is ~300bp away from the start of the gene
YBL043W--YBL041W_W__002	57.1086	17.6247	96.5924	5.4805	2.45431	1.56032e-07	5.57263e-05	cryptic transcript	N	UP	Y(1.41) (upstream of YBL043W)	N(TFC6)	Gcn4 binding site is ~1.5kb away from the start of the transcript
YDL034W--YDL032W_W__003	38.7356	16.4583	61.0128	3.70711	1.8903	0.000201377	0.0275903	cryptic transcript	N	UP	N	N(TFC6)	N/A
YOL069W--YOL061W_W__007	42.3361	6.81661	77.8556	11.4215	3.51367	3.48624e-10	2.21627e-07	cryptic transcript	N	UP	Y(1.32) many Gcn4 binding sites	N(TFC6)	Gcn4 binding site is next to the start of the transcript
YKL220C--YKL218C_C__001	297.909	190.576	405.241	2.1264	1.08842	0.000403995	0.0492007	YKL218C upregulation	N	UP	N	N(TFC6)	N/A
YGR063C--YGR065C_C	286.293	144.165	428.422	2.97174	1.57131	1.55793e-06	0.000438232	YGR065C upregulation	N	UP	Y(1.41)	N(TFC6)	Gcn4 binding site is ~300bp away from the stop of the gene
YNL038W--YNL036W_W__005	255.825	129.195	382.456	2.96031	1.56575	1.67049e-05	0.00319869	YNL036W upregulation	Y(downstream)	UP	Y(1.23)	N(TFC6)	Gcn4 binding site is ~200bp away from the start of the gene;tDNA is ~200bp away from the stop of the gene
YDR360W--YDR363W_W__008	27.498	7.12694	47.8691	6.71664	2.74774	9.4962e-06	0.00197285	YDR363W 5' extension	N	UP	Y(2.38)	Y(ETC6)	both ETC and Gcn4 binding is ~300bp away from the start of the gene
YNR063W--W303_contig00146_W__030	164.385	79.9693	248.801	3.11121	1.63748	2.28536e-05	0.00422339	CUT353 or other cryptic transcript	N	UP	N	N	N/A
YAL027W--YAL019W-A_W__009	19.2291	4.48377	33.9745	7.57722	2.92167	4.82946e-05	0.00821844	cryptic transcript	N	UP	N	Y	ETC is inside the transcript
YGR020C--YGR022C_C__001	21.6617	7.30886	36.0146	4.92752	2.30086	0.000388754	0.0475267	cryptic transcript	N	UP	Y(2.29)	Y(on the 3' end)	ETC and Gcn4 are ~1.0kb away from the stop of the transcript
YML018C--YML016C_C__003	33.1457	11.5893	54.7021	4.72007	2.23881	1.3929e-05	0.00271904	cryptic transcript	N	UP	Y(0.97)	Y(on the 3' end)	Gcn4 is next to the start of the transcript; ETC is ~600bp away from the stop of the transcript
YNR032C-A--YNR035C_C__006	19.9865	4.35534	35.6177	8.17793	3.03174	1.27339e-05	0.00254556	cryptic transcript	N	UP	N	Y	ETC is next to the start of the transcript
YGL225W--YGL220W_W__004	77.5256	13.141	141.91	10.7991	3.43284	1.58358e-13	2.09733e-10	putative antisense transcript or cryptic transcript	N	UP	N	Y	ETC is ~50bp away from the start of the transcript
YEL020W-A--YEL018W_W__002	113.8	20.7602	206.84	9.9633	3.31662	4.16243e-15	7.35039e-12	SUT088	N	UP	N	N(TFC7,TFC8)	N/A
YGR033C--YGR035C_C__004	27.4539	9.45978	45.448	4.80434	2.26434	0.000136109	0.0194881	TIM21 5' extension	N	UP	N	Y	ETC is ~200bp away from the start of the gene
YBR153W--YBR155W_W__003	20.9812	2.82509	39.1374	13.8535	3.79218	5.06373e-07	0.000165934	YBR155W 5‘ extension	N	UP	N	Y	ETC is ~350bp away from the start of the gene
YGL119W--YGL117W_W__006	60.6891	27.245	94.1332	3.45507	1.78871	2.15676e-05	0.00400904	YGL117W upregulation	N	UP	N	Y	ETC is next to the start of the gene <50bp
YGR238C--YGR239C_C	236.08	134.513	337.646	2.51014	1.32777	0.000104498	0.0155942	YGR239C upregulation	N	UP	N	Y	ETC is next to the start of the gene <50bp
YML089C--YML087C_C__006	23.6121	1.16642	46.0577	39.4864	5.30328	2.51047e-08	1.1735e-05	YML089C upregulation	N	UP	N	Y	ETC is ~450bp away from the start of the gene
W303_contig00245--YLR230W_W__002	38.4452	6.63469	70.2558	10.5892	3.40452	3.93294e-09	2.23237e-06	cryptic transcript	N	UP	N	N	N/A
YAL047W-A--YAL044W-A_W__002	8.22822	0.674167	15.7823	23.41	4.54905	0.000299295	0.0385157	cryptic transcript	N	UP	N	N	N/A
YGR288W--YGR290W_W__004	18.0577	5.33985	30.7755	5.76337	2.52691	0.000384466	0.0471839	cryptic transcript	N	UP	N	N	N/A
YHR013C--YHR016C_C__002	57.3774	17.6782	97.0766	5.49131	2.45715	9.00005e-08	3.5318e-05	cryptic transcript	N	UP	N	N	N/A
YHR015W--YHR017W_W__001	175.775	67.9092	283.641	4.17677	2.06239	6.53594e-08	2.73357e-05	cryptic transcript	N	UP	N	N	N/A
YLR041W--YLR048W_W__006	23.9172	39.3694	8.46505	0.215016	-2.21748	0.000195646	0.0270382	cryptic transcript	N	DOWN	N	N	N/A
YMR246W--YMR247W-A_W__002	179.48	101.586	257.374	2.53357	1.34117	0.000292102	0.0378969	cryptic transcript	N	UP	N	N	N/A
YNL130C--YNL130C-A_C	55.2199	22.9111	87.5288	3.82037	1.93371	2.83336e-05	0.00505962	cryptic transcript	N	UP	N	N	N/A
YNR007C--YNR011C_C__007	13.771	3.37084	24.1711	7.17066	2.84211	0.000256719	0.0341051	cryptic transcript or YT509	N	UP	N	N	N/A
YOL083C-A--YOL080C_C__023	36.0626	11.4823	60.6429	5.28143	2.40093	7.55404e-06	0.00160984	cryptic transcript	N	UP	N	N	N/A
YPR112C--YPR120C_C__033	26.8849	9.20294	44.5669	4.84269	2.27581	7.10176e-05	0.0111751	cryptic transcript	N	UP	Y(1.02)	N	Gcn4 binding site is ~1.5kb away from the start of the transcript
YBR143C--YBR144C_C__002	24.2433	9.56677	38.9199	4.06824	2.0244	0.00037575	0.0468375	cryptic transcript	N	UP	N	N	N/A
YNL026W--YNL021W_W__006	676.185	423.775	928.596	2.19125	1.13175	0.000237148	0.0320226	CUT342 OR snR66	N	UP	Y(1.05)	N	Gcn4 binding site is next to the start of the transcript <50bp
YOR321W--YOR325W_W__002	9.60423	19.2085	0	0	#NAME?	5.4673e-05	0.00914023	cryptic transcript	N	DOWN	N	N	N/A
YJR151C--YJR156C_C__008	155.028	88.0701	221.985	2.52055	1.33374	0.000191893	0.0266354	XUT_10R-288 or cryptic transcript	N	up	N	N	N/A
YKL219W--YKL217W_W__009	224.628	135.166	314.09	2.32374	1.21645	0.000314499	0.0401473	SUT218 or other cryptic transcript	N	UP	N	N	N/A
YNL244C--YNL241C_C__005	28.5872	11.5358	45.6386	3.95626	1.98414	0.000280547	0.0366975	cryptic transcript	N	UP	Y(1.06)	N	Gcn4 binding site is ~1.2kb away from the start of the transcript
YOL094C--YOL089C_C__010	88.7313	46.6782	130.784	2.80183	1.48637	0.000200084	0.0275319	cryptic transcript	N	UP	N	N	N/A
YBR142W--YBR145W_W__007	78.8747	33.9011	123.848	3.65322	1.86917	7.12889e-06	0.00156275	YBR145W upregulation	N	UP	N	N	N/A
YDR018C--YDR019C_C	158.393	94.1911	222.595	2.36323	1.24076	0.000384396	0.0471839	YDR019C upregulation	N	UP	N	N	N/A
YLR150W--YLR154W-A_W__021	327.346	486.344	168.348	0.346151	-1.53053	2.16568e-06	0.000567497	cryptic transcript	N	DOWN	N	N	N/A
YLR305C--YLR307C-A_C__001	156.197	54.6504	257.744	4.71623	2.23764	1.47927e-10	9.79585e-08	YLR307C-A upregulation	N	UP	N	N	N/A
YNL221C--YNL219C_C__005	52.0021	25.169	78.8351	3.13223	1.64719	0.000223435	0.0303509	YNL221C upregulation	N	UP	N	N	N/A
YNR064C--YNR065C_C	116.936	66.9247	166.947	2.49454	1.31878	0.000344641	0.0432994	YNR065C upregulation	N	UP	N	N	N/A
YPL093W--YPL092W_W__002	235.515	123.662	347.367	2.809	1.49006	7.88463e-06	0.00165974	YPL092W upregulation	N	UP	N	N	N/A
YHR070W--YHR071W_W__002	442.673	213.508	671.838	3.14666	1.65382	1.42364e-07	5.20134e-05	YHR071W upregulation	Y	UP	Y	N	Gcn4 binding site is ~500bp away from the start of the gene; tDNA is ~100bp away from the stop of the gene
YDR034C-A--YDR036C_C__006	7.48312	0	14.9662	Inf	Inf	8.68947e-05	0.0133432	Ty1 LTR or YDR034C-A 5' extension	Y	UP	N	N
YDR424C--YDR426C_C__003	28.5132	2.51476	54.5116	21.6767	4.43807	2.9418e-10	1.90833e-07	YDR424C 5' extension	N	UP	N	N(TFC7)
YGL203C--YGL201C_C__007	11.045	1.47676	20.6133	13.9585	3.80307	0.000280431	0.0366975	YGL203C 5' extension	Y	UP	Y(2.41)	N
YKL209C--YKL206C_C__006	34.5796	2.46126	66.698	27.0991	4.76017	1.31459e-11	1.12934e-08	YKL209C 5' extension	Y	UP	N	N
YML007W--YML005W_W__009	41.7133	15.9126	67.514	4.24281	2.08502	4.83498e-05	0.00821844	TRM12 5' extension (has SUT2237.1 upstream)	Y	UP	N	N
W303_contig00013--YAR015W_W__003	90.9055	11.921	169.89	14.2513	3.83302	1.33772e-08	6.64388e-06	cryptic transcript	Y	UP	N	N
W303_contig00115--YJL045W_W__003	18.1725	3.99151	32.3536	8.10559	3.01892	0.000373139	0.0466953	cryptic transcript	Y(2)	UP	Y(0.97)	N
W303_contig00211--YPR140W_W__004	106.91	39.1554	174.665	4.46082	2.15731	1.48045e-07	5.34745e-05	cryptic transcript or manually inspected anti-sense transcript	Y	UP	N	N
W303_contig00211--YPR140W_W__005	92.9407	34.5218	151.36	4.38447	2.1324	1.96163e-07	6.85191e-05	cryptic transcript or manually inspected anti-sense transcript	Y	UP	N	N
W303_contig00211--YPR140W_W__006	75.3414	29	121.683	4.19595	2.069	1.7826e-06	0.00049271	cryptic transcript or manually inspected anti-sense transcript	Y	UP	N	N
W303_contig00352--YDR262W_W__003	93.9092	40.3753	147.443	3.65181	1.86861	6.96138e-06	0.0015428	cryptic transcript (tiling array detected transcript) or (readthrough of the cryptic together to YDR262W)	Y	UP	Y(0.94)	N
YBR041W--YBR047W_W__010	78.4581	25.1904	131.726	5.2292	2.38659	4.62318e-08	2.01305e-05	CUT014 or other cryptic transcript upregulation	N	UP	Y	N(TFC6)
YBR055C--YBR056C-B_C__003	118.315	41.5952	195.034	4.68886	2.22924	1.84256e-08	8.85601e-06	XUT_2R_154 or cryptic transcript	Y	UP	N	N
YDL008W--W303_contig00327_W__002	22.4364	3.8096	41.0631	10.7789	3.43013	1.47633e-06	0.000422762	YDL008W 3' extension	Y	UP	N	N
YDR057W--YDR060W_W__005	54.6051	27.138	82.0723	3.02426	1.59658	0.00032925	0.0416953	manually inspected antisense transcript or cryptic transcript	Y(2)	UP	N	N
YDR417C--W303_contig00362_C__007	27.7438	6.68818	48.7995	7.29637	2.86718	1.90049e-06	0.000516317	cryptic transcript	Y	UP	N	N
YEL020W-A--YEL018W_W__003	22.7329	3.49926	41.9665	11.9929	3.58411	4.5602e-07	0.00015099	SUT088	N	UP	N	N(TFC7,TFC8)
YEL029C--YEL025C_C__007	159.593	76.6628	242.522	3.1635	1.66152	5.2867e-06	0.00120894	MUT427.1 or cryptic transcript	Y	UP	N	N
YER067C-A--YER068C-A_C__004	6.40594	0	12.8119	Inf	Inf	0.000324454	0.0412524	CUT558 or other cryptic transcript	N	UP	Y and (1.29)	N
YGL040C--YGL038C_C__006	60.6837	9.09596	112.271	12.343	3.62562	1.99635e-12	2.26629e-09	SUT546	Y	UP	N	N
YGL040C--YGL038C_C__007	53.2669	9.27787	97.256	10.4826	3.38992	7.99606e-11	5.64806e-08	SUT546	Y	UP	N	N
YGL040C--YGL038C_C__008	68.9917	18.7377	119.246	6.36396	2.66993	5.28752e-09	2.94858e-06	SUT547	Y	UP	N	N
YGL161C--YGL154C_C__021	62.5804	4.7941	120.367	25.1072	4.65003	1.35019e-16	2.86114e-13	cryptic transcript	Y	UP	N	N
YGR087C--YGR095C_C__030	26.3845	4.97602	47.7929	9.60465	3.26373	6.64385e-07	0.000211181	MUT594.2 or YT2283 or cryptic transcript	Y	UP	Y(1.31)	N
YGR087C--YGR095C_C__031	34.6942	6.32435	63.064	9.97161	3.31783	1.86671e-08	8.85601e-06	MUT594.2 or YT2283 or cryptic transcript	Y	UP	Y(1.31)	N
YGR186W--YGR191W_W__019	134.203	27.2879	241.119	8.83612	3.14341	1.96572e-14	3.08986e-11	cryptic transcript	Y	UP	N	N
YHR015W--YHR017W_W__002	90.354	37.7642	142.944	3.78517	1.92036	1.74037e-06	0.000485257	cryptic transcript	N	UP	N	N
YHR015W--YHR017W_W__003	41.0417	10.6797	71.4036	6.68592	2.74113	1.32775e-07	4.96517e-05	cryptic transcript	N	UP	N	N
YHR015W--YHR017W_W__004	32.7582	11.7177	53.7988	4.59124	2.19888	2.68706e-05	0.00488063	cryptic transcript	N	UP	N	N
YIL029W-A--YIL028W_W__002	29.9225	1.84059	58.0043	31.514	4.97792	1.74331e-11	1.35734e-08	cryptic transcript or YT2919	Y	UP	N	N
YJL025W--YJL022W_W__004	23.1251	6.99852	39.2517	5.60857	2.48763	8.42761e-05	0.0130039	cryptic transcript	Y	UP	N	N
YJL090C--YJL087C_C__006	65.8643	28.0476	103.681	3.69661	1.8862	6.98935e-06	0.0015428	cryptic transcript	N	UP	Y and (1.48)	N(TFC6)
YKR026C--YKR029C_C__015	42.4034	5.96052	78.8463	13.2281	3.72553	1.38271e-10	9.35123e-08	cryptic transcript	Y	UP	N	N
YLR107W--YLR109W_W__005	68.5944	12.2849	124.904	10.1673	3.34586	3.03781e-11	2.29904e-08	putative antisense transcript or cryptic transcript	N	UP	N	N(TFC7)and ETC between YLR108C and YLR109W
YLR107W--YLR109W_W__006	17.754	2.64318	32.8648	12.4338	3.6362	7.39422e-06	0.00159886	putative antisense transcript or cryptic transcript	N	UP	N	N(TFC7)and ETC between YLR108C and YLR109W
YLR332W--YLR335W_W__006	64.8828	11.1185	118.647	10.6712	3.41565	3.34315e-12	3.54218e-09	ARS1226	Y	UP	N	N
YML018C--YML016C_C__004	26.0316	6.19593	45.8672	7.40279	2.88807	2.62241e-06	0.000661554	cryptic transcript	N	UP	Y(0.97)	Y(on the 3' end)
YML018C--YML016C_C__005	19.1973	6.01402	32.3806	5.38418	2.42873	0.000287733	0.0374831	cryptic transcript	N	UP	Y(0.97)	Y(on the 3' end)
YML041C--W303_contig00175_C__003	31.597	8.78562	54.4084	6.1929	2.63061	6.74505e-06	0.00152386	cryptic transcript	Y	UP	Y(0.96)	N
YML077W--YML070W_W__041	35.7866	14.5642	57.0089	3.91431	1.96876	0.000298132	0.0385157	SUT290	Y	UP	N	N
YMR118C--YMR120C_C__007	42.8089	15.9875	69.6303	4.3553	2.12277	6.1558e-05	0.00983258	cryptic transcript	Y	UP	Y(1.24)	N
YOL069W--YOL061W_W__008	46.3208	10.0805	82.5612	8.19022	3.0339	0.000256536	0.0341051	cryptic transcript	N	UP	Y(1.32) many Gcn4 binding sites	N(TFC6)
YOL094C--YOL089C_C__011	59.3292	26.5923	92.0662	3.46214	1.79166	5.99958e-05	0.00968033	cryptic transcript	N	UP	N	N
YOL123W--YOL117W_W__016	208.208	102.848	313.567	3.04883	1.60826	2.45611e-06	0.00062456	SUT355 upregulation	N	UP	Y	N(TFC6, TFC7)
YOR058C--YOR059C_C__003	46.1035	21.124	71.0829	3.36503	1.75062	0.000237757	0.0320226	cryptic transcript or Ty1 LTR	Y	UP	N	N
YOR071C--YOR074C_C__006	27.9046	8.6037	47.2055	5.48665	2.45593	5.86418e-05	0.00951015	cryptic transcript	Y	UP	N	N
YPL060W--W303_contig00204_W__002	125.936	54.961	196.911	3.58274	1.84106	1.24574e-05	0.00253167	MUT1538.1 or cryptic transcript	Y	UP	N	N
YPR107C--YPR110C_C__005	15.0896	1.84059	28.3386	15.3965	3.94453	6.82588e-06	0.00152794	cryptic transcript	Y	UP	Y(2.8)	N
YPR112C--YPR120C_C__012	75.2943	12.2314	138.357	11.3117	3.49974	3.12221e-13	3.81703e-10	cryptic transcript	Y	UP	N	N
YPR112C--YPR120C_C__034	22.1898	5.65019	38.7293	6.85453	2.77706	3.1785e-05	0.00552086	cryptic transcript	N	UP	Y(1.02)	N
YJL162C--YJL160C_C__004	37.8209	16.2229	59.4189	3.66265	1.87289	0.000415172	0.0503689
YER011W--YER012W_W__002	17.1426	29.1605	5.12475	0.175743	-2.50846	0.000422801	0.0510995
YJL039C--YJL038C_C__002	143.773	86.8608	200.686	2.31043	1.20816	0.00042822	0.0515583
YLR302C--YLR304C_C__002	23.4395	8.11145	38.7675	4.77935	2.25681	0.000435843	0.0522781
YHR028C--YHR029C_C	104.038	59.9797	148.096	2.46909	1.30398	0.000438448	0.0523929
YJL166W--YJL161W_W__020	27.3108	10.6262	43.9954	4.14027	2.04973	0.000442216	0.0526452
YHL009W-B--YJL112W_W__004	70.3588	37.0365	103.681	2.79942	1.48513	0.000452359	0.0536518
YMR186W--YMR189W_W__006	48.4794	23.2214	73.7374	3.1754	1.66694	0.000456108	0.0538953
W303_contig00330--YDR034W-B_W__004	85.2282	46.3144	124.142	2.68042	1.42246	0.000461059	0.0540783
YJL089W--YJL088W_W	105.823	62.7084	148.939	2.3751	1.24799	0.000459742	0.0540783
YOL120C--YOL119C_C__001	288.804	182.475	395.133	2.16541	1.11464	0.00049919	0.0583355
YOR057W--YOR061W_W__012	84.5663	122.003	47.1293	0.386295	-1.37222	0.000530863	0.0618096
YER096W--YER097W_W__004	52.6447	27.3734	77.9159	2.84641	1.50914	0.000537364	0.0623381
YAR023C--YAR030C_C__010	35.8681	16.5118	55.2245	3.34455	1.74181	0.000553635	0.0637603
YLR377C--YLR378C_C__002	20.1239	6.45278	33.7951	5.2373	2.38882	0.000552516	0.0637603
YMR094W--YMR096W_W__001	105.448	150.672	60.2238	0.399702	-1.323	0.000559396	0.0641912
YLR106C--YLR108C_C__004	40.8437	18.7377	62.9497	3.35953	1.74826	0.000585754	0.0669741
YPL265W--YPL262W_W__004	20.1357	6.99852	33.2728	4.75426	2.24922	0.000606506	0.0690982
YPR112C--YPR120C_C__013	15.9269	4.48377	27.3701	6.10427	2.60982	0.000616013	0.0699307
YMR183C--YMR187C_C__004	69.3572	100.355	38.3594	0.382237	-1.38746	0.000641454	0.0725597
YJL014W--YJL009W_W__014	7.42999	0.492253	14.3677	29.1877	4.86729	0.000660037	0.0743969
YER050C--YER052C_C__001	1011.44	677.647	1345.23	1.98514	0.989242	0.000664948	0.0746856
YJL116C--YJL110C_C__011	11.344	2.15093	20.5371	9.54804	3.2552	0.000676159	0.0756774
YPR112C--YPR120C_C__035	19.9888	6.99852	32.9791	4.71229	2.23643	0.000688343	0.0767707
W303_contig00266--YGR030C_C__004	94.2984	54.5863	134.01	2.45502	1.29573	0.000708362	0.078552
YOR011W--YOR011W-A_W__002	35.912	16.4583	55.3657	3.364	1.75018	0.000709256	0.078552
YAL007C--YAL005C_C__002	47.1921	22.6757	71.7084	3.16235	1.661	0.000732139	0.0806623
YER157W--YER158W-A_W__001	31.9485	13.5797	50.3172	3.70532	1.8896	0.000738461	0.0806623
YGR173W--YGR174W-A_W__003	71.4247	39.9686	102.881	2.57404	1.36403	0.000734774	0.0806623
YML042W--W303_contig00175_W__003	10.1264	2.0225	18.2303	9.01375	3.17213	0.000737173	0.0806623
YKL106C-A--YKL105C_C__002	24.5364	9.6417	39.4311	4.08964	2.03197	0.000751538	0.0818096
YLR150W--YLR154W-A_W__023	16301	25694.8	6907.24	0.268819	-1.89529	0.000758947	0.0823341
YGR123C--YGR128C_C__018	10.0164	1.84059	18.1922	9.88393	3.30508	0.000768183	0.0830526
YGR118W--YGR121W-A_W__007	25.8549	11.0435	40.6662	3.68236	1.88063	0.00078143	0.0841985
YJR049C--YJR056C_C__021	9.94451	1.65867	18.2303	10.9909	3.45824	0.00078935	0.0847644
YGR188C--YGR189C_C__003	13.4272	3.49926	23.3551	6.67429	2.73862	0.000802023	0.0858354
YBL043W--YBL041W_W__001	548.836	269.23	828.441	3.07708	1.62156	0.000807653	0.0861478
YER010C--YER014C-A_C__016	29.9139	12.5952	47.2325	3.75003	1.9069	0.000815465	0.0864012
YPR119W--YPR121W_W__007	15.431	2.33284	28.5291	12.2293	3.61227	0.00081393	0.0864012
YDL183C--YDL177C_C__019	13.3553	3.31735	23.3932	7.05178	2.81799	0.00081902	0.0864896
YGR138C--YGR146C_C__021	12.2593	2.64318	21.8755	8.27619	3.04897	0.000828384	0.0871622
YNL035C--YNL031C_C__012	21.7783	8.34686	35.2097	4.21831	2.07667	0.000830874	0.0871622
W303_contig00276--YGR124W_W__006	96.3542	56.6088	136.1	2.40421	1.26556	0.000845016	0.0883542
YJL047C--W303_contig00114_C__003	9.98387	1.84059	18.1271	9.84857	3.29991	0.000881338	0.0918499
YKL131W--YKL127W_W__017	161.456	98.0971	224.814	2.29175	1.19645	0.000903609	0.0938631
YCL029C--YCL026C-B_C__003	49.6486	25.2439	74.0533	2.93351	1.55263	0.000913147	0.0945449
YIL029W-A--YIL028W_W__003	9.68765	1.47676	17.8985	12.1202	3.59934	0.0009846	0.101608
YKR038C--YKR043C_C__009	10.936	2.15093	19.7211	9.16865	3.19671	0.000987755	0.101608
YOR388C--YOR391C_C__002	9.68461	1.84059	17.5286	9.52338	3.25147	0.00111656	0.114487
YNR069C--W303_contig00146_C__003	9.63175	1.65867	17.6048	10.6138	3.40787	0.00113868	0.116379
YDL034W--YDL032W_W__001	36.9543	18.3524	55.5563	3.0272	1.59798	0.00116189	0.118372
YHR193C-A--YHR198C_C__015	14.1735	4.35534	23.9917	5.50857	2.46168	0.00118566	0.120407
YOR086C--YOR089C_C__006	5.38591	0	10.7718	Inf	Inf	0.00120389	0.121869
YJL047C--W303_contig00114_C__002	5.34781	0	10.6956	Inf	Inf	0.00123103	0.12422
YGR288W--YGR290W_W__002	18.8766	6.63469	31.1184	4.69026	2.22967	0.00126951	0.127699
YPL277C--YPL272C_C__004	6.89418	0.492253	13.2961	27.0107	4.75546	0.00128617	0.128966
YIL057C--YIL055C_C__005	12.9442	3.68118	22.2073	6.03266	2.59279	0.00129301	0.129244
YJL092W--YJL089W_W__010	20.7748	7.98303	33.5665	4.20473	2.07201	0.00132005	0.131534
YMR092C--YMR095C_C__002	9.55251	2.0225	17.0825	8.44622	3.07831	0.00133005	0.132115
YNL291C--W303_contig00136_C__015	16.8758	5.8321	27.9194	4.7872	2.25918	0.00133877	0.132568
YGL225W--YGL220W_W__003	28.1266	12.2849	43.9684	3.57907	1.83958	0.00136136	0.134386
YMR118C--YMR120C_C__001	427.746	287.635	567.857	1.97423	0.981288	0.00138775	0.136566
YOR388C--YOR391C_C__003	11.6092	2.64318	20.5752	7.78427	2.96056	0.00143687	0.140964
YDR315C--W303_contig00352_C__003	18.9236	2.95352	34.8937	11.8143	3.56246	0.00144924	0.14174
YDR275W--YDR279W_W__010	24.8731	9.71663	40.0296	4.1197	2.04254	0.00148503	0.144795
W303_contig00061--YIL166C_C__016	43.246	20.2893	66.2027	3.26293	1.70617	0.00149534	0.145354
YKL219W--YKL217W_W__010	113.484	69.5144	157.453	2.26504	1.17954	0.00151248	0.146573
YNR001C--YNR002C_C__002	46.3125	24.0775	68.5475	2.84695	1.50942	0.00152134	0.146983
YEL014C--YEL009C-A_C__013	13.6247	3.62768	23.6218	6.51154	2.703	0.00153054	0.147424
W303_contig00083--YHR217C_C__006	20.4122	7.43728	33.3871	4.48915	2.16644	0.00154734	0.148591
W303_contig00140--YNL282W_W__005	121.336	73.11	169.563	2.31928	1.21368	0.00160642	0.1538
YER067C-A--YER068C-A_C__003	5.1057	0	10.2114	Inf	Inf	0.00164189	0.156724
YDL007C-A--W303_contig00327_C	5.08665	0	10.1733	Inf	Inf	0.00166057	0.158033
YAL027W--YAL019W-A_W__029	10.3959	2.33284	18.459	7.91265	2.98416	0.00170198	0.160782
YAR015W--YAR019W-A_W__002	18.3923	6.63469	30.15	4.54429	2.18406	0.00169604	0.160782
YNL036W--W303_contig00142_W__001	109.639	66.4004	152.877	2.30236	1.20311	0.00170463	0.160782
YBR287W--YBR289W_W__003	116.989	73.7948	160.183	2.17066	1.11813	0.00179766	0.169055
YLR154W-F--W303_contig00230_W__014	48589.6	76067.6	21111.5	0.277537	-1.84925	0.00182231	0.170867
W303_contig00276--YGR124W_W__002	8.99942	1.47676	16.5221	11.1881	3.48389	0.00185117	0.172051
YPL112C--YPL110C_C__005	18.4422	7.18044	29.7039	4.13678	2.04851	0.0018489	0.172051
YPL114W--YPL111W_W__006	10.1568	1.96901	18.3446	9.31668	3.21982	0.00184412	0.172051
YDR362C--YDR364C_C__008	14.4608	4.48377	24.4378	5.45029	2.44633	0.00187552	0.173806
YFR005C--YFR011C_C__010	43.1863	22.2369	64.1356	2.8842	1.52817	0.0018901	0.174648
YDR083W--YDR089W_W__017	17.1673	5.77861	28.556	4.94168	2.305	0.00194179	0.178904
YBR230W-A--YBR233W_W__001	1987.99	1329.42	2646.57	1.99077	0.993324	0.00198657	0.182455
YIL157C--YIL155C_C__001	368.995	247.602	490.387	1.98054	0.985897	0.00199182	0.182455
YDR242W--YDR244W_W__002	25.244	10.5727	39.9153	3.77531	1.9166	0.00204531	0.186817
YMR060C--YMR062C_C__001	386.086	242.615	529.558	2.18271	1.12612	0.00212908	0.193911
YBR055C--YBR056C-B_C__008	4.88264	0	9.76529	Inf	Inf	0.00216803	0.196098
YKL210W--YKL208W_W__010	8.90543	1.65867	16.1522	9.73801	3.28363	0.0021716	0.196098
YMR201C--YMR201C_C	4.88264	0	9.76529	Inf	Inf	0.00216803	0.196098
YLR123C--YLR126C_C__006	35.5559	17.3893	53.7226	3.0894	1.62733	0.00220137	0.198223
YIL118W--YIL116W_W__005	96.7422	60.29	133.194	2.20923	1.14354	0.00222782	0.200038
W303_contig00142--YNL054W_W__007	373.76	254.74	492.781	1.93445	0.951923	0.00224958	0.200857
YMR270C--YMR271C_C	142.717	92.2756	193.158	2.09327	1.06576	0.00224379	0.200857
YDR360W--YDR363W_W__009	59.072	83.5329	34.6111	0.414341	-1.27111	0.00233077	0.206267
YKL219W--YKL217W_W__008	317.431	213.027	421.835	1.98019	0.985642	0.00232743	0.206267
YLR154W-F--W303_contig00230_W__016	95798.5	150485	41111.8	0.273195	-1.872	0.00232469	0.206267
YOL083C-A--YOL080C_C__024	57.043	32.2424	81.8436	2.53838	1.34391	0.00233612	0.206267
YLR154W-F--W303_contig00230_W__015	66889	104993	28785.6	0.274168	-1.86687	0.00234459	0.206441
YGL226C-A--YGL224C_C__001	140.158	92.7999	187.515	2.02064	1.01481	0.00239686	0.209881
YLR457C--YLR460C_C__002	186.448	118.879	254.018	2.13678	1.09544	0.00239678	0.209881
YDL034W--YDL032W_W__002	55.2315	31.2579	79.2051	2.53392	1.34137	0.00245464	0.213288
YPR118W--YPR119W_W__002	65.2669	37.3469	93.187	2.49517	1.31914	0.0024559	0.213288
YPR120C--YPR123C_C__004	53.2448	76.1491	30.3405	0.398436	-1.32758	0.00244426	0.213288
YER063W--YER066W_W__014	24.1069	10.2624	37.9514	3.69811	1.88679	0.00252037	0.21829
YKL074C--YKL065C_C__029	12.7694	3.44577	22.093	6.41162	2.68069	0.00266327	0.23004
YJR055W--YJR057W_W__008	6.225	0.492253	11.9578	24.2919	4.6024	0.00268359	0.231167
YBR041W--YBR047W_W__014	14.9257	5.15793	24.6934	4.78747	2.25926	0.00270445	0.232335
YPR159W--YPR160W_W__003	290.174	169.634	410.714	2.42117	1.27571	0.00272558	0.233519
YLR154W-F--W303_contig00230_W__017	41016.3	63556.5	18476.1	0.290704	-1.78238	0.00274543	0.234586
YOR057W--YOR061W_W__013	14.8157	4.97602	24.6553	4.95483	2.30884	0.00277344	0.236345
YMR082C--YMR086C-A_C__014	39.6582	20.9421	58.3742	2.78741	1.47893	0.00280322	0.238244
W303_contig00039--YCL017C_C__004	29.0721	13.3978	44.7463	3.33982	1.73977	0.00281581	0.238676
YDR257C--YDR258C_C	208.572	141.501	275.643	1.948	0.961991	0.00291556	0.246473
YDR235W--YDR237W_W__001	11.9918	4.045	19.9386	4.92919	2.30135	0.00298494	0.251462
YEL009C-A--YEL009C_C__002	38.7586	17.2823	60.2349	3.48534	1.8013	0.00299831	0.251462
YIL057C--YIL055C_C__006	28.2659	13.5048	43.027	3.18605	1.67177	0.00299282	0.251462
YLR154C--YLR154C-G_C__029	10.6979	2.64318	18.7527	7.09474	2.82675	0.00302626	0.253139
YDR362C--YDR364C_C__004	10.626	2.46126	18.7908	7.6346	2.93255	0.00309323	0.257386
YGL047W--YGL045W_W__001	12.6182	3.62768	21.6087	5.95662	2.57449	0.00308896	0.257386
YFR027W--YFR029W_W__006	9.66957	2.33284	17.0063	7.28996	2.86591	0.00311565	0.258574
YPL064C--W303_contig00204_C__002	73.0218	40.3004	105.743	2.62388	1.3917	0.00312889	0.258997
YLR154C--YLR154C-G_C__010	56618	81071.9	32164.1	0.396736	-1.33375	0.0031643	0.260571
YOL069W--YOL061W_W__009	25.8004	5.8321	45.7687	7.84773	2.97227	0.00316062	0.260571
YJL024C--YJL023C_C__002	6.61523	0.674167	12.5563	18.6249	4.21916	0.00318089	0.260587
YPL064C--W303_contig00204_C__003	45.0544	24.5698	65.539	2.66747	1.41547	0.00317761	0.260587
YDR302W--YDR307W_W__015	35.0712	18.117	52.0254	2.87164	1.52188	0.00323733	0.264408
YLR154W-A--YLR154W-B_W__004	36524.1	57268	15780.3	0.275551	-1.85961	0.00324417	0.264408
YLR068W--YLR072W_W__009	5.63481	10.8616	0.408011	0.0375645	-4.73449	0.00330177	0.268414
YJL046W--W303_contig00114_W__002	56.9662	32.3174	81.615	2.52542	1.33652	0.00337919	0.274007
YOL094C--YOL089C_C__014	15.3217	5.28636	25.357	4.7967	2.26204	0.00344674	0.278774
YBL004W--YBL002W_W__003	821.711	1070.19	573.237	0.535643	-0.900657	0.00357764	0.288627
W303_contig00158--YBL003C_C__017	10.5087	2.82509	18.1922	6.43952	2.68695	0.00360056	0.28974
YLR154W-A--YLR154W-B_W__003	78608.6	123249	33968.2	0.275607	-1.85932	0.00361283	0.289993
YGR173W--YGR174W-A_W__002	36.4471	19.4653	53.4289	2.74482	1.45671	0.00363954	0.291402
YOL094C--YOL089C_C__009	25.3138	11.9745	38.6531	3.22794	1.69062	0.00366823	0.29296
YKL219W--YKL217W_W__007	344.994	239.94	450.048	1.87567	0.907404	0.00371307	0.295798
YCR012W--YCR016W_W__009	4.45558	0	8.91116	Inf	Inf	0.00375037	0.298023
YER131W--YER133W_W__015	23.6019	10.8081	36.3956	3.36743	1.75165	0.00378332	0.299892
YFR028C--YFR031C_C__013	40.1417	21.017	59.2665	2.81993	1.49566	0.00381747	0.301846
YGR033C--YGR035C_C__005	13.6903	5.21142	22.1692	4.25395	2.0888	0.00386703	0.30485
YKL106W--YKL101W_W__005	34.0251	17.9886	50.0616	2.78297	1.47662	0.00387465	0.30485
YOR010C--YOR016C_C__013	9.35556	2.15093	16.5602	7.6991	2.94469	0.00389947	0.306046
YBR287W--YBR289W_W__002	184.963	125.321	244.605	1.95184	0.964832	0.00394328	0.308722
YJL127W-A--YJL126W_W__004	238.211	156.632	319.791	2.04166	1.02975	0.00400084	0.312459
YGL124C--YGL123C-A_C__001	39.3958	57.4114	21.3801	0.372402	-1.42507	0.00405064	0.314801
YJL025W--YJL022W_W__002	70.9001	41.9056	99.8946	2.3838	1.25326	0.00404685	0.314801
YJR154W--YJR155W_W__001	202.934	137.787	268.081	1.94561	0.960225	0.00406778	0.315362
W303_contig00140--YNL282W_W__004	96.0949	61.5849	130.605	2.12073	1.08456	0.00412484	0.319007
YOL069W--YOL061W_W__005	23.5564	11.3539	35.759	3.1495	1.65512	0.00413993	0.319398
YOL018C--YOL016C_C__004	23.4507	10.99	35.9114	3.26763	1.70824	0.00420232	0.323426
YFR023W--YFR027W_W__007	10.3575	3.00701	17.708	5.88892	2.558	0.00423475	0.325135
YDL183C--YDL177C_C__018	25.893	12.6487	39.1374	3.09418	1.62956	0.00437477	0.335076
YNL155W--YNL152W_W__005	9.33777	2.33284	16.3427	7.00549	2.80849	0.00443063	0.338539
YPL017C--YPL015C_C__003	11.3681	3.49926	19.2369	5.49741	2.45875	0.00444523	0.338839
YLR154W-F--W303_contig00230_W__022	87913.5	139746	36081.3	0.258192	-1.95348	0.00446882	0.339823
YJL103C--YJL101C_C__003	5.72174	0.492253	10.9512	22.2471	4.47555	0.00451143	0.342244
YGL180W--YGL178W_W__001	121.524	77.4119	165.635	2.13966	1.09738	0.00457773	0.345728
YJL038C--YJL035C_C__005	14.8052	4.61219	24.9983	5.42004	2.4383	0.00457911	0.345728
YFL064C--YFL061W_C__004	102.129	64.1425	140.115	2.18443	1.12726	0.00477772	0.359018
YJR043C--YJR044C_C__003	8.8811	0.984506	16.7777	17.0417	4.091	0.0047718	0.359018
YJL038C--YJL035C_C__004	4.28968	0	8.57936	Inf	Inf	0.00480203	0.359994
YLR154W-F--W303_contig00230_W__010	10347.9	15783.2	4912.57	0.311253	-1.68384	0.00489156	0.365843
YLR150W--YLR154W-A_W__022	47796.6	73936.4	21656.8	0.292912	-1.77146	0.00493427	0.368171
YIL100C-A--YIL098C_C__003	19.616	30.6908	8.54125	0.278301	-1.84528	0.00501057	0.372988
W303_contig00083--YHR216W_W__001	1259.13	1612.16	906.103	0.562041	-0.831252	0.00506353	0.37605
YNR067C--YNR068C_C__001	53.9611	31.9321	75.9902	2.37974	1.25081	0.00507617	0.37611
YDR278C--YDR281C_C__001	102.73	137.156	68.3031	0.497995	-1.0058	0.00523501	0.386079
YGL184C--YGL183C_C__001	22.3665	10.8616	33.8713	3.11844	1.64083	0.0052343	0.386079
W303_contig00142--YNL054W_W__002	4557.89	3295.49	5820.28	1.76613	0.820595	0.00529301	0.388137
YDR020C--YDR022C_C__001	74.9215	46.3144	103.529	2.23534	1.1605	0.00529954	0.388137
YER044C-A--YER045C_C	130.61	84.7207	176.499	2.08331	1.05887	0.00529342	0.388137
YBL108W--YBL107W-A_W__001	38.5733	20.8886	56.258	2.69324	1.42934	0.0053447	0.389883
YGL257C--YGL252C_C__014	36.3571	20.1395	52.5748	2.61053	1.38434	0.00534792	0.389883
YGL173C--YGL170C_C__001	11.0922	3.31735	18.867	5.68737	2.50776	0.00536732	0.389938
YMR269W--YMR272W-A_W__007	5.64679	0.674167	10.6194	15.7519	3.97745	0.00537322	0.389938
YDR035W--YDR037W_W__001	220.836	152.683	288.988	1.89273	0.920469	0.0054091	0.39118
YKL074C--YKL065C_C__007	35.7085	19.6472	51.7698	2.63497	1.39779	0.00541494	0.39118
YLR123C--YLR126C_C__004	25.9793	12.4133	39.5454	3.18573	1.67162	0.00549799	0.395501
YLR154W-F--W303_contig00230_W__012	129547	203812	55281.3	0.271237	-1.88237	0.00549964	0.395501
W303_contig00266--YGR030C_C__005	69.8873	43.9601	95.8145	2.17958	1.12405	0.00560529	0.402189
YOL157C--YOL155C_C__001	367.633	187.024	548.242	2.93141	1.55159	0.00565489	0.404834
YMR186W--YMR189W_W__007	65.4533	40.4074	90.4992	2.23967	1.16329	0.00570162	0.407262
YLR154W-F--W303_contig00230_W__011	76335.3	118902	33768.3	0.284001	-1.81603	0.00574206	0.409231
YLR162W--YLR162W-A_W	69432.1	107936	30927.9	0.286538	-1.8032	0.00576656	0.410058
YER135C--YER137C_C__001	73.2931	45.8757	100.711	2.19529	1.13441	0.00578628	0.410542
YLR154C--YLR154C-G_C__005	83.9904	53.131	114.85	2.16163	1.11212	0.00581684	0.411791
YMR105W-A--YMR107W_W__005	24.8124	10.8081	38.8167	3.59144	1.84456	0.00584213	0.412662
YDL082W--YDL075W_W__025	18.5615	8.52877	28.5942	3.35267	1.74531	0.00591742	0.417053
YLL047W--YLL044W_W__001	27.1276	13.997	40.2582	2.87619	1.52416	0.00600697	0.422429
YGL210W--YGL209W_W__003	45.065	25.9181	64.2118	2.47749	1.30888	0.00603701	0.423603
YFL055W--YFL053W_W__004	26.7404	13.4513	40.0296	2.97589	1.57332	0.00628871	0.440293
YLR154W-F--W303_contig00230_W__013	51039	79963.2	22114.7	0.276561	-1.85433	0.0063145	0.441127
YHR173C--YHR180C-B_C__002	6.59893	0.984506	12.2134	12.4056	3.63292	0.00637965	0.443728
YMR094W--YMR096W_W__003	114.342	76.2026	152.48	2.00099	1.00071	0.00637679	0.443728
YBR147W--YBR148W_W	17.3014	7.30886	27.2939	3.73436	1.90086	0.00641125	0.444251
YLR154C-G--YLR154C-H_C__009	1862.3	2361.3	1363.3	0.577352	-0.792476	0.00641513	0.444251
YEL065W--YEL062W_W__004	57.7643	35.4314	80.0973	2.26063	1.17673	0.00647332	0.447306
YBR131C-A--YBR132C_C__001	462.485	292.783	632.188	2.15924	1.11052	0.00650166	0.448196
YIL109C--YIL107C_C__001	110.129	71.8687	148.389	2.06473	1.04595	0.0065144	0.448196
YLR154C-G--YLR154C-H_C__005	40110	57987.2	22232.9	0.38341	-1.38304	0.00653006	0.448303
YER133W--YER133W-A_W__004	4.00947	0	8.01893	Inf	Inf	0.00659297	0.451647
YMR247C--YMR252C_C__015	8.8388	2.15093	15.5267	7.2186	2.85172	0.00663929	0.453842
YNL244C--YNL241C_C__004	65.2635	41.317	89.2101	2.15916	1.11047	0.00686015	0.467933
YGL122C--YGL121C_C	220.594	149.976	291.212	1.94172	0.957338	0.00699672	0.476226
YBR072C-A--YBR076C-A_C__011	23.346	11.4823	35.2097	3.06643	1.61656	0.0070798	0.480097
YDL216C--YDL215C_C	393.3	272.194	514.406	1.88985	0.918273	0.0070838	0.480097
YFL003C--W303_contig00030_C__003	25.7736	12.959	38.5881	2.97769	1.57419	0.00710179	0.480292
YHR196W--YHR197W_W	11.2627	18.6627	3.86262	0.20697	-2.27251	0.00719695	0.485695
YHR118C--YHR126C_C__002	20.5693	9.45978	31.6788	3.34879	1.74364	0.00728847	0.490829
YBR078W--YBR083W_W__024	36.644	19.6687	53.6194	2.72613	1.44686	0.00730885	0.491161
YDR307W--YDR311W_W__001	92.7508	123.341	62.1606	0.503974	-0.988579	0.00747779	0.500398
YER063W--YER066W_W__013	7.58613	1.65867	13.5136	8.14723	3.02631	0.00747121	0.500398
YCR007C--YCR009C_C__007	22.8635	10.9365	34.7905	3.18113	1.66954	0.00754861	0.504076
YCR020W-B--YCR032W_W__007	50.5447	70.1886	30.9009	0.440256	-1.18359	0.00760256	0.506614
YIL097W--YIL095W_W__003	6.45208	0.984506	11.9197	12.1072	3.5978	0.00772718	0.513841
W303_contig00330--YDR034W-B_W__003	104.667	67.5883	141.747	2.09721	1.06847	0.00777097	0.515674
YJL026C-A--YJL024C_C__003	11.538	3.99151	19.0845	4.78126	2.25739	0.00783722	0.518987
YLR154W-F--W303_contig00230_W__003	45008.2	69336.7	20679.6	0.298249	-1.74541	0.00785883	0.519185
YMR302C--YMR303C_C__001	133.2	65.4159	200.985	3.07241	1.61937	0.00787287	0.519185
YDL111C--YDL110C_C	362.999	257.105	468.893	1.82374	0.8669	0.00797886	0.525085
YER150W--YER152W-A_W__001	52.5659	31.8786	73.2532	2.29788	1.2003	0.00803854	0.52577
YJR151C--YJR156C_C__009	63.8568	40.0436	87.6701	2.18937	1.13051	0.00804826	0.52577
YLR271W--YLR274W_W__009	18.5335	8.29336	28.7735	3.46947	1.79471	0.00805544	0.52577
YNL097W-A--YNL094W_W__003	17.0986	7.49077	26.7065	3.56525	1.834	0.00802188	0.52577
YLR154W-A--YLR154W-B_W__001	68508.1	107217	29799.2	0.277934	-1.84719	0.00814246	0.530361
YLR123C--YLR126C_C__005	26.164	13.0875	39.2405	2.99833	1.58416	0.00817811	0.530509
YOL021C--YOL018C_C__006	3.90072	0	7.80144	Inf	Inf	0.00817462	0.530509
YBR299W--YBR301W_W__001	67.6529	43.4144	91.8915	2.11661	1.08176	0.00838343	0.541617
YLR154W-A--YLR154W-B_W__002	88995.3	138403	39587.3	0.286029	-1.80577	0.00837365	0.541617
YDR340W--W303_contig00354_W__006	26.1241	13.6332	38.615	2.83242	1.50204	0.008483	0.544894
YMR041C--W303_contig00180_C__011	68.5677	43.3609	93.7744	2.16265	1.1128	0.00845315	0.544894
YPR112C--YPR120C_C__037	5.27688	0.674167	9.8796	14.6545	3.87327	0.00848558	0.544894
YGL171W--YGL169W_W__004	61.3631	37.058	85.6681	2.31173	1.20897	0.00855012	0.547932
YKL164C--YKL162C-A_C__001	138.612	92.2865	184.937	2.00395	1.00284	0.00866501	0.554177
YGL023C--YGL020C_C__004	5.16687	0.492253	9.84149	19.9928	4.32141	0.00893638	0.569047
YJL132W--YJL127W-A_W__005	40.5951	23.4033	57.7868	2.46917	1.30403	0.00893257	0.569047
YPR120C--YPR123C_C__003	91.123	121.222	61.0239	0.503406	-0.990206	0.00895122	0.569047
YCR097W-A--YCR102W-A_W__011	31.9375	46.3465	17.5286	0.378208	-1.40275	0.00901561	0.570486
YGR213C--YGR216C_C__007	71.7357	45.0945	98.3768	2.18157	1.12537	0.00900885	0.570486
YJR049C--YJR056C_C__023	6.39189	1.34833	11.4354	8.48115	3.08426	0.00904564	0.570486
YLR154W-B--YLR154W-C_W	21388.8	33455	9322.62	0.278662	-1.84341	0.00904529	0.570486
W303_contig00039--YCL018W_W__003	40.2946	23.2214	57.3677	2.47046	1.30478	0.00914291	0.575478
YGL029W--YGL024W_W__018	8.59365	2.51476	14.6725	5.83458	2.54463	0.00917765	0.576523
YLR327C--YLR331C_C__014	6.32428	0.984506	11.6641	11.8476	3.56653	0.00929165	0.582533
YLR236C--YLR239C_C__008	30.7956	16.7686	44.8225	2.673	1.41846	0.00941611	0.589174
YDL218W--YDL212W_W__018	38.0003	21.7447	54.256	2.49514	1.31912	0.00947589	0.59175
YDR275W--YDR279W_W__009	6.26283	1.16642	11.3592	9.73854	3.28371	0.00952343	0.593552
W303_contig00217--YPR159C-A_C__001	16.6132	7.30886	25.9175	3.54603	1.82621	0.0095777	0.594405
YER011W--YER012W_W__004	14.3116	6.37785	22.2454	3.48791	1.80236	0.00956528	0.594405
YLR154W-C--YLR154W-E_W	2436.15	3700.13	1172.17	0.316793	-1.65839	0.0095932	0.594405
YHR005C-A--YHR007C_C__006	33.6868	18.7377	48.6359	2.59563	1.37608	0.00962458	0.595188
YPL114W--YPL111W_W__007	17.7645	8.52877	27.0002	3.16578	1.66256	0.00977583	0.603368
YFL055W--YFL053W_W__003	28.3109	15.2919	41.3298	2.70273	1.43442	0.00982308	0.60511
YBL107W-A--YBL102W_W__001	13.2715	5.52176	21.0213	3.807	1.92865	0.00995717	0.612183
YPR190C--YPR193C_C__003	52.0989	32.4244	71.7735	2.21357	1.14637	0.0100722	0.618059
YHR172W--YHR174W_W__001	1464.79	1843.39	1086.19	0.589233	-0.76309	0.0101493	0.621591
YBL002W--YBR003W_W__001	3651.84	4657.8	2645.87	0.568052	-0.815906	0.0102116	0.624203
YMR172C-A--YMR174C_C__004	11.3352	4.17343	18.4971	4.4321	2.14799	0.0102749	0.62687
YJL090C--YJL087C_C__007	30.5387	16.5867	44.4907	2.68231	1.42348	0.0103401	0.629572
YOL055C--YOL052C-A_C__008	28.9459	15.7841	42.1077	2.66773	1.41561	0.0103588	0.629572
YFL064C--YFL061W_C__005	118.453	75.4108	161.495	2.14153	1.09864	0.0106437	0.644944
YGR234W--YGR242W_W__018	45.7266	63.7893	27.6638	0.433675	-1.20531	0.0106524	0.644944
YLR457C--YLR460C_C__003	187.405	129.687	245.123	1.89011	0.918473	0.0106741	0.645032
YMR041C--W303_contig00180_C__012	14.4949	5.59669	23.3932	4.17982	2.06344	0.010746	0.648144
YJR042W--YJR046W_W__004	17.7997	7.56571	28.0337	3.70537	1.88962	0.0108177	0.651233
YNL068C--YNL064C_C__010	23.0962	11.4288	34.7635	3.04175	1.6049	0.010871	0.651975
YOL069W--YOL061W_W__015	3.67766	0	7.35532	Inf	Inf	0.0108672	0.651975
YDR058C--YDR059C_C__002	3.63956	0	7.27912	Inf	Inf	0.0111181	0.665539
YBR143C--YBR144C_C__001	35.9805	20.9421	51.0189	2.43619	1.28463	0.0112074	0.669624
YGR123C--YGR128C_C__020	3.62051	0	7.24102	Inf	Inf	0.0112468	0.670714
YBL043W--YBL041W_W__003	6.16883	1.34833	10.9893	8.15029	3.02685	0.0113019	0.672741
YJR100C--YJR102C_C__003	8.30914	2.69667	13.9216	5.16252	2.36808	0.0113336	0.673361
YLR154W-F--W303_contig00230_W__020	118898	184362	53435.1	0.289838	-1.78668	0.0114112	0.676708
YPL265W--YPL262W_W__001	483.508	349.991	617.026	1.76298	0.818016	0.0114435	0.67736
YKR035W-A--YKR039W_W__010	3.5824	0	7.16481	Inf	Inf	0.0115107	0.678852
YMR172C-A--YMR174C_C__003	16.6452	8.03652	25.2539	3.14239	1.65186	0.0115114	0.678852
YOL021C--YOL018C_C__011	14.6314	6.50627	22.7566	3.49764	1.80638	0.0115504	0.679892
W303_contig00083--YHR216W_W__002	1754.36	2193.56	1315.16	0.599558	-0.738029	0.011586	0.680725
YLR154W-F--W303_contig00230_W__004	92204	149692	34715.8	0.231915	-2.10833	0.011619	0.681404
YLL007C--YLL005C_C__001	25.8963	14.5428	37.2497	2.56139	1.35693	0.0117934	0.690362
YER138W-A--YER140W_W__001	795.656	1002.68	588.629	0.587054	-0.768435	0.0119583	0.698089
YLR154W-F--W303_contig00230_W__021	93380.7	144766	41995.3	0.290091	-1.78542	0.0119694	0.698089
YLR041W--YLR048W_W__026	1143.74	1448.9	838.584	0.578774	-0.788928	0.0121488	0.707253
YDR339C--YDR341C_C__003	11.0741	4.17343	17.9747	4.30695	2.10667	0.0122136	0.709729
YLL026W--YLL025W_W__003	20.475	10.3159	30.6342	2.96962	1.57028	0.0123506	0.716379
YOR057W--YOR061W_W__007	244.918	176.247	313.589	1.77926	0.831276	0.0124368	0.720066
YDR419W--W303_contig00362_W__001	169.905	122.11	217.699	1.7828	0.834149	0.0124901	0.720524
YHR193C-A--YHR198C_C__013	65.2506	42.1945	88.3067	2.09285	1.06547	0.0124701	0.720524
YGR020C--YGR022C_C__002	22.5726	11.2469	33.8983	3.01402	1.59169	0.0125582	0.723146
YHR021C--YHR022C_C__001	148.531	103.073	193.99	1.88206	0.912312	0.012637	0.725056
YPR006C--YPR007C_C__002	46.623	25.6827	67.5632	2.63069	1.39544	0.0126326	0.725056
YJL133C-A--YJL131C_C__007	84.8816	56.8122	112.951	1.98815	0.991424	0.0126847	0.725672
YLR154W-F--W303_contig00230_W__019	86596.9	133622	39572	0.29615	-1.7556	0.0126934	0.725672
YOL069W--YOL061W_W__006	32.1514	11.7391	52.5636	4.47764	2.16274	0.0127204	0.725909
YNL146W--YNL145W_W	401.231	512.262	290.201	0.566509	-0.819829	0.012818	0.730165
YKL074C--YKL065C_C__006	82.269	54.062	110.476	2.0435	1.03104	0.0129361	0.732983
YKL219W--YKL217W_W__011	87.3102	59.7978	114.823	1.92018	0.941245	0.0129213	0.732983
YNR048W--YNR058W_W__028	47.6571	30.145	65.1691	2.16185	1.11227	0.0129366	0.732983
YJR151C--YJR156C_C__007	49.9144	31.8037	68.0252	2.13891	1.09688	0.0129679	0.733448
YKR004C--YKR005C_C	107.256	72.8532	141.659	1.94445	0.959362	0.0131027	0.738445
YLR188W--YLR190W_W__006	8.37262	15.8911	0.854125	0.0537486	-4.21763	0.0130852	0.738445
YHR013C--YHR016C_C__007	121.023	81.6602	160.385	1.96405	0.973834	0.0131809	0.741537
YER040W--YER041W_W	197.077	141.18	252.974	1.79185	0.841454	0.013249	0.744052
YGL099W--YGL098W_W__002	200.336	267.581	133.091	0.497386	-1.00756	0.0133659	0.749291
YDR339C--YDR341C_C__002	69.7636	46.0576	93.4696	2.02941	1.02106	0.0134012	0.749946
YHR028W-A--YHR032W_W__002	11.1296	17.9886	4.27063	0.237408	-2.07456	0.0135224	0.754608
YLL018C--YLL013C_C__017	442.322	558.715	325.928	0.583353	-0.777559	0.013532	0.754608
YJL166W--YJL161W_W__019	11.9482	5.02951	18.867	3.75125	1.90737	0.0136364	0.7591
W303_contig00295--YOR193W_W__003	109.757	74.0945	145.419	1.96261	0.972775	0.01367	0.759639
YDL218W--YDL212W_W__016	57.5382	36.127	78.9495	2.18533	1.12785	0.0137986	0.765447
YPR002W--YPR008W_W__025	127.949	89.9642	165.934	1.84444	0.883184	0.013833	0.76602
YKR038C--YKR043C_C__012	6.90221	1.47676	12.3277	8.34779	3.06139	0.013896	0.768173
YBR290W--YBR293W_W__003	58.1985	37.165	79.232	2.1319	1.09214	0.0140501	0.77534
YBR092C--YBR093C_C	372.017	479.849	264.185	0.550559	-0.861031	0.0141611	0.777938
YNL291C--W303_contig00136_C__014	4.79267	0.674167	8.91116	13.218	3.72443	0.0141391	0.777938
YOL065C--YOL064C_C	353.641	264.339	442.943	1.67567	0.744735	0.0141706	0.777938
YNL106C--YNL104C_C	3667.17	2830.36	4503.99	1.59132	0.670221	0.014275	0.782321
YBR098W--YBR103W_W__004	6.06187	10.8616	1.26214	0.116202	-3.1053	0.0143037	0.782543
YPL220W--YPL219W_W	313.384	400.703	226.065	0.564172	-0.825792	0.0143515	0.783808
YMR118C--YMR120C_C__010	52.6423	30.2199	75.0646	2.48394	1.31263	0.0145814	0.794463
YPL173W--YPL170W_W__007	15.7768	7.12694	24.4267	3.42738	1.7771	0.0145966	0.794463
YOR053W--YOR055W_W__001	13.1716	5.10444	21.2388	4.16085	2.05688	0.0146285	0.794842
YLR129W--YLR133W_W__007	17.5558	8.11145	27.0002	3.32865	1.73494	0.0146552	0.794933
YDR501W--YDR509W_W__027	14.3906	6.68818	22.093	3.30328	1.7239	0.0147128	0.795937
YLR263W--YLR264W_W	57.8037	78.407	37.2005	0.474454	-1.07566	0.0147254	0.795937
YOL094C--YOL089C_C__015	10.741	3.99151	17.4905	4.38193	2.13157	0.0147488	0.795937
YHR132W-A--YHR134W_W__002	3.4165	0	6.833	Inf	Inf	0.0147996	0.797325
YER149C--YER151C_C__005	11.5463	4.30185	18.7908	4.36806	2.12699	0.014868	0.799652
YDL215C--YDL214C_C__002	46.9129	29.0535	64.7722	2.22941	1.15666	0.0150259	0.806777
YDR067C--YDR069C_C__002	14.2044	6.50627	21.9024	3.36636	1.75119	0.0152123	0.809946
YJR033C--YJR036C_C__003	24.5348	14.0505	35.0191	2.49237	1.31752	0.0152104	0.809946
YKL106W--YKL101W_W__004	33.9675	20.3214	47.6135	2.34302	1.22837	0.0151586	0.809946
YLR332W--YLR335W_W__011	55.2895	35.3779	75.2011	2.12565	1.08791	0.0151798	0.809946
YOR302W--YOR303W_W	240.881	175.573	306.19	1.74394	0.802354	0.0151756	0.809946
YGR292W--YGR294W_W__001	127.927	91.2911	164.564	1.80262	0.850099	0.0152823	0.812311
YLR151C--YLR152C_C	131.521	92.1901	170.852	1.85326	0.890064	0.0153385	0.812582
YLR203C--YLR205C_C__001	134.415	94.5764	174.253	1.84245	0.881629	0.0153289	0.812582
YLR009W--YLR011W_W__003	8.73281	2.46126	15.0044	6.0962	2.60791	0.015374	0.813108
YBR031W--YBR032W_W	18.1273	27.8657	8.38884	0.301046	-1.73194	0.0155876	0.823034
YLL019W-A--YLL015W_W__014	32.1166	19.155	45.0781	2.35334	1.23471	0.015802	0.832972
YBL050W--YBL049W_W__002	169.685	104.432	234.938	2.24967	1.16972	0.0159053	0.83674
YJR042W--YJR046W_W__005	30.9591	17.3893	44.5288	2.5607	1.35654	0.0159441	0.83674
YLR154W-F--W303_contig00230_W__002	97265.4	151046	43484.8	0.287891	-1.79641	0.0159524	0.83674
YDR041W--YDR044W_W__010	176.284	121.961	230.607	1.89084	0.919024	0.0159839	0.83701
YGL125W--YGL123W_W__001	603.115	450.078	756.152	1.68005	0.748501	0.016092	0.841283
W303_contig00287--YOR134W_W__004	101.388	65.8226	136.954	2.08065	1.05703	0.0161329	0.842037
YDR126W--YDR127W_W	465.2	350.097	580.304	1.65755	0.729052	0.0161605	0.842093
YBR009C--YBR011C_C__002	9.13418	14.9281	3.3403	0.22376	-2.15998	0.0164616	0.856378
YIL039W--YIL036W_W__011	22.648	8.11145	37.1846	4.58421	2.19667	0.0165221	0.858124
YGR108W--W303_contig00273_W__003	45.7321	28.7432	62.7211	2.18212	1.12573	0.0168415	0.873287
YMR021C--YMR023C_C__001	68.0675	44.6023	91.5327	2.0522	1.03717	0.0168956	0.874666
YLR237W--YLR238W_W__001	433.301	574.692	291.909	0.50794	-0.977269	0.016978	0.8775
YOR335C--YOR339C_C__001	33.0682	20.193	45.9434	2.27522	1.186	0.0170143	0.877948
YJL116C--YJL110C_C__013	57.743	38.31	77.1761	2.01452	1.01044	0.0170784	0.879826
YOR204W--YOR206W_W__006	22.1988	32.4779	11.9197	0.367009	-1.44611	0.0176544	0.908031
YGL145W--YGL141W_W__010	2.82509	5.65019	0	0	#NAME?	0.017764	0.912193
YHR015W--YHR017W_W__005	15.065	7.36235	22.7677	3.09245	1.62875	0.0178826	0.916802
YDR233C--YDR236C_C__003	4.58866	0.674167	8.50315	12.6128	3.65682	0.0179273	0.917612
YIL009C-A--YIL007C_C__002	46.6342	29.1819	64.0864	2.1961	1.13494	0.0179962	0.91966
YIL064W--YIL060W_W__003	213.183	154.364	272.002	1.76209	0.817287	0.0180999	0.922732
YOL021C--YOL018C_C__008	5.65081	1.16642	10.1352	8.68915	3.11921	0.0181144	0.922732
YFR013W--YFR019W_W__002	43.8949	60.3435	27.4463	0.454835	-1.13659	0.0182377	0.926042
YKL170W--YKL163W_W__021	8.54355	2.64318	14.4439	5.46461	2.45012	0.018213	0.926042
YPR053C--YPR059C_C__003	17.2726	8.47528	26.0699	3.07599	1.62105	0.0182733	0.926373
YKL052C--YKL050C_C__004	36.412	52.5424	20.2815	0.386003	-1.37332	0.0183802	0.930306
YOR220W--YOR222W_W__005	352.054	262.766	441.343	1.67961	0.748124	0.0186849	0.944228
YKL189W--YKL185W_W__004	7.33732	12.5203	2.15437	0.17207	-2.53893	0.0188433	0.95072
YHR054W-A--YHR056W-A_W__001	97.447	67.3849	127.509	1.89225	0.920103	0.0192298	0.968684
YDL022C-A--YDL023C_C__004	3.23155	0	6.4631	Inf	Inf	0.0192744	0.969391
YDR501W--YDR509W_W__026	23.5975	13.9221	33.2728	2.38992	1.25696	0.0193695	0.972637
YKL154W--YKL153W_W__001	6.66136	1.65867	11.6641	7.03216	2.81397	0.0194781	0.976331
YNR007C--YNR011C_C__006	10.4916	4.53726	16.4459	3.62463	1.85783	0.0195045	0.976331
YMR001C-A--YMR006C_C__001	221.877	282.424	161.331	0.571239	-0.807834	0.0195651	0.977823
YDL168W--YDL165W_W__006	3.19344	0	6.38689	Inf	Inf	0.0197239	0.983782
YLR154W-F--W303_contig00230_W__001	49387.6	75440.4	23334.8	0.309315	-1.69285	0.0197462	0.983782
YGL202W--YGL198W_W__011	43.6447	27.5768	59.7126	2.16532	1.11458	0.0198451	0.98716
YDR337W--YDR340W_W__008	3.17439	0	6.34879	Inf	Inf	0.0199546	0.991059
W303_contig00006--YAL068C_C__001	27.4089	26.5173	28.3004	1.06724	0.0938896	0.830134	1
W303_contig00006--YAL068C_C__002	0.204006	0	0.408011	Inf	Inf	1	1
W303_contig00006--YAL068C_C__003	0.246126	0.492253	0	0	#NAME?	0.934553	1
W303_contig00006--YAL068C_C__004	0.246126	0.492253	0	0	#NAME?	0.934553	1
W303_contig00006--YAL069W_W	1.95266	2.64318	1.26214	0.477507	-1.06641	0.643568	1
W303_contig00007--YAL059C-A_C__001	7.36016	9.14945	5.57087	0.608875	-0.715783	0.492907	1
W303_contig00007--YAL059C-A_C__002	4.86687	3.49926	6.23448	1.78166	0.833219	0.513164	1
W303_contig00007--YAL059C-A_C__003	6.31752	6.32435	6.31068	0.997839	-0.00312174	1	1
W303_contig00007--YAL059C-A_C__004	28.7028	29.8561	27.5495	0.922743	-0.116	0.799368	1
W303_contig00007--YAL059C-A_C__005	57.9813	60.4825	55.4801	0.91729	-0.12455	0.993893	1
W303_contig00007--YAL059C-A_C__006	81.0364	89.75	72.3228	0.805825	-0.311461	0.860095	1
W303_contig00007--YAL059C-A_C__007	118.679	113.956	123.402	1.08289	0.11489	0.700597	1
W303_contig00007--YAL059C-A_C__008	78.4881	74.8008	82.1754	1.09859	0.135654	0.75635	1
W303_contig00007--YAL059C-A_C__009	221.89	215.713	228.067	1.05727	0.0803452	0.984324	1
W303_contig00007--YAL059C-A_C__010	231.958	220.218	243.697	1.10662	0.146154	0.949348	1
W303_contig00007--YAL059C-A_C__011	100.065	92.5219	107.609	1.16306	0.217928	0.663462	1
W303_contig00007--YAL059C-A_C__012	8.67049	8.91404	8.42695	0.945356	-0.0810697	0.895459	1
W303_contig00007--YAL059C-A_C__013	8.43108	7.6192	9.24297	1.21312	0.278717	0.867382	1
W303_contig00007--YAL059C-A_C__014	9.82751	13.0125	6.64249	0.510468	-0.970106	0.316171	1
W303_contig00007--YAL059C-A_C__015	4.8935	6.81661	2.97039	0.435758	-1.1984	0.346188	1
W303_contig00007--YAL059C-A_C__016	5.98435	9.07451	2.89418	0.318935	-1.64866	0.535496	1
W303_contig00007--YAL059C-A_C__017	19.7004	23.8741	15.5267	0.650355	-0.620701	0.398289	1
W303_contig00007--YAL059C-A_C__018	19.1345	14.7996	23.4694	1.58581	0.665219	0.303285	1
W303_contig00007--YAL059C-A_C__019	7.98095	7.12694	8.83496	1.23966	0.309939	0.838657	1
W303_contig00007--YAL059C-A_C__020	2.34334	0.492253	4.19442	8.52087	3.091	0.203223	1
W303_contig00007--YAL062W_W__001	152.92	140.238	165.602	1.18086	0.239841	0.554237	1
W303_contig00007--YAL062W_W__002	120.096	117.274	122.918	1.04813	0.0678172	0.968179	1
W303_contig00007--YAL062W_W__003	45.8321	45.6937	45.9704	1.00605	0.00870746	1	1
W303_contig00007--YAL062W_W__004	4.56485	3.18892	5.94078	1.86294	0.897582	0.446711	1
W303_contig00007--YAL062W_W__005	11.2107	12.2099	10.2114	0.836318	-0.257876	0.914638	1
W303_contig00007--YAL062W_W__006	9.62477	13.1945	6.05508	0.458911	-1.12371	0.227396	1
W303_contig00007--YAL062W_W__007	9.90578	11.7926	8.01893	0.679996	-0.556402	0.528727	1
W303_contig00007--YAL062W_W__008	12.6915	15.6557	9.72719	0.621319	-0.686595	0.404968	1
W303_contig00007--YAL062W_W__009	16.3982	18.3524	14.4439	0.787033	-0.345505	0.711969	1
W303_contig00007--YAL062W_W__010	55.3801	55.3675	55.3927	1.00046	0.000657337	0.902445	1
W303_contig00007--YAL062W_W__011	0.446114	0	0.892228	Inf	Inf	0.813722	1
W303_contig00013--YAR014C_C__001	214.064	234.611	193.517	0.82484	-0.277813	0.510167	1
W303_contig00013--YAR014C_C__002	6349.21	5773.14	6925.28	1.19957	0.262515	0.448838	1
W303_contig00013--YAR014C_C__003	24418.9	23616.4	25221.5	1.06797	0.0948688	0.944569	1
W303_contig00013--YAR015W_W__001	36.765	33.7513	39.7787	1.17859	0.237056	0.771729	1
W303_contig00013--YAR015W_W__004	3.68972	1.47676	5.90267	3.99705	1.99893	0.247977	1
W303_contig00013--YAR015W_W__005	4.31677	0.984506	7.64903	7.76941	2.9578	0.0670163	1
W303_contig00013--YAR015W_W__006	3.42178	0.674167	6.16939	9.15113	3.19395	0.256338	1
W303_contig00013--YAR015W_W__007	4.24682	2.51476	5.97888	2.37752	1.24946	0.335687	1
W303_contig00013--YAR015W_W__008	143.824	154.224	133.423	0.865123	-0.209023	0.616378	1
W303_contig00016--YAR053W_W__001	176.317	140.709	211.925	1.50612	0.59084	0.323919	1
W303_contig00016--YAR053W_W__002	52.2707	42.0981	62.4432	1.48328	0.56879	0.261209	1
W303_contig00016--YAR053W_W__003	63.2315	63.372	63.091	0.995566	-0.00641098	1	1
W303_contig00016--YAR053W_W__004	45.0527	41.317	48.7883	1.18083	0.239802	0.556434	1
W303_contig00016--YAR053W_W__005	2.30781	2.46126	2.15437	0.875309	-0.192136	0.925435	1
W303_contig00024--YAR069C_C__001	6.23258	3.8096	8.65556	2.27204	1.18399	0.335241	1
W303_contig00024--YAR069C_C__002	13.0652	7.74762	18.3827	2.3727	1.24653	0.148466	1
W303_contig00024--YAR069C_C__003	50.1975	48.0266	52.3684	1.0904	0.124863	0.836977	1
W303_contig00024--YAR069C_C__004	42.3681	32.5313	52.2048	1.60476	0.682353	0.114661	1
W303_contig00024--YAR069C_C__005	28.8386	24.3664	33.3109	1.36708	0.451101	0.34732	1
W303_contig00030--YFL063W_W__001	7.55085	7.49077	7.61092	1.01604	0.0229567	1	1
W303_contig00030--YFL063W_W__002	45.6629	48.3369	42.9889	0.889359	-0.169163	0.719998	1
W303_contig00030--YFL063W_W__003	37.4159	40.8461	33.9856	0.83204	-0.265275	0.544674	1
W303_contig00030--YFL063W_W__004	7.01906	7.98303	6.05508	0.758495	-0.398789	0.731782	1
W303_contig00030--YFL063W_W__005	0.204006	0	0.408011	Inf	Inf	1	1
W303_contig00030--YFL065C_C	192.26	193.679	190.84	0.985339	-0.0213082	0.866884	1
W303_contig00033--YFL001W_W__001	1621.76	1489.38	1754.13	1.17776	0.236046	0.466082	1
W303_contig00033--YFL001W_W__002	88.1404	97.0377	79.2432	0.816623	-0.292259	0.431314	1
W303_contig00033--YFL001W_W__003	7.95117	7.43728	8.46505	1.13819	0.186743	1	1
W303_contig00033--YFL001W_W__004	9.63135	5.59669	13.666	2.4418	1.28794	0.206291	1
W303_contig00033--YFL001W_W__005	2.36067	2.64318	2.07816	0.786235	-0.346968	0.924178	1
W303_contig00033--YFL001W_W__006	1.27545	1.65867	0.892228	0.537917	-0.894544	0.844256	1
W303_contig00033--YFL001W_W__007	3.16292	3.31735	3.00849	0.906897	-0.14099	1	1
W303_contig00033--YFL001W_W__008	4.48451	5.96052	3.00849	0.504736	-0.986399	0.422563	1
W303_contig00033--YFL002C_C__001	120.029	112.586	127.471	1.13221	0.179137	0.672209	1
W303_contig00033--YFL002C_C__002	5.21227	4.48377	5.94078	1.32495	0.40594	0.818836	1
W303_contig00033--YFL002C_C__003	22.8481	25.4258	20.2704	0.797236	-0.326921	0.596096	1
W303_contig00033--YFL002C_C__004	10.1319	6.55976	13.7041	2.08912	1.06289	0.179086	1
W303_contig00034--YCL073C_C__001	5.1173	3.8096	6.42499	1.68653	0.754056	0.624295	1
W303_contig00034--YCL073C_C__002	16.6517	15.3668	17.9366	1.16723	0.223091	0.920372	1
W303_contig00034--YCL073C_C__003	12.3051	7.56571	17.0444	2.25285	1.17175	0.224775	1
W303_contig00034--YCL073C_C__004	6.57672	4.61219	8.54125	1.85189	0.888996	0.52278	1
W303_contig00034--YCL073C_C__005	0.204006	0	0.408011	Inf	Inf	1	1
W303_contig00034--YCL073C_C__011	0.204006	0	0.408011	Inf	Inf	1	1
W303_contig00034--YCL073C_C__013	0.427063	0	0.854125	Inf	Inf	0.819639	1
W303_contig00034--YCL076W_W__001	2.55394	2.95352	2.15437	0.729424	-0.455171	0.804754	1
W303_contig00034--YCL076W_W__002	0.246126	0.492253	0	0	#NAME?	0.934553	1
W303_contig00034--YCL076W_W__003	0.204006	0	0.408011	Inf	Inf	1	1
W303_contig00036--YCL064C_C__001	21.8474	24.4199	19.275	0.789315	-0.341328	0.784815	1
W303_contig00036--YCL064C_C__002	1.68444	2.51476	0.854125	0.339646	-1.5579	0.643219	1
W303_contig00036--YCL064C_C__003	0.560141	0.674167	0.446114	0.661726	-0.595694	1	1
W303_contig00036--YCL064C_C__004	17.4355	18.8981	15.9728	0.845205	-0.242628	0.891963	1
W303_contig00036--YCL064C_C__005	0.427063	0	0.854125	Inf	Inf	0.819639	1
W303_contig00036--YCL065W_W	0.806267	1.16642	0.446114	0.382464	-1.3866	0.881377	1
W303_contig00039--YCL017C_C__001	965.351	942.393	988.309	1.04872	0.0686328	0.842816	1
W303_contig00039--YCL017C_C__002	1.8998	2.46126	1.33834	0.543762	-0.878952	0.733075	1
W303_contig00039--YCL017C_C__003	1.05239	1.65867	0.446114	0.268959	-1.89454	0.640389	1
W303_contig00039--YCL017C_C__006	0.829336	1.65867	0	0	#NAME?	0.394688	1
W303_contig00039--YCL018W_W__001	2522.16	2235.41	2808.91	1.25655	0.329472	0.285014	1
W303_contig00039--YCL018W_W__002	1343.8	1251.76	1435.83	1.14704	0.197922	0.578126	1
W303_contig00039--YCL018W_W__004	1301.68	1691.02	912.349	0.539527	-0.890234	0.531874	1
W303_contig00039--YCL018W_W__005	131.506	171.496	91.5169	0.53364	-0.906062	0.540403	1
W303_contig00040--YCR019W_W__001	16.5584	15.4738	17.6429	1.14018	0.189263	0.823257	1
W303_contig00040--YCR019W_W__002	11.6762	13.141	10.2114	0.777067	-0.36389	0.686107	1
W303_contig00040--YCR019W_W__003	33.0762	36.1055	30.0468	0.832194	-0.265009	0.622917	1
W303_contig00040--YCR020C_C__001	45.1203	57.5934	32.6473	0.566859	-0.818939	0.077668	1
W303_contig00040--YCR020C_C__002	2.78469	3.00701	2.56238	0.852135	-0.230846	1	1
W303_contig00040--YCR020C_C__003	10.6832	14.1255	7.24102	0.512621	-0.964035	0.236857	1
W303_contig00040--YCR020C_C__004	33.6017	34.083	33.1204	0.971756	-0.0413345	0.969803	1
W303_contig00040--YCR020C_C__005	67.5796	73.6129	61.5463	0.83608	-0.258287	0.565647	1
W303_contig00042--YCR041W_W	0.783198	0.674167	0.892228	1.32345	0.404306	1	1
W303_contig00042--YCR042C_C	99.6047	105.598	93.6109	0.886479	-0.173841	0.718306	1
W303_contig00043--YCR104W_W	4.86687	3.49926	6.23448	1.78166	0.833219	0.513164	1
W303_contig00061--YIL162W_W__001	513.06	511.866	514.253	1.00466	0.00671268	0.994726	1
W303_contig00061--YIL162W_W__002	752.294	709.312	795.277	1.12119	0.165035	0.598821	1
W303_contig00061--YIL162W_W__003	733.453	689.997	776.91	1.12596	0.171157	0.594218	1
W303_contig00061--YIL162W_W__004	493.529	441.1	545.959	1.23772	0.307688	0.345226	1
W303_contig00061--YIL162W_W__005	644.579	593.205	695.953	1.17321	0.23046	0.446457	1
W303_contig00061--YIL162W_W__006	556.149	529.769	582.529	1.09959	0.136967	0.689635	1
W303_contig00061--YIL162W_W__007	624.971	620.975	628.968	1.01287	0.0184524	0.995489	1
W303_contig00061--YIL162W_W__008	994.207	1012.76	975.649	0.963353	-0.0538636	0.760883	1
W303_contig00061--YIL162W_W__009	648.203	654.202	642.204	0.98166	-0.0267045	0.834872	1
W303_contig00061--YIL162W_W__010	479.401	483.369	475.432	0.983579	-0.0238874	0.807589	1
W303_contig00061--YIL162W_W__011	92.859	108.156	77.5619	0.717129	-0.479696	0.199085	1
W303_contig00061--YIL162W_W__012	33.2953	32.3494	34.2412	1.05848	0.0819941	0.830315	1
W303_contig00061--YIL162W_W__013	46.2496	50.7233	41.7759	0.823605	-0.279975	0.55357	1
W303_contig00061--YIL162W_W__014	47.6751	44.217	51.1332	1.15642	0.20966	0.669631	1
W303_contig00061--YIL162W_W__015	1.1243	1.84059	0.408011	0.221674	-2.17349	0.63681	1
W303_contig00061--YIL162W_W__016	33.4216	38.6952	28.148	0.727429	-0.459121	0.344811	1
W303_contig00061--YIL162W_W__017	82.9537	72.9602	92.9473	1.27395	0.349303	0.391283	1
W303_contig00061--YIL162W_W__018	81.8294	86.0476	77.6111	0.901955	-0.148872	0.676998	1
W303_contig00061--YIL162W_W__019	39.5339	40.3004	38.7675	0.961962	-0.0559484	0.852362	1
W303_contig00061--YIL162W_W__020	7.8298	7.30886	8.35074	1.14255	0.192258	0.903878	1
W303_contig00061--YIL162W_W__021	1.47946	1.65867	1.30024	0.783904	-0.351252	1	1
W303_contig00061--YIL162W_W__022	0.204006	0	0.408011	Inf	Inf	1	1
W303_contig00061--YIL162W_W__023	3.19173	2.15093	4.23252	1.96777	0.976561	0.633911	1
W303_contig00061--YIL162W_W__024	88.5937	62.7727	114.415	1.82268	0.866063	0.0301993	1
W303_contig00061--YIL162W_W__025	103.498	76.3524	130.643	1.71105	0.774885	0.0482583	1
W303_contig00061--YIL162W_W__026	93.783	68.3694	119.197	1.74342	0.801919	0.0449713	1
W303_contig00061--YIL162W_W__027	125.552	99.1565	151.947	1.5324	0.615788	0.116601	1
W303_contig00061--YIL162W_W__028	90.8331	72.4144	109.252	1.5087	0.593309	0.138414	1
W303_contig00061--YIL162W_W__029	6.42351	6.01402	6.833	1.13618	0.184191	0.879355	1
W303_contig00061--YIL166C_C__001	175.843	173.658	178.028	1.02517	0.0358589	0.916469	1
W303_contig00061--YIL166C_C__002	59.1553	52.2	66.1106	1.26649	0.340831	0.451004	1
W303_contig00061--YIL166C_C__003	1.57443	2.33284	0.816023	0.349798	-1.51541	0.645111	1
W303_contig00061--YIL166C_C__004	3.44555	2.69667	4.19442	1.55541	0.637293	0.632502	1
W303_contig00061--YIL166C_C__005	38.2584	37.0365	39.4803	1.06598	0.0921828	0.929575	1
W303_contig00061--YIL166C_C__006	4.92133	4.7941	5.04855	1.05307	0.074607	1	1
W303_contig00061--YIL166C_C__007	4.81499	4.17343	5.45656	1.30745	0.386758	0.77464	1
W303_contig00061--YIL166C_C__008	2.43687	2.64318	2.23057	0.843897	-0.244861	0.930709	1
W303_contig00061--YIL166C_C__009	1.97842	1.84059	2.11626	1.14978	0.201352	1	1
W303_contig00061--YIL166C_C__010	6.08947	4.97602	7.20291	1.44753	0.533588	0.705995	1
W303_contig00061--YIL166C_C__011	23.8043	21.3594	26.2493	1.22893	0.297407	0.541487	1
W303_contig00061--YIL166C_C__012	10.5082	5.15793	15.8585	3.07458	1.62039	0.0589981	1
W303_contig00061--YIL166C_C__013	20.509	17.6247	23.3932	1.32729	0.408488	0.524639	1
W303_contig00061--YIL166C_C__014	14.8533	11.8461	17.8604	1.5077	0.592353	0.368291	1
W303_contig00061--YIL166C_C__015	15.6765	14.2324	17.1206	1.20293	0.26655	0.633531	1
W303_contig00063--YIR020C_C__001	198.822	184.455	213.188	1.15577	0.20886	0.597842	1
W303_contig00063--YIR020C_C__002	165.401	196.334	134.468	0.684893	-0.546049	0.547304	1
W303_contig00063--YIR020C_C__003	162.148	214.141	110.155	0.514406	-0.95902	0.526812	1
W303_contig00063--YIR020C_C__004	94.1744	124.861	63.4879	0.508469	-0.975769	0.494251	1
W303_contig00063--YIR020W-A_W__001	1.10025	0.492253	1.70825	3.47027	1.79505	0.752591	1
W303_contig00063--YIR020W-A_W__002	3.08063	4.045	2.11626	0.523179	-0.934623	0.8531	1
W303_contig00063--YIR020W-A_W__003	1.55136	1.84059	1.26214	0.685725	-0.544298	1	1
W303_contig00063--YIR020W-A_W__004	2.44359	1.84059	3.04659	1.65523	0.727031	0.763496	1
W303_contig00063--YIR020W-A_W__005	1.34736	1.84059	0.854125	0.46405	-1.10765	0.845819	1
W303_contig00064--YFL068W_W__001	3.73855	1.16642	6.31068	5.4103	2.43571	0.122851	1
W303_contig00064--YFL068W_W__002	7.61552	5.28636	9.94468	1.8812	0.911651	0.603591	1
W303_contig00064--YHL050C_C	18.3342	15.8376	20.8308	1.31527	0.395363	0.510334	1
W303_contig00065--YHL048W_W__001	21.542	19.9576	23.1265	1.15878	0.212609	0.72895	1
W303_contig00065--YHL048W_W__002	40.943	47.4273	34.4587	0.726558	-0.46085	0.283758	1
W303_contig00065--YHL048W_W__003	22.5124	21.6697	23.3551	1.07777	0.108056	0.82588	1
W303_contig00065--YHL048W_W__004	12.5953	10.2624	14.9281	1.45465	0.54067	0.574406	1
W303_contig00065--YHL048W_W__005	0.919315	0.984506	0.854125	0.867568	-0.204951	1	1
W303_contig00065--YHL048W_W__006	1.19523	1.16642	1.22403	1.04939	0.0695558	1	1
W303_contig00065--YHL049C_C	1.0812	0.492253	1.67015	3.39287	1.7625	0.755599	1
W303_contig00073--YHL006W-A_W__001	2.54332	0	5.08665	Inf	Inf	0.0464739	1
W303_contig00073--YHL006W-A_W__002	2.41524	0.674167	4.15632	6.16511	2.62413	0.198865	1
W303_contig00073--YHL006W-A_W__003	0.987204	0.674167	1.30024	1.92866	0.947599	0.90998	1
W303_contig00073--YHL006W-A_W__004	3.57593	4.66568	2.48617	0.532863	-0.908162	0.622963	1
W303_contig00073--YHL006W-A_W__005	2.27069	3.31735	1.22403	0.36898	-1.43839	0.502794	1
W303_contig00073--YHL006W-A_W__006	1.61253	2.33284	0.892228	0.382464	-1.3866	0.644442	1
W303_contig00073--YHL007C_C	275.067	292.237	257.897	0.882493	-0.180344	0.590349	1
W303_contig00078--YHR213W-A_W__001	31.5526	26.7207	36.3845	1.36166	0.445366	0.429091	1
W303_contig00078--YHR213W-A_W__002	29.3265	24.2594	34.3936	1.41774	0.503597	0.379806	1
W303_contig00083--YHR216W_W__003	1.66137	2.0225	1.30024	0.642887	-0.637364	1	1
W303_contig00083--YHR216W_W__004	114.265	111.58	116.95	1.04812	0.0678088	0.878393	1
W303_contig00083--YHR217C_C__001	3.7642	3.62768	3.90072	1.07526	0.104691	1	1
W303_contig00083--YHR217C_C__002	0.446114	0	0.892228	Inf	Inf	0.813722	1
W303_contig00083--YHR217C_C__003	0.204006	0	0.408011	Inf	Inf	1	1
W303_contig00083--YHR217C_C__004	2.57569	1.65867	3.49271	2.10572	1.07432	0.659393	1
W303_contig00083--YHR217C_C__005	11.3446	6.94503	15.7442	2.26697	1.18076	0.181724	1
W303_contig00083--YHR217C_C__007	3.41576	3.00701	3.82451	1.27187	0.346947	0.874689	1
W303_contig00083--YHR217C_C__008	0.408011	0	0.816023	Inf	Inf	0.825852	1
W303_contig00088--YEL077C_C	32.851	31.8037	33.8983	1.06586	0.092019	0.836714	1
W303_contig00088--YEL077W-A_W__001	16.618	16.4583	16.7777	1.01941	0.0277279	1	1
W303_contig00088--YEL077W-A_W__002	1.06215	0.492253	1.63205	3.31546	1.72921	0.776046	1
W303_contig00091--YER138W-A_W__001	23.1731	24.6232	21.723	0.882217	-0.180795	0.801419	1
W303_contig00091--YER138W-A_W__002	574.431	508.752	640.11	1.2582	0.331357	0.299017	1
W303_contig00091--YER139C_C__001	230.516	225.483	235.548	1.04464	0.0630022	0.925154	1
W303_contig00091--YER139C_C__002	96.919	104.09	89.7483	0.86222	-0.213871	0.581262	1
W303_contig00091--YER139C_C__003	3546.8	3420.74	3672.87	1.07371	0.102599	0.735839	1
W303_contig00091--YER139C_C__004	166.385	149.045	183.724	1.23268	0.301793	0.487351	1
W303_contig00092--YER161C_C__001	158.255	156.707	159.802	1.01975	0.0282194	0.910885	1
W303_contig00092--YER161C_C__002	82.1725	84.0572	80.2878	0.955157	-0.0661905	0.91393	1
W303_contig00092--YER161C_C__003	4786.61	4178.54	5394.67	1.29104	0.368535	0.60258	1
W303_contig00092--YER161C_C__004	3508.29	3239.63	3776.95	1.16586	0.221394	0.750875	1
W303_contig00092--YER164W_W__001	49.7014	54.5755	44.8273	0.821381	-0.283877	0.976765	1
W303_contig00092--YER164W_W__002	40.1386	40.8461	39.4311	0.965356	-0.0508674	0.907376	1
W303_contig00092--YER164W_W__003	18.7151	19.7222	17.708	0.897874	-0.155415	0.783287	1
W303_contig00092--YER164W_W__004	0.58321	1.16642	0	0	#NAME?	0.606828	1
W303_contig00092--YER164W_W__005	0.692241	0.492253	0.892228	1.81254	0.858014	1	1
W303_contig00092--YER164W_W__006	7.54109	8.65719	6.42499	0.742156	-0.430205	0.71819	1
W303_contig00092--YER164W_W__007	25.334	19.9576	30.7104	1.53879	0.621792	0.27609	1
W303_contig00092--YER164W_W__008	4.55446	4.43027	4.67864	1.05606	0.0786926	0.995097	1
W303_contig00092--YER164W_W__009	1.02932	1.16642	0.892228	0.764929	-0.386603	1	1
W303_contig00092--YER164W_W__010	1.39521	0.674167	2.11626	3.13908	1.65034	0.598178	1
W303_contig00092--YER164W_W__011	18.5161	21.0705	15.9617	0.757536	-0.400613	0.5227	1
W303_contig00092--YER164W_W__012	88.0005	100.43	75.5711	0.752475	-0.410284	0.248835	1
W303_contig00092--YER164W_W__013	379.319	399.547	359.091	0.898746	-0.154015	0.56973	1
W303_contig00092--YER164W_W__014	772.907	841.771	704.044	0.836384	-0.257762	0.33558	1
W303_contig00092--YER164W_W__015	204.017	217.19	190.845	0.8787	-0.186558	0.538899	1
W303_contig00092--YER164W_W__016	184.28	194.546	174.013	0.894456	-0.160918	0.636444	1
W303_contig00097--YKL224C_C__001	2.92081	3.31735	2.52427	0.760932	-0.394161	0.89346	1
W303_contig00113--YJL216C_C__001	22.282	22.5473	22.0167	0.976471	-0.0343504	0.930573	1
W303_contig00113--YJL216C_C__002	0.919315	0.984506	0.854125	0.867568	-0.204951	1	1
W303_contig00113--YJL216C_C__003	1.23333	1.16642	1.30024	1.11473	0.15669	1	1
W303_contig00113--YJL216C_C__004	16.1038	18.4273	13.7803	0.74782	-0.419237	0.511218	1
W303_contig00113--YJL216C_C__005	15.1581	17.9886	12.3277	0.685306	-0.54518	0.480361	1
W303_contig00113--YJL216C_C__006	2.15265	2.15093	2.15437	1.0016	0.00230511	1	1
W303_contig00113--YJL216C_C__007	4.8962	5.52176	4.27063	0.773417	-0.370681	0.922949	1
W303_contig00113--YJL216C_C__008	39.2562	35.1425	43.3699	1.23412	0.303478	0.619678	1
W303_contig00113--YJL216C_C__009	61.9923	52.5318	71.4528	1.36018	0.443801	0.374963	1
W303_contig00113--YJL216C_C__010	46.8455	38.6952	54.9958	1.42126	0.507167	0.293054	1
W303_contig00113--YJL216C_C__011	35.4185	35.7417	35.0954	0.981916	-0.0263286	0.972092	1
W303_contig00113--YJL216C_C__012	9.54333	7.98303	11.1036	1.3909	0.476024	0.622904	1
W303_contig00113--YJL219W_W__001	0.764146	0.674167	0.854125	1.26693	0.341341	1	1
W303_contig00113--YJL219W_W__002	0.696258	0.984506	0.408011	0.414433	-1.27079	0.878888	1
W303_contig00114--YJL136W-A_W__001	2.82583	2.64318	3.00849	1.13821	0.186766	1	1
W303_contig00114--YJL136W-A_W__002	7.2669	6.32435	8.20945	1.29807	0.376367	0.768216	1
W303_contig00114--YJL136W-A_W__003	28.8122	29.7812	27.8432	0.934926	-0.0970752	0.923672	1
W303_contig00114--YJL136W-A_W__004	4.97642	6.01402	3.93882	0.65494	-0.610564	0.706152	1
W303_contig00114--YJL137C_C__001	5532.91	6120.4	4945.41	0.808021	-0.307536	0.321022	1
W303_contig00114--YJL137C_C__002	21488.8	24363	18614.6	0.76405	-0.388262	0.207984	1
W303_contig00115--YJL044C_C__001	432.387	442.287	422.487	0.955232	-0.0660763	0.864359	1
W303_contig00115--YJL044C_C__002	307.959	311.338	304.58	0.978293	-0.0316613	0.931633	1
W303_contig00115--YJL044C_C__003	19.1186	21.5627	16.6745	0.773301	-0.370898	0.518643	1
W303_contig00115--YJL044C_C__004	39.2885	31.2794	47.2976	1.5121	0.596555	0.365806	1
W303_contig00115--YJL044C_C__005	53.4135	46.9351	59.892	1.27606	0.351696	0.490546	1
W303_contig00115--YJL044C_C__006	36.6979	31.0975	42.2983	1.36018	0.443801	0.512645	1
W303_contig00115--YJL044C_C__008	162.604	136.642	188.566	1.38	0.464667	0.195067	1
W303_contig00115--YJL045W_W__001	5.50322	4.17343	6.833	1.63726	0.711287	0.546717	1
W303_contig00116--YJL037W_W__001	445.48	456.498	434.461	0.951725	-0.0713829	0.974346	1
W303_contig00116--YJL037W_W__002	625.682	634.854	616.51	0.971106	-0.0422987	1	1
W303_contig00116--YJL037W_W__003	588.609	615.346	561.873	0.913102	-0.131152	0.745735	1
W303_contig00116--YJL037W_W__004	0.541089	0.674167	0.408011	0.605208	-0.724498	1	1
W303_contig00116--YJL037W_W__005	0.65012	0	1.30024	Inf	Inf	0.615282	1
W303_contig00116--YJL037W_W__006	3.54286	1.47676	5.60897	3.79816	1.9253	0.291296	1
W303_contig00116--YJL037W_W__007	5.93028	4.17343	7.68713	1.84192	0.881212	0.427224	1
W303_contig00116--YJL037W_W__008	3.34581	4.53726	2.15437	0.474817	-1.07456	0.704426	1
W303_contig00116--YJL037W_W__009	2.62757	0.984506	4.27063	4.33784	2.11698	0.33895	1
W303_contig00116--YJL037W_W__010	0.654138	0.492253	0.816023	1.65773	0.72921	1	1
W303_contig00116--YJL037W_W__011	1.02932	1.16642	0.892228	0.764929	-0.386603	1	1
W303_contig00116--YJL037W_W__012	0.673189	0.492253	0.854125	1.73514	0.795049	1	1
W303_contig00116--YJL037W_W__013	0.897225	1.34833	0.446114	0.330863	-1.59569	0.883113	1
W303_contig00116--YJL037W_W__014	0.920294	1.84059	0	0	#NAME?	0.38161	1
W303_contig00116--YJL037W_W__015	4.23654	0.492253	7.98083	16.2129	4.01907	0.0243428	1
W303_contig00116--YJL037W_W__017	262.711	219.02	306.402	1.39897	0.484365	0.565504	1
W303_contig00116--YJL037W_W__018	152.409	120.505	184.312	1.52949	0.613051	0.21326	1
W303_contig00116--YJL037W_W__019	2.80374	3.00701	2.60048	0.864806	-0.209551	1	1
W303_contig00116--YJL037W_W__020	0.541089	0.674167	0.408011	0.605208	-0.724498	1	1
W303_contig00116--YJL039C_C__001	918.401	996.048	840.753	0.844089	-0.244533	0.463664	1
W303_contig00116--YJL039C_C__002	3.04987	3.49926	2.60048	0.743151	-0.428273	0.897869	1
W303_contig00116--YJL039C_C__003	2.2436	2.33284	2.15437	0.923494	-0.114825	1	1
W303_contig00116--YJL039C_C__004	0.223057	0	0.446114	Inf	Inf	1	1
W303_contig00125--YJR030C_C	127.561	139.446	115.677	0.829545	-0.269608	0.475668	1
W303_contig00125--YJR032W_W__001	3313.05	3216.11	3409.98	1.06028	0.0844464	0.742437	1
W303_contig00125--YJR032W_W__002	42.8594	53.1096	32.6092	0.613998	-0.703694	0.140017	1
W303_contig00125--YJR032W_W__003	57.8789	65.8867	49.8711	0.756922	-0.401784	0.36429	1
W303_contig00125--YJR032W_W__004	66.4664	73.9982	58.9347	0.796434	-0.328373	0.427358	1
W303_contig00125--YJR032W_W__005	15.7865	19.2834	12.2896	0.637313	-0.649926	0.350654	1
W303_contig00125--YJR032W_W__006	2.94084	4.17343	1.70825	0.409316	-1.28871	0.507572	1
W303_contig00125--YJR032W_W__007	0.246126	0.492253	0	0	#NAME?	0.934553	1
W303_contig00125--YJR032W_W__009	1.03334	1.65867	0.408011	0.245987	-2.02335	0.641384	1
W303_contig00125--YJR032W_W__010	2.9887	3.00701	2.97039	0.987822	-0.0176774	1	1
W303_contig00125--YJR032W_W__011	1.05813	0	2.11626	Inf	Inf	0.348626	1
W303_contig00125--YJR032W_W__012	2.52829	0.492253	4.56433	9.27233	3.21293	0.217578	1
W303_contig00125--YJR032W_W__013	4.25961	0.984506	7.53472	7.6533	2.93608	0.0684135	1
W303_contig00125--YJR032W_W__014	1.5233	0	3.04659	Inf	Inf	0.190639	1
W303_contig00125--YJR032W_W__015	1.19121	0.674167	1.70825	2.53387	1.34134	0.739093	1
W303_contig00125--YJR032W_W__016	9.0015	10.3159	7.68713	0.745175	-0.424348	0.680342	1
W303_contig00132--YJR161C_C__001	1295.61	1263	1328.22	1.05164	0.0726453	0.840492	1
W303_contig00132--YJR161C_C__002	468.032	444.289	491.775	1.10688	0.146501	0.596382	1
W303_contig00132--YJR161C_C__003	215.211	213.958	216.464	1.01171	0.0167973	0.984072	1
W303_contig00132--YJR161C_C__004	123.136	135.85	110.422	0.812819	-0.298993	0.495697	1
W303_contig00135--YNL338W_W__001	18.4767	19.2834	17.6699	0.916328	-0.126064	0.899018	1
W303_contig00135--YNL338W_W__002	15.3812	17.9886	12.7738	0.710106	-0.493894	0.5246	1
W303_contig00136--YNL333W_W__001	6.4406	4.30185	8.57936	1.99434	0.995912	0.424673	1
W303_contig00136--YNL333W_W__002	9.90652	8.78562	11.0274	1.25517	0.32788	0.795655	1
W303_contig00136--YNL333W_W__003	10.281	12.4668	8.09514	0.649336	-0.622962	0.468716	1
W303_contig00136--YNL334C_C	46.357	48.9362	43.7779	0.894592	-0.160698	0.780744	1
W303_contig00140--YNL282W_W__001	34.0837	41.1671	27.0002	0.655869	-0.608521	0.59005	1
W303_contig00140--YNL282W_W__002	3.10347	0.674167	5.53276	8.20681	3.03682	0.0958579	1
W303_contig00140--YNL282W_W__003	0.427063	0	0.854125	Inf	Inf	0.819639	1
W303_contig00140--YNL282W_W__006	4.4468	2.0225	6.87111	3.39733	1.7644	0.159048	1
W303_contig00140--YNL282W_W__007	2.47642	1.16642	3.78641	3.24618	1.69874	0.404133	1
W303_contig00140--YNL282W_W__008	0.858143	0.492253	1.22403	2.4866	1.31417	0.925273	1
W303_contig00140--YNL282W_W__009	4.99191	3.18892	6.7949	2.13078	1.09138	0.333677	1
W303_contig00140--YNL282W_W__010	12.4959	12.7022	12.2896	0.967515	-0.0476447	1	1
W303_contig00140--YNL282W_W__011	7.84179	7.18044	8.50315	1.18421	0.243926	0.797057	1
W303_contig00140--YNL284C_C__001	256.301	226.596	286.007	1.26219	0.335926	0.352546	1
W303_contig00142--YNL050C_C__001	88.7607	95.0793	82.4422	0.867089	-0.205749	0.70973	1
W303_contig00142--YNL050C_C__002	0.673189	0.492253	0.854125	1.73514	0.795049	1	1
W303_contig00142--YNL050C_C__003	3.54212	4.48377	2.60048	0.579977	-0.785933	0.622726	1
W303_contig00142--YNL050C_C__004	18.7562	19.3583	18.1541	0.937794	-0.0926567	0.83386	1
W303_contig00142--YNL050C_C__005	10.8316	8.11145	13.5517	1.67069	0.740442	0.431774	1
W303_contig00142--YNL050C_C__006	26.2585	38.8128	13.7041	0.353082	-1.50192	0.492074	1
W303_contig00142--YNL050C_C__007	31.8761	54.3187	9.43348	0.173669	-2.52559	0.357753	1
W303_contig00142--YNL050C_C__008	28.1709	45.608	10.7337	0.235347	-2.08714	0.462496	1
W303_contig00142--YNL050C_C__009	19.8321	27.2985	12.3658	0.452984	-1.14247	0.389972	1
W303_contig00142--YNL050C_C__010	16.4942	16.9506	16.0379	0.946156	-0.0798503	0.954479	1
W303_contig00142--YNL050C_C__011	7.49128	8.11145	6.87111	0.847087	-0.239417	0.787237	1
W303_contig00142--YNL050C_C__012	1.75037	0.492253	3.00849	6.11168	2.61157	0.394156	1
W303_contig00142--YNL050C_C__013	0.450132	0.492253	0.408011	0.828865	-0.27079	1	1
W303_contig00142--YNL050C_C__014	1.79651	1.47676	2.11626	1.43305	0.519085	1	1
W303_contig00142--YNL050C_C__015	0.787216	1.16642	0.408011	0.349798	-1.51541	0.88098	1
W303_contig00142--YNL050C_C__016	4.22702	5.52176	2.93228	0.531041	-0.913104	0.616243	1
W303_contig00142--YNL050C_C__017	11.684	10.2624	13.1056	1.27705	0.352817	0.764408	1
W303_contig00142--YNL050C_C__018	34.9598	31.076	38.8437	1.24996	0.321877	0.553635	1
W303_contig00142--YNL050C_C__019	139.576	136.589	142.563	1.04374	0.061756	0.906042	1
W303_contig00142--YNL050C_C__020	6.08373	6.63469	5.53276	0.833914	-0.262029	0.843708	1
W303_contig00142--YNL050C_C__021	15.993	9.58821	22.3978	2.33597	1.22402	0.108564	1
W303_contig00142--YNL050C_C__022	3.00809	3.93802	2.07816	0.527717	-0.922165	0.679881	1
W303_contig00142--YNL050C_C__023	37.2603	34.083	40.4376	1.18644	0.246644	0.635114	1
W303_contig00142--YNL050C_C__024	12.8246	11.7926	13.8565	1.17502	0.23268	0.851158	1
W303_contig00142--YNL050C_C__025	0.764146	0.674167	0.854125	1.26693	0.341341	1	1
W303_contig00142--YNL054W_W__001	24620.2	21941	27299.4	1.24422	0.31524	0.337477	1
W303_contig00142--YNL054W_W__003	14678.8	13539.3	15818.4	1.16833	0.224453	0.420909	1
W303_contig00142--YNL054W_W__004	10639.8	9156.32	12123.2	1.32403	0.404934	0.162226	1
W303_contig00142--YNL054W_W__005	11092.8	9683.87	12501.8	1.29099	0.368481	0.211026	1
W303_contig00142--YNL054W_W__006	7512.77	7036.4	7989.15	1.1354	0.183204	0.560402	1
W303_contig00142--YNL054W_W__008	21.8402	22.3653	21.315	0.953039	-0.0693933	0.852428	1
W303_contig00142--YNL054W_W__009	8.11771	7.36235	8.87306	1.20519	0.269265	0.729185	1
W303_contig00146--YNL034W_W__001	4.19798	2.82509	5.57087	1.97192	0.979603	0.523498	1
W303_contig00146--YNL034W_W__002	39.5035	40.3539	38.6531	0.957854	-0.0621222	0.889662	1
W303_contig00146--YNL034W_W__004	4.01205	1.96901	6.05508	3.07519	1.62068	0.349486	1
W303_contig00146--YNL034W_W__005	4.98921	4.48377	5.49466	1.22546	0.29332	0.903988	1
W303_contig00146--YNL034W_W__006	16.2147	12.3384	20.091	1.62834	0.703398	0.281408	1
W303_contig00146--YNL034W_W__007	1.76942	0.492253	3.04659	6.18908	2.62973	0.391719	1
W303_contig00146--YNL035C_C__001	210.889	239.812	181.967	0.75879	-0.398227	0.265137	1
W303_contig00146--YNL035C_C__002	1131.11	1071.01	1191.22	1.11224	0.153462	0.792263	1
W303_contig00146--YNL035C_C__003	2397.49	2246.64	2548.34	1.13429	0.181794	0.656796	1
W303_contig00148--YNR075C-A_C__001	5.7514	3.44577	8.05704	2.33824	1.22542	0.393864	1
W303_contig00148--YNR075C-A_C__002	11.795	11.3004	12.2896	1.08754	0.121063	0.941029	1
W303_contig00148--YNR075C-A_C__003	2.11454	2.15093	2.07816	0.96617	-0.0496514	1	1
W303_contig00148--YNR075C-A_C__004	8.74401	9.87711	7.61092	0.770562	-0.376017	0.861175	1
W303_contig00148--YNR075C-A_C__005	56.7775	57.7432	55.8119	0.966553	-0.0490798	0.856327	1
W303_contig00148--YNR075W_W__001	36.9914	32.4244	41.5584	1.2817	0.358064	0.488533	1
W303_contig00148--YNR075W_W__002	60.6124	56.5019	64.723	1.1455	0.195981	0.674708	1
W303_contig00153--YBL108C-A_C__001	0.919315	0.984506	0.854125	0.867568	-0.204951	1	1
W303_contig00153--YBL108C-A_C__004	0.246126	0.492253	0	0	#NAME?	0.934553	1
W303_contig00153--YBL108C-A_C__005	116.539	126.883	106.194	0.836944	-0.256797	0.499887	1
W303_contig00153--YBL108C-A_C__006	351.085	349.199	352.971	1.0108	0.0155022	0.905354	1
W303_contig00153--YBL108C-A_C__007	11.1953	12.103	10.2876	0.850007	-0.234453	0.752238	1
W303_contig00153--YBL109W_W__001	10.7047	13.5048	7.90463	0.58532	-0.772702	0.414084	1
W303_contig00153--YBL109W_W__002	32.2389	35.0675	29.4102	0.838672	-0.253821	0.624978	1
W303_contig00153--YBL109W_W__003	17.5825	23.093	12.0721	0.522759	-0.935783	0.137218	1
W303_contig00156--YBL099W_W__001	1134.61	1078.51	1190.7	1.10402	0.142766	0.698153	1
W303_contig00156--YBL099W_W__002	1043.9	974.336	1113.47	1.1428	0.192569	0.562127	1
W303_contig00156--YBL099W_W__003	1323.54	1209.78	1437.29	1.18806	0.248606	0.437368	1
W303_contig00156--YBL099W_W__004	2059.97	1850.19	2269.76	1.22677	0.294865	0.332429	1
W303_contig00156--YBL099W_W__005	4274.59	3909.03	4640.15	1.18703	0.24736	0.440199	1
W303_contig00156--YBL099W_W__006	3861.2	3565.02	4157.37	1.16616	0.221762	0.461137	1
W303_contig00156--YBL099W_W__007	65.6905	59.1344	72.2466	1.22174	0.288932	0.822277	1
W303_contig00156--YBL099W_W__008	14.0486	11.7926	16.3046	1.38261	0.467393	0.573061	1
W303_contig00156--YBL099W_W__009	1181.95	1465.31	898.588	0.61324	-0.705477	0.158942	1
W303_contig00156--YBL099W_W__010	4630.3	5957.73	3302.88	0.554385	-0.851039	0.229222	1
W303_contig00156--YBL100C_C__001	0.854125	0	1.70825	Inf	Inf	0.46345	1
W303_contig00156--YBL100C_C__002	19.2278	17.6247	20.8308	1.18191	0.241119	0.733521	1
W303_contig00156--YBL100C_C__003	115.426	105.449	125.404	1.18924	0.25004	0.722709	1
W303_contig00156--YBL100C_C__004	6.08143	3.99151	8.17135	2.04718	1.03364	0.378747	1
W303_contig00156--YBL100C_C__005	4.40331	4.61219	4.19442	0.909421	-0.13698	0.912928	1
W303_contig00156--YBL100C_C__006	5.67646	3.62768	7.72523	2.12952	1.09053	0.439149	1
W303_contig00156--YBL100C_C__007	3.45788	3.49926	3.4165	0.97635	-0.0345302	1	1
W303_contig00156--YBL100C_C__008	105.591	91.7728	119.409	1.30114	0.379777	0.373308	1
W303_contig00156--YBL100C_C__009	0.446114	0	0.892228	Inf	Inf	0.813722	1
W303_contig00156--YBL100C_C__010	0.223057	0	0.446114	Inf	Inf	1	1
W303_contig00158--YBL003C_C__001	4243.06	5439.12	3047	0.560201	-0.835984	0.0638129	1
W303_contig00158--YBL003C_C__002	7.67515	10.1874	5.16286	0.506786	-0.980551	0.363392	1
W303_contig00158--YBL003C_C__003	2.34432	1.34833	3.3403	2.47735	1.3088	0.479553	1
W303_contig00158--YBL003C_C__004	2.60473	4.35534	0.854125	0.19611	-2.35027	0.263002	1
W303_contig00158--YBL003C_C__005	2.3376	2.15093	2.52427	1.17358	0.230911	1	1
W303_contig00158--YBL003C_C__006	0.541089	0.674167	0.408011	0.605208	-0.724498	1	1
W303_contig00158--YBL003C_C__007	1.1243	1.84059	0.408011	0.221674	-2.17349	0.63681	1
W303_contig00158--YBL003C_C__008	2.06364	3.68118	0.446114	0.121188	-3.04468	0.221861	1
W303_contig00158--YBL003C_C__009	0.674167	1.34833	0	0	#NAME?	0.616675	1
W303_contig00158--YBL003C_C__010	0.673189	0.492253	0.854125	1.73514	0.795049	1	1
W303_contig00158--YBL003C_C__011	1.30426	0.492253	2.11626	4.29914	2.10405	0.612073	1
W303_contig00158--YBL003C_C__012	2.95489	2.82509	3.0847	1.09189	0.12683	1	1
W303_contig00158--YBL003C_C__013	1.43831	2.0225	0.854125	0.422311	-1.24362	0.860582	1
W303_contig00158--YBL003C_C__014	1.12028	1.34833	0.892228	0.661726	-0.595694	1	1
W303_contig00158--YBL003C_C__015	0.408011	0	0.816023	Inf	Inf	0.825852	1
W303_contig00158--YBL003C_C__016	1.97269	3.49926	0.446114	0.127488	-2.97157	0.226127	1
W303_contig00158--YBL003C_C__018	47.6473	36.1805	59.1141	1.63387	0.70829	0.137307	1
W303_contig00158--YBL003C_C__019	2.60949	1.84059	3.3784	1.8355	0.876173	0.656577	1
W303_contig00158--YBL003C_C__020	2.02359	1.96901	2.07816	1.05543	0.0778351	1	1
W303_contig00158--YBL003C_C__021	2.08476	2.46126	1.70825	0.694054	-0.526879	0.804345	1
W303_contig00158--YBL003C_C__022	33.2934	26.1	40.4868	1.55122	0.633402	0.232682	1
W303_contig00158--YBL003C_C__023	0.673189	0.492253	0.854125	1.73514	0.795049	1	1
W303_contig00158--YBL003C_C__024	1.1243	1.84059	0.408011	0.221674	-2.17349	0.63681	1
W303_contig00158--YBL004W_W__001	6463.94	5699.92	7227.97	1.26808	0.34265	0.303624	1
W303_contig00158--YBL004W_W__002	4675.88	4182.18	5169.58	1.2361	0.305793	0.320608	1
W303_contig00158--YBL004W_W__003	7059.89	6273.98	7845.8	1.25053	0.322538	0.269834	1
W303_contig00158--YBL004W_W__004	7686.12	7270.12	8102.11	1.11444	0.156319	0.573745	1
W303_contig00158--YBL004W_W__005	5708.57	5024.8	6392.33	1.27216	0.347275	0.244552	1
W303_contig00158--YBL004W_W__006	5355.5	4816.56	5894.45	1.22379	0.291354	0.347011	1
W303_contig00158--YBL004W_W__007	140.427	125.909	154.944	1.2306	0.299366	0.424013	1
W303_contig00158--YBL004W_W__008	1228.73	1305.3	1152.16	0.882679	-0.180039	0.466439	1
W303_contig00158--YBL004W_W__009	2780.72	2953.1	2608.35	0.883257	-0.179095	0.464667	1
W303_contig00158--YBL004W_W__010	2820.46	2969.73	2671.19	0.899471	-0.152851	0.529524	1
W303_contig00158--YBL004W_W__011	2023.56	2105.17	1941.95	0.922469	-0.116427	0.585973	1
W303_contig00164--YBR014C_C__001	289.318	305.837	272.798	0.89197	-0.164933	0.707235	1
W303_contig00164--YBR016W_W__001	3.16562	2.0225	4.30873	2.1304	1.09112	0.464435	1
W303_contig00164--YBR016W_W__002	1.43734	1.16642	1.70825	1.46452	0.550432	0.982655	1
W303_contig00164--YBR016W_W__003	2.0396	2.33284	1.74635	0.748596	-0.417742	0.972449	1
W303_contig00164--YBR016W_W__004	0.223057	0	0.446114	Inf	Inf	1	1
W303_contig00164--YBR016W_W__006	1.16544	1.47676	0.854125	0.578379	-0.789914	0.841602	1
W303_contig00164--YBR016W_W__007	1.12332	0.984506	1.26214	1.282	0.358397	1	1
W303_contig00164--YBR016W_W__008	16.1734	15.9661	16.3808	1.02598	0.0369977	1	1
W303_contig00164--YBR016W_W__009	18.781	17.6997	19.8624	1.12219	0.166317	0.94152	1
W303_contig00165--YBR210W_W__001	452.435	543.177	361.692	0.665882	-0.586662	0.0722068	1
W303_contig00165--YBR210W_W__002	86.7272	87.8133	85.6412	0.975264	-0.0361349	0.935289	1
W303_contig00165--YBR210W_W__003	28.2045	19.5402	36.8687	1.88681	0.915947	0.118323	1
W303_contig00165--YBR210W_W__004	120.307	132.929	107.685	0.810092	-0.303843	0.350154	1
W303_contig00165--YBR211C_C__001	39.125	34.5753	43.6747	1.26318	0.337057	0.514068	1
W303_contig00165--YBR211C_C__002	1.21026	0.674167	1.74635	2.59039	1.37317	0.736432	1
W303_contig00165--YBR211C_C__003	43.6783	31.3543	56.0024	1.78611	0.836824	0.274291	1
W303_contig00165--YBR211C_C__004	59.743	47.3204	72.1657	1.52504	0.608852	0.356061	1
W303_contig00165--YBR211C_C__005	25.0062	20.7816	29.2308	1.40657	0.492182	0.711274	1
W303_contig00173--YML130C_C__001	211.358	234.515	188.201	0.802514	-0.317401	0.601047	1
W303_contig00173--YML130C_C__002	1.4604	1.65867	1.26214	0.760932	-0.394161	1	1
W303_contig00173--YML130C_C__003	2.33358	1.65867	3.00849	1.81379	0.85901	0.772185	1
W303_contig00173--YML130C_C__004	10.7255	6.81661	14.6344	2.14688	1.10224	0.197014	1
W303_contig00173--YML130C_C__005	11.4248	7.43728	15.4124	2.07231	1.05124	0.247462	1
W303_contig00173--YML130C_C__006	20.4521	18.5557	22.3486	1.2044	0.268316	0.756424	1
W303_contig00173--YML130C_C__007	4.64909	4.17343	5.12475	1.22795	0.29625	0.860242	1
W303_contig00173--YML131W_W__001	690.132	710.618	669.645	0.942343	-0.0856763	0.777374	1
W303_contig00173--YML131W_W__002	1.56944	0.984506	2.15437	2.18827	1.12979	0.838156	1
W303_contig00173--YML131W_W__003	3.84282	3.00701	4.67864	1.55591	0.63776	0.679527	1
W303_contig00173--YML131W_W__004	1.88747	1.65867	2.11626	1.27588	0.351489	1	1
W303_contig00173--YML131W_W__005	42.713	41.9911	43.435	1.03438	0.0487725	0.854139	1
W303_contig00175--YML042W_W__001	2517.61	2261.16	2774.06	1.22683	0.294939	0.372015	1
W303_contig00175--YML042W_W__002	0.223057	0	0.446114	Inf	Inf	1	1
W303_contig00175--YML042W_W__004	0.223057	0	0.446114	Inf	Inf	1	1
W303_contig00175--YML042W_W__005	0.408011	0	0.816023	Inf	Inf	0.825852	1
W303_contig00175--YML042W_W__006	0.631068	0	1.26214	Inf	Inf	0.621185	1
W303_contig00175--YML042W_W__007	4.05658	1.84059	6.27258	3.40792	1.76889	0.199639	1
W303_contig00175--YML043C_C__001	128.798	123.972	133.625	1.07786	0.108168	0.756603	1
W303_contig00175--YML043C_C__002	4.57145	5.65019	3.49271	0.618158	-0.693953	0.607023	1
W303_contig00180--YML036W_W__001	4535.88	4265.9	4805.86	1.12658	0.171944	0.52602	1
W303_contig00180--YML036W_W__002	140.159	138.076	142.242	1.03017	0.042882	0.859796	1
W303_contig00180--YML036W_W__003	1.19523	1.16642	1.22403	1.04939	0.0695558	1	1
W303_contig00180--YML036W_W__004	0.204006	0	0.408011	Inf	Inf	1	1
W303_contig00180--YML036W_W__005	3.15362	2.15093	4.15632	1.93234	0.950349	0.636757	1
W303_contig00180--YML036W_W__006	19.658	24.3878	14.9281	0.612114	-0.708127	0.227197	1
W303_contig00180--YML036W_W__007	14.0799	17.1325	11.0274	0.643656	-0.635637	0.397275	1
W303_contig00180--YML036W_W__008	19.5018	12.8306	26.1731	2.03989	1.02849	0.0897467	1
W303_contig00180--YML038C_C__001	604.298	664.186	544.41	0.819665	-0.286894	0.372733	1
W303_contig00180--YML038C_C__002	69.8866	63.5004	76.2728	1.20114	0.264403	0.534756	1
W303_contig00180--YML038C_C__003	0.469183	0.492253	0.446114	0.906271	-0.141986	1	1
W303_contig00182--YMR046C_C	1915.55	1697.61	2133.48	1.25675	0.329703	0.287504	1
W303_contig00182--YMR046W-A_W__001	1.97171	2.64318	1.30024	0.491923	-1.0235	0.643477	1
W303_contig00182--YMR046W-A_W__002	1.08218	1.34833	0.816023	0.605208	-0.724498	1	1
W303_contig00182--YMR046W-A_W__003	21.1868	23.0716	19.302	0.836613	-0.257368	0.90226	1
W303_contig00182--YMR046W-A_W__004	34.5047	35.0461	33.9634	0.969106	-0.0452736	0.974354	1
W303_contig00187--YMR052C-A_C__001	31.0209	23.9491	38.0927	1.59057	0.669545	0.196482	1
W303_contig00187--YMR052C-A_C__002	6.1383	4.66568	7.61092	1.63126	0.705984	0.52987	1
W303_contig00187--YMR052C-A_C__003	652.894	664.421	641.367	0.965303	-0.0509468	0.902586	1
W303_contig00187--YMR052C-A_C__004	1747	1636.42	1857.57	1.13514	0.18287	0.595576	1
W303_contig00187--YMR052C-A_C__005	1487.42	1236.22	1738.63	1.40641	0.492022	0.531412	1
W303_contig00187--YMR052W_W__001	76.543	68.9578	84.1282	1.21999	0.286875	0.567523	1
W303_contig00187--YMR052W_W__002	110.465	101.607	119.322	1.17435	0.231857	0.87875	1
W303_contig00203--YPL279C_C__001	301.188	312.087	290.288	0.930151	-0.104463	0.625351	1
W303_contig00203--YPL279C_C__002	38.5612	34.3399	42.7825	1.24585	0.317135	0.59381	1
W303_contig00203--YPL279C_C__003	11.0028	8.78562	13.2199	1.50472	0.589495	0.538772	1
W303_contig00203--YPL279C_C__004	18.5691	13.4513	23.6869	1.76094	0.816344	0.215851	1
W303_contig00203--YPL279C_C__005	21.0227	13.4513	28.5942	2.12575	1.08797	0.0838045	1
W303_contig00203--YPL280W_W__001	9.32527	9.33136	9.31917	0.998694	-0.00188546	1	1
W303_contig00203--YPL280W_W__002	14.2759	6.08895	22.4629	3.68912	1.88328	0.0204152	1
W303_contig00204--YPL256C_C__001	866.274	1045.35	687.201	0.65739	-0.605178	0.485115	1
W303_contig00204--YPL256C_C__002	40.0566	36.3624	43.7509	1.20319	0.266866	0.646183	1
W303_contig00204--YPL256C_C__003	29.0662	28.3794	29.7531	1.04841	0.0681982	1	1
W303_contig00204--YPL256C_C__004	13.8917	13.6332	14.1502	1.03792	0.0536994	1	1
W303_contig00204--YPL256C_C__005	232.312	259.47	205.154	0.790665	-0.338862	0.28546	1
W303_contig00204--YPL256C_C__006	38.1418	34.3934	41.8903	1.21797	0.284484	0.60107	1
W303_contig00204--YPL256C_C__007	2.51182	2.46126	2.56238	1.04108	0.0580832	1	1
W303_contig00204--YPL257W_W__001	522.251	475.59	568.913	1.19623	0.25849	0.455526	1
W303_contig00204--YPL257W_W__002	3737.94	3617.33	3858.55	1.06668	0.0931324	0.778152	1
W303_contig00204--YPL257W_W__003	308.983	283.686	334.279	1.17834	0.236756	0.451536	1
W303_contig00204--YPL257W_W__004	114.842	94.6299	135.055	1.42719	0.513179	0.159641	1
W303_contig00208--YPL058C_C__001	444.036	364.662	523.411	1.43533	0.521383	0.203812	1
W303_contig00208--YPL058C_C__002	2927.67	2426.02	3429.31	1.41356	0.499329	0.125675	1
W303_contig00208--YPL058C_C__003	14.5613	11.3004	17.8223	1.57715	0.657315	0.374699	1
W303_contig00208--YPL058C_C__004	64.4173	56.5768	72.2577	1.27716	0.352942	0.455002	1
W303_contig00208--YPL058C_C__005	121.659	105.716	137.602	1.30161	0.380299	0.354713	1
W303_contig00208--YPL058C_C__006	61.7325	54.3189	69.1461	1.27297	0.348193	0.525915	1
W303_contig00208--YPL058C_C__007	50.5534	46.4428	54.664	1.17702	0.235136	0.690941	1
W303_contig00208--YPL059W_W__001	17.4342	19.048	15.8204	0.830553	-0.267855	0.622456	1
W303_contig00208--YPL059W_W__002	74.5017	69.4823	79.521	1.14448	0.194689	0.762058	1
W303_contig00208--YPL059W_W__003	9.61913	11.921	7.31722	0.613807	-0.704143	0.363334	1
W303_contig00208--YPL059W_W__004	54.8705	46.7532	62.9878	1.34724	0.430008	0.40187	1
W303_contig00208--YPL059W_W__005	358.135	328.503	387.767	1.18041	0.239283	0.51003	1
W303_contig00211--YPR138C_C__001	528.83	600.503	457.157	0.76129	-0.393481	0.264347	1
W303_contig00211--YPR138C_C__002	403.787	468.644	338.929	0.723212	-0.46751	0.148183	1
W303_contig00211--YPR138C_C__003	8940.22	8143.97	9736.48	1.19555	0.257669	0.451859	1
W303_contig00211--YPR138C_C__004	28351.7	27250.1	29453.3	1.08085	0.112167	0.894693	1
W303_contig00211--YPR140W_W__001	36.4072	34.8962	37.9181	1.08659	0.119814	0.846828	1
W303_contig00211--YPR140W_W__002	212.792	163.813	261.77	1.59799	0.676254	0.0790532	1
W303_contig00211--YPR140W_W__007	37.9898	40.5144	35.4653	0.875375	-0.192027	0.787899	1
W303_contig00211--YPR140W_W__008	5.8376	6.14244	5.53276	0.900744	-0.150811	0.951977	1
W303_contig00211--YPR140W_W__009	5.52629	4.66568	6.38689	1.36891	0.453026	0.734664	1
W303_contig00211--YPR140W_W__010	64.6303	63.9391	65.3215	1.02162	0.0308595	1	1
W303_contig00217--YPR159C-A_C__002	2.23029	0.674167	3.78641	5.61642	2.48965	0.246205	1
W303_contig00217--YPR159C-A_C__003	0.897225	1.34833	0.446114	0.330863	-1.59569	0.883113	1
W303_contig00217--YPR159C-A_C__004	0.631068	0	1.26214	Inf	Inf	0.621185	1
W303_contig00217--YPR159C-A_C__005	1.36543	0.984506	1.74635	1.77384	0.826875	0.987895	1
W303_contig00217--YPR159C-A_C__006	5.56513	1.65867	9.47159	5.71034	2.51358	0.0528589	1
W303_contig00217--YPR159C-A_C__007	6.0664	4.48377	7.64903	1.70594	0.770565	0.533163	1
W303_contig00217--YPR159C-A_C__008	49.4829	50.1775	48.7883	0.972315	-0.0405045	0.935233	1
W303_contig00217--YPR159W_W__001	70.5459	57.5399	83.5519	1.45207	0.538111	0.186887	1
W303_contig00217--YPR159W_W__002	608.925	618.075	599.775	0.970393	-0.0433587	0.857948	1
W303_contig00217--YPR159W_W__003	834.929	839.898	829.959	0.988166	-0.0171741	0.904718	1
W303_contig00227--YLL065W_W__001	7.70274	4.30185	11.1036	2.58113	1.368	0.200127	1
W303_contig00227--YLL065W_W__002	0.246126	0.492253	0	0	#NAME?	0.934553	1
W303_contig00228--YLL061W_W__001	0.987204	0.674167	1.30024	1.92866	0.947599	0.90998	1
W303_contig00228--YLL061W_W__003	0.204006	0	0.408011	Inf	Inf	1	1
W303_contig00228--YLL061W_W__004	0.204006	0	0.408011	Inf	Inf	1	1
W303_contig00228--YLL061W_W__005	1.14639	1.47676	0.816023	0.552577	-0.855753	0.842223	1
W303_contig00228--YLL061W_W__006	2.15666	2.64318	1.67015	0.631871	-0.662298	0.788439	1
W303_contig00228--YLL061W_W__007	9.57713	8.16494	10.9893	1.34592	0.428588	0.621797	1
W303_contig00228--YLL061W_W__008	17.968	17.3358	18.6002	1.07294	0.101565	1	1
W303_contig00228--YLL061W_W__009	9.49925	5.77861	13.2199	2.28773	1.19392	0.229262	1
W303_contig00228--YLL061W_W__010	6.79404	6.27086	7.31722	1.16686	0.222632	1	1
W303_contig00228--YLL063C_C__001	34.0222	41.6808	26.3636	0.632512	-0.660836	0.23083	1
W303_contig00228--YLL063C_C__002	11.8102	14.6712	8.94927	0.609988	-0.713147	0.410296	1
W303_contig00228--YLL063C_C__003	37.7289	39.8402	35.6177	0.894013	-0.161632	0.823493	1
W303_contig00228--YLL063C_C__004	0.58321	1.16642	0	0	#NAME?	0.606828	1
W303_contig00230--YLR036C_C__001	141.58	152.876	130.284	0.852222	-0.230698	0.557044	1
W303_contig00230--YLR036C_C__002	3292.83	2836.09	3749.58	1.3221	0.402826	0.535294	1
W303_contig00230--YLR036C_C__003	4306.71	3841.4	4772.02	1.24226	0.312968	0.668491	1
W303_contig00230--YLR041W_W__001	36.9364	36.6833	37.1894	1.01379	0.0197658	0.877941	1
W303_contig00230--YLR041W_W__002	116.262	104.443	128.081	1.22632	0.294339	0.521809	1
W303_contig00230--YLR041W_W__003	93.6625	82.7517	104.573	1.2637	0.337652	0.45744	1
W303_contig00230--YLR041W_W__004	6.27344	4.11994	8.42695	2.04541	1.03239	0.4321	1
W303_contig00230--YLR041W_W__005	16.2862	16.4583	16.1141	0.979085	-0.0304945	1	1
W303_contig00230--YLR041W_W__006	0.787216	1.16642	0.408011	0.349798	-1.51541	0.88098	1
W303_contig00230--YLR041W_W__007	1.21526	2.0225	0.408011	0.201736	-2.30946	0.701591	1
W303_contig00230--YLR041W_W__008	18.677	25.2439	12.1102	0.479726	-1.05972	0.0818863	1
W303_contig00230--YLR041W_W__009	53.0634	53.9871	52.1398	0.965782	-0.0502311	0.888947	1
W303_contig00230--YLR041W_W__010	52.0627	39.0056	65.1199	1.6695	0.739419	0.105855	1
W303_contig00230--YLR041W_W__011	2.40647	2.69667	2.11626	0.784769	-0.34966	1	1
W303_contig00230--YLR041W_W__012	0.58321	1.16642	0	0	#NAME?	0.606828	1
W303_contig00230--YLR041W_W__013	0.854125	0	1.70825	Inf	Inf	0.46345	1
W303_contig00230--YLR041W_W__014	0.469183	0.492253	0.446114	0.906271	-0.141986	1	1
W303_contig00230--YLR041W_W__015	0.541089	0.674167	0.408011	0.605208	-0.724498	1	1
W303_contig00230--YLR041W_W__016	4.07489	4.8476	3.30219	0.681202	-0.553845	0.84371	1
W303_contig00230--YLR041W_W__017	26.8385	24.1524	29.5245	1.22242	0.289743	0.75489	1
W303_contig00230--YLR041W_W__018	32.356	22.055	42.6571	1.93412	0.951678	0.0774511	1
W303_contig00230--YLR041W_W__019	9.36715	5.96052	12.7738	2.14306	1.09967	0.254571	1
W303_contig00241--YLR161W_W	59.9252	63.5004	56.35	0.887397	-0.172349	0.722065	1
W303_contig00241--YLR163C_C__001	251.413	236.323	266.503	1.12771	0.17339	0.619678	1
W303_contig00241--YLR163C_C__002	7.69896	7.67269	7.72523	1.00685	0.00984609	1	1
W303_contig00241--YLR163C_C__003	8.17618	9.14945	7.20291	0.787251	-0.345104	0.775213	1
W303_contig00241--YLR163C_C__004	4722.65	5543.75	3901.55	0.703776	-0.506812	0.896583	1
W303_contig00241--YLR163C_C__005	15.6791	22.3439	9.01435	0.403437	-1.30959	0.201402	1
W303_contig00241--YLR163C_C__006	136.076	158.205	113.946	0.720244	-0.473442	0.178193	1
W303_contig00245--YLR228C_C__001	163.539	166.937	160.141	0.959286	-0.0599676	0.810668	1
W303_contig00245--YLR228C_C__002	0.991221	1.16642	0.816023	0.699596	-0.515407	1	1
W303_contig00245--YLR230W_W__001	12.2501	13.141	11.3592	0.864414	-0.210206	0.85585	1
W303_contig00245--YLR230W_W__003	4.97992	3.31735	6.64249	2.00235	1.00169	0.503448	1
W303_contig00245--YLR230W_W__004	2.17571	2.64318	1.70825	0.646287	-0.629754	0.788859	1
W303_contig00245--YLR230W_W__005	9.40755	8.6037	10.2114	1.18686	0.247151	0.917586	1
W303_contig00245--YLR230W_W__006	14.4976	14.6927	14.3026	0.973455	-0.0388136	0.882474	1
W303_contig00245--YLR230W_W__007	3.30271	3.18892	3.4165	1.07137	0.0994509	0.980887	1
W303_contig00245--YLR230W_W__008	2.93986	3.31735	2.56238	0.772418	-0.372547	0.894127	1
W303_contig00245--YLR230W_W__009	0.858143	0.492253	1.22403	2.4866	1.31417	0.925273	1
W303_contig00245--YLR230W_W__010	3.93304	6.19593	1.67015	0.269556	-1.89134	0.265475	1
W303_contig00245--YLR230W_W__011	51.6523	48.0801	55.2245	1.14859	0.199868	0.661855	1
W303_contig00245--YLR230W_W__012	94.0699	94.1591	93.9808	0.998106	-0.00273454	0.963789	1
W303_contig00245--YLR230W_W__013	0.204006	0	0.408011	Inf	Inf	1	1
W303_contig00249--YLR257W_W__001	55.1549	55.314	54.9958	0.994248	-0.00832234	0.973772	1
W303_contig00249--YLR257W_W__002	592.986	601.049	584.924	0.973171	-0.0392351	0.875808	1
W303_contig00249--YLR257W_W__003	50.2811	48.7542	51.808	1.06263	0.0876458	0.855343	1
W303_contig00249--YLR257W_W__004	1137.78	1154.36	1121.2	0.971273	-0.0420505	0.869704	1
W303_contig00249--YLR257W_W__005	273.65	269.186	278.113	1.03316	0.0470671	0.788898	1
W303_contig00249--YLR259C_C__001	2770.52	2588.06	2952.97	1.141	0.190294	0.594253	1
W303_contig00249--YLR259C_C__002	5.81942	9.9306	1.70825	0.172019	-2.53936	0.440616	1
W303_contig00249--YLR259C_C__003	2.55762	2.51476	2.60048	1.03409	0.0483597	1	1
W303_contig00249--YLR259C_C__004	3.3298	4.17343	2.48617	0.595714	-0.747308	0.751625	1
W303_contig00249--YLR259C_C__005	21.1495	27.1915	15.1075	0.555598	-0.847887	0.21396	1
W303_contig00249--YLR259C_C__006	34.2725	30.3269	38.2181	1.26021	0.333659	0.487156	1
W303_contig00249--YLR259C_C__007	61.5719	66.989	56.1548	0.838268	-0.254516	0.596642	1
W303_contig00249--YLR259C_C__008	38.5684	32.8096	44.3272	1.35104	0.434073	0.456307	1
W303_contig00249--YLR259C_C__009	8.02451	6.14244	9.90658	1.61281	0.689575	0.668327	1
W303_contig00249--YLR259C_C__010	2.35665	2.15093	2.56238	1.19129	0.252525	1	1
W303_contig00249--YLR259C_C__011	23.9239	26.9026	20.9451	0.778554	-0.361131	0.511711	1
W303_contig00249--YLR259C_C__012	64.0693	71.8044	56.3342	0.784551	-0.350061	0.61944	1
W303_contig00249--YLR259C_C__013	21.5251	24.2594	18.7908	0.774576	-0.368521	0.536946	1
W303_contig00251--YLR411W_W__001	2751.03	2603.77	2898.29	1.11311	0.154598	0.658835	1
W303_contig00251--YLR411W_W__002	6680.69	6290.29	7071.09	1.12413	0.168806	0.531258	1
W303_contig00251--YLR411W_W__003	3026.85	2768.8	3284.89	1.18639	0.246581	0.408537	1
W303_contig00251--YLR411W_W__004	6.2218	8.65719	3.78641	0.437372	-1.19307	0.295728	1
W303_contig00251--YLR412C-A_C__001	19.3541	19.1015	19.6068	1.02645	0.0376681	1	1
W303_contig00251--YLR412C-A_C__002	105.989	95.5609	116.417	1.21825	0.284805	0.466396	1
W303_contig00251--YLR412C-A_C__003	69.6382	70.424	68.8524	0.977684	-0.0325606	0.992024	1
W303_contig00251--YLR412C-A_C__004	7.55183	8.34686	6.7568	0.809502	-0.304893	0.888486	1
W303_contig00251--YLR412C-A_C__005	31.629	40.6428	22.6153	0.55644	-0.845702	0.115338	1
W303_contig00251--YLR412C-A_C__006	36.3436	35.0675	37.6196	1.07278	0.101349	0.888309	1
W303_contig00251--YLR412C-A_C__007	87.1394	74.9827	99.2961	1.32425	0.405179	0.301839	1
W303_contig00251--YLR412C-A_C__008	7.33915	7.43728	7.24102	0.97361	-0.0385836	0.951893	1
W303_contig00251--YLR412C-A_C__009	29.2096	21.017	37.4021	1.77961	0.831563	0.181446	1
W303_contig00251--YLR412C-A_C__010	0.246126	0.492253	0	0	#NAME?	0.934553	1
W303_contig00253--YLR425W_W__001	23.7768	22.7077	24.8458	1.09416	0.129821	0.762776	1
W303_contig00253--YLR425W_W__002	37.46	38.4704	36.4496	0.947469	-0.0778486	0.967656	1
W303_contig00253--YLR425W_W__003	18.0887	15.6022	20.5752	1.31874	0.399156	0.605209	1
W303_contig00253--YLR425W_W__004	9.40853	9.45978	9.35728	0.989164	-0.0157186	1	1
W303_contig00253--YLR425W_W__005	65.6854	62.6978	68.673	1.0953	0.131328	0.779724	1
W303_contig00253--YLR428C_C__001	54.016	51.9646	56.0675	1.07895	0.109634	0.867091	1
W303_contig00253--YLR428C_C__002	11.2018	7.43728	14.9662	2.01233	1.00887	0.274096	1
W303_contig00253--YLR428C_C__003	10.7606	8.78562	12.7357	1.44961	0.53566	0.585538	1
W303_contig00253--YLR428C_C__004	11.9804	14.4893	9.47159	0.653695	-0.613309	0.45889	1
W303_contig00253--YLR428C_C__005	11.4384	12.959	9.9177	0.765311	-0.385882	0.629123	1
W303_contig00253--YLR428C_C__006	21.1686	22.6542	19.683	0.868844	-0.202832	0.805119	1
W303_contig00253--YLR428C_C__007	6.10376	7.49077	4.71674	0.629673	-0.667324	0.584061	1
W303_contig00253--YLR428C_C__008	5.98313	4.35534	7.61092	1.74749	0.805285	0.424845	1
W303_contig00253--YLR428C_C__009	13.9369	13.7616	14.1121	1.02547	0.0362829	1	1
W303_contig00253--YLR428C_C__010	3.99397	2.82509	5.16286	1.8275	0.869871	0.598937	1
W303_contig00253--YLR428C_C__011	2.13055	2.51476	1.74635	0.694443	-0.526072	0.976707	1
W303_contig00253--YLR428C_C__012	1.68346	1.65867	1.70825	1.02989	0.0424905	1	1
W303_contig00253--YLR428C_C__013	0.787216	1.16642	0.408011	0.349798	-1.51541	0.88098	1
W303_contig00253--YLR428C_C__014	0.65012	0	1.30024	Inf	Inf	0.615282	1
W303_contig00253--YLR428C_C__015	0.949101	0.674167	1.22403	1.81562	0.860465	0.91423	1
W303_contig00253--YLR428C_C__016	4.83037	4.61219	5.04855	1.09461	0.130416	1	1
W303_contig00253--YLR428C_C__017	156.7	145.225	168.175	1.15804	0.211679	0.530525	1
W303_contig00253--YLR428C_C__018	206.25	202.7	209.799	1.03502	0.0496593	0.775623	1
W303_contig00253--YLR428C_C__019	3068.96	2728.54	3409.38	1.24953	0.321382	0.498052	1
W303_contig00253--YLR428C_C__020	8981.96	8361.06	9602.86	1.14852	0.199778	0.569402	1
W303_contig00253--YLR428C_C__021	9.19425	7.43728	10.9512	1.47248	0.558244	0.634692	1
W303_contig00254--YLR465C_C	0.246126	0.492253	0	0	#NAME?	0.934553	1
W303_contig00263--YGL257C_C__001	120.861	137.659	104.062	0.75594	-0.403656	0.282304	1
W303_contig00263--YGL257C_C__002	25.6003	18.3738	32.8267	1.7866	0.837217	0.18097	1
W303_contig00263--YGL257C_C__003	66.5853	64.6882	68.4825	1.05865	0.0822307	0.961316	1
W303_contig00263--YGL257C_C__004	5.00523	4.8476	5.16286	1.06503	0.0909	0.985108	1
W303_contig00263--YGL257C_C__005	5.32532	4.30185	6.34879	1.47583	0.561523	0.744016	1
W303_contig00263--YGL257C_C__006	1.28521	0.492253	2.07816	4.22173	2.07784	0.61515	1
W303_contig00263--YGL257C_C__007	0.204006	0	0.408011	Inf	Inf	1	1
W303_contig00263--YGL258W-A_W	181.054	166.627	195.48	1.17316	0.2304	0.848333	1
W303_contig00266--YGR028W_W__001	2299.96	2179.25	2420.66	1.11078	0.15157	0.631341	1
W303_contig00266--YGR028W_W__003	9.78188	5.15793	14.4058	2.79294	1.48179	0.0904323	1
W303_contig00266--YGR030C_C__001	108.64	119.681	97.5989	0.81549	-0.294261	0.378084	1
W303_contig00266--YGR030C_C__002	23.5508	20.1395	26.9621	1.33877	0.420907	0.472547	1
W303_contig00266--YGR030C_C__006	2.40647	2.69667	2.11626	0.784769	-0.34966	1	1
W303_contig00266--YGR030C_C__007	6.08471	7.49077	4.67864	0.624587	-0.679026	0.583871	1
W303_contig00266--YGR030C_C__008	6.41875	8.52877	4.30873	0.505199	-0.985075	0.427051	1
W303_contig00266--YGR030C_C__009	21.2714	20.4498	22.093	1.08035	0.111498	0.892823	1
W303_contig00273--YGR039W_W__001	3.13153	2.51476	3.74831	1.49053	0.575821	0.718462	1
W303_contig00273--YGR039W_W__002	12.1545	12.2099	12.099	0.990917	-0.0131634	0.949709	1
W303_contig00273--YGR039W_W__003	21.5766	22.6542	20.499	0.904864	-0.144227	0.886542	1
W303_contig00273--YGR043C_C__001	37.0422	25.3723	48.7121	1.91989	0.941024	0.0683236	1
W303_contig00273--YGR043C_C__002	9.38976	8.78562	9.99391	1.13753	0.185905	0.975091	1
W303_contig00273--YGR043C_C__003	67.3388	66.9462	67.7315	1.01173	0.016826	1	1
W303_contig00273--YGR043C_C__004	71.9677	66.0686	77.8667	1.17857	0.237041	0.539351	1
W303_contig00273--YGR043C_C__005	37.2848	33.0985	41.4711	1.25296	0.32534	0.502494	1
W303_contig00273--YGR043C_C__006	26.5789	24.9336	28.2242	1.13198	0.178845	0.792658	1
W303_contig00273--YGR043C_C__007	32.9051	32.1675	33.6427	1.04586	0.0646891	0.862146	1
W303_contig00273--YGR043C_C__008	12.7671	12.4668	13.0675	1.04818	0.0678908	0.980504	1
W303_contig00273--YGR043C_C__009	38.013	38.0745	37.9514	0.996766	-0.00467261	1	1
W303_contig00273--YGR043C_C__010	11.6936	12.028	11.3592	0.944397	-0.0825354	1	1
W303_contig00273--YGR043C_C__011	7.74108	8.16494	7.31722	0.896176	-0.158147	0.963123	1
W303_contig00273--YGR043C_C__012	130.316	125.257	135.376	1.08079	0.112083	0.844112	1
W303_contig00273--YGR043C_C__013	2559.1	2353.25	2764.95	1.17495	0.232596	0.712177	1
W303_contig00273--YGR043C_C__014	161.98	147.472	176.488	1.19676	0.259129	0.494721	1
W303_contig00275--YGR110W_W__001	57.892	58.8133	56.9708	0.968673	-0.0459187	0.993408	1
W303_contig00275--YGR110W_W__002	90.921	87.5564	94.2856	1.07686	0.106824	0.757206	1
W303_contig00275--YGR110W_W__003	75.2584	64.5169	86	1.33298	0.414658	0.250502	1
W303_contig00275--YGR110W_W__004	15.5523	8.6037	22.501	2.61527	1.38696	0.063005	1
W303_contig00275--YGR110W_W__005	5.03609	2.46126	7.61092	3.09228	1.62867	0.263201	1
W303_contig00275--YGR110W_W__006	8.15419	6.5812	9.72719	1.47803	0.563672	0.765341	1
W303_contig00275--YGR114C_C__001	11.495	9.77012	13.2199	1.35309	0.436262	0.687107	1
W303_contig00275--YGR114C_C__002	5.55435	6.50627	4.60243	0.707384	-0.499434	0.780791	1
W303_contig00275--YGR114C_C__003	8.23333	9.14945	7.31722	0.799745	-0.322389	0.776332	1
W303_contig00275--YGR114C_C__004	7.78286	7.72618	7.83954	1.01467	0.0210139	0.951087	1
W303_contig00275--YGR114C_C__005	1.5035	3.00701	0	0	#NAME?	0.154619	1
W303_contig00275--YGR114C_C__006	3.07466	1.84059	4.30873	2.34095	1.2271	0.471312	1
W303_contig00275--YGR114C_C__007	7.18594	8.83911	5.53276	0.625941	-0.675901	0.570308	1
W303_contig00275--YGR114C_C__008	0.968152	0.674167	1.26214	1.87214	0.904689	0.912079	1
W303_contig00275--YGR114C_C__009	6.00242	8.21843	3.78641	0.460722	-1.11803	0.564604	1
W303_contig00275--YGR114C_C__010	41.7144	50.1561	33.2728	0.663385	-0.592081	0.24228	1
W303_contig00275--YGR114C_C__011	40.2669	43.7033	36.8306	0.842742	-0.246838	0.727716	1
W303_contig00275--YGR114C_C__012	17.8073	25.4793	10.1352	0.397781	-1.32995	0.047428	1
W303_contig00275--YGR114C_C__013	8.71457	11.1185	6.31068	0.567586	-0.817088	0.364276	1
W303_contig00275--YGR114C_C__014	7.3488	9.20294	5.49466	0.597055	-0.744064	0.571906	1
W303_contig00275--YGR114C_C__015	141.934	115.476	168.393	1.45825	0.54424	0.336414	1
W303_contig00275--YGR114C_C__016	57.4698	48.1764	66.7631	1.3858	0.470722	0.362321	1
W303_contig00275--YGR114C_C__017	5.61053	5.65019	5.57087	0.985962	-0.0203965	1	1
W303_contig00276--YGR123C_C	467.071	510.817	423.326	0.828722	-0.271039	0.457613	1
W303_contig00276--YGR124W_W__003	0.204006	0	0.408011	Inf	Inf	1	1
W303_contig00276--YGR124W_W__004	0.877195	0.492253	1.26214	2.564	1.3584	0.922847	1
W303_contig00276--YGR124W_W__005	60.4295	48.8077	72.0514	1.47623	0.561916	0.168803	1
W303_contig00276--YGR124W_W__007	1790.86	1512.19	2069.53	1.36857	0.45267	0.384846	1
W303_contig00276--YGR124W_W__008	295.817	333.618	258.016	0.773388	-0.370737	0.300829	1
W303_contig00282--YGR162W_W__001	7.13612	8.29336	5.97888	0.720923	-0.472083	0.640904	1
W303_contig00282--YGR162W_W__002	47.2794	49.2251	45.3337	0.920948	-0.118808	0.945569	1
W303_contig00282--YGR168C_C__001	69.3035	69.1291	69.4779	1.00504	0.00725968	0.942217	1
W303_contig00282--YGR168C_C__002	7.52606	9.14945	5.90267	0.64514	-0.632316	0.561715	1
W303_contig00282--YGR168C_C__003	46.9266	47.8447	46.0085	0.961622	-0.0564588	0.894621	1
W303_contig00282--YGR168C_C__004	33.907	33.3554	34.4587	1.03308	0.04695	1	1
W303_contig00282--YGR168C_C__005	5.3772	3.62768	7.12671	1.96453	0.974187	0.500861	1
W303_contig00282--YGR168C_C__006	10.6228	10.6262	10.6194	0.999361	-0.000922304	1	1
W303_contig00282--YGR168C_C__007	18.2231	18.0635	18.3827	1.01767	0.0252761	0.997217	1
W303_contig00282--YGR168C_C__008	2.1088	3.8096	0.408011	0.107101	-3.22296	0.163779	1
W303_contig00282--YGR168C_C__009	3.65115	3.8096	3.49271	0.916818	-0.125293	0.975807	1
W303_contig00282--YGR168C_C__010	112.132	142.089	82.1754	0.578337	-0.790016	0.475806	1
W303_contig00282--YGR168C_C__011	23.4495	20.8671	26.0318	1.2475	0.319041	0.522861	1
W303_contig00282--YGR168C_C__012	17.7849	11.5893	23.9806	2.06921	1.04908	0.211813	1
W303_contig00282--YGR168C_C__013	10.0122	7.54427	12.4801	1.65425	0.726174	0.332047	1
W303_contig00282--YGR168C_C__014	1.90652	1.65867	2.15437	1.29885	0.377233	1	1
W303_contig00282--YGR168C_C__015	0.783198	0.674167	0.892228	1.32345	0.404306	1	1
W303_contig00282--YGR168C_C__016	1.34736	1.84059	0.854125	0.46405	-1.10765	0.845819	1
W303_contig00282--YGR168C_C__017	8.53231	9.82361	7.24102	0.737103	-0.440062	0.692524	1
W303_contig00282--YGR168C_C__018	2.66797	3.62768	1.70825	0.470893	-1.08653	0.51025	1
W303_contig00282--YGR168C_C__019	2.5128	3.31735	1.70825	0.514945	-0.95751	0.637449	1
W303_contig00284--YOL166C_C__001	0.560141	0.674167	0.446114	0.661726	-0.595694	1	1
W303_contig00284--YOL166W-A_W__001	0.492253	0.984506	0	0	#NAME?	0.624549	1
W303_contig00284--YOL166W-A_W__002	0.204006	0	0.408011	Inf	Inf	1	1
W303_contig00286--YOL102C_C__001	74.4318	82.0132	66.8504	0.815117	-0.294921	0.532121	1
W303_contig00286--YOL102C_C__002	0.337084	0.674167	0	0	#NAME?	0.934634	1
W303_contig00286--YOL102C_C__003	0.806267	1.16642	0.446114	0.382464	-1.3866	0.881377	1
W303_contig00286--YOL102C_C__004	6.64083	7.67269	5.60897	0.731031	-0.451996	0.748987	1
W303_contig00286--YOL102C_C__005	26.851	28.4863	25.2158	0.885188	-0.175945	0.821257	1
W303_contig00286--YOL102C_C__006	36.484	35.196	37.772	1.07319	0.101909	0.928099	1
W303_contig00286--YOL102C_C__007	9.58275	9.77012	9.39538	0.961644	-0.0564252	0.937563	1
W303_contig00286--YOL102C_C__008	5.9724	4.66568	7.27912	1.56014	0.641676	0.59088	1
W303_contig00286--YOL103W_W__001	7386.96	6975.01	7798.91	1.11812	0.161076	0.572224	1
W303_contig00286--YOL103W_W__002	15770.3	15275.8	16264.8	1.06474	0.0905061	0.755501	1
W303_contig00286--YOL103W_W__003	1898.75	1779.64	2017.87	1.13387	0.18125	0.568528	1
W303_contig00286--YOL103W_W__004	145.584	176.6	114.567	0.648737	-0.624294	0.146389	1
W303_contig00287--YOR134W_W__001	51594.6	62144.4	41044.8	0.660475	-0.598425	0.0491388	1
W303_contig00287--YOR134W_W__002	28994.6	34509.1	23480	0.6804	-0.555546	0.0660933	1
W303_contig00287--YOR134W_W__003	74.665	83.383	65.9471	0.790893	-0.338445	0.429969	1
W303_contig00287--YOR135C_C__001	3.21479	2.64318	3.78641	1.43252	0.518557	0.885803	1
W303_contig00287--YOR135C_C__002	30.9529	27.5233	34.3825	1.24922	0.321023	0.61924	1
W303_contig00287--YOR135C_C__003	109.218	79.2633	139.173	1.75583	0.812157	0.38084	1
W303_contig00287--YOR135C_C__004	91.0278	56.0419	126.014	2.24856	1.169	0.269481	1
W303_contig00287--YOR135C_C__005	232.174	171.432	292.916	1.70864	0.772848	0.395847	1
W303_contig00287--YOR135C_C__006	24.6681	13.3978	35.9384	2.68241	1.42353	0.0203916	1
W303_contig00287--YOR135C_C__007	2.13055	2.51476	1.74635	0.694443	-0.526072	0.976707	1
W303_contig00291--YOR143C_C__001	169.515	213.958	125.072	0.584565	-0.774565	0.171762	1
W303_contig00291--YOR143C_C__002	54.495	46.7532	62.2369	1.33118	0.412705	0.416944	1
W303_contig00291--YOR143C_C__003	3.10175	2.82509	3.3784	1.19585	0.258041	0.989995	1
W303_contig00291--YOR146W_W__001	1999.24	1812.22	2186.26	1.2064	0.270708	0.402642	1
W303_contig00291--YOR146W_W__002	8.40755	9.45978	7.35532	0.777536	-0.363019	0.690516	1
W303_contig00291--YOR146W_W__003	1.23735	1.65867	0.816023	0.491973	-1.02335	0.843375	1
W303_contig00291--YOR146W_W__004	1.32733	0.984506	1.67015	1.69643	0.762505	0.990814	1
W303_contig00291--YOR146W_W__005	1.83461	1.47676	2.19247	1.48465	0.570122	1	1
W303_contig00291--YOR146W_W__006	4.35912	5.33985	3.3784	0.632677	-0.660459	0.718979	1
W303_contig00291--YOR146W_W__007	0.204006	0	0.408011	Inf	Inf	1	1
W303_contig00291--YOR146W_W__009	0.223057	0	0.446114	Inf	Inf	1	1
W303_contig00291--YOR146W_W__010	2.22455	2.33284	2.11626	0.907161	-0.140569	1	1
W303_contig00291--YOR146W_W__011	2.15265	2.15093	2.15437	1.0016	0.00230511	1	1
W303_contig00291--YOR146W_W__012	0.337084	0.674167	0	0	#NAME?	0.934634	1
W303_contig00295--YOR193W_W__001	15.8388	15.9446	15.733	0.986731	-0.019271	0.92142	1
W303_contig00295--YOR193W_W__002	15.8475	12.6487	19.0464	1.50579	0.590525	0.384572	1
W303_contig00295--YOR194C_C__001	35.9858	31.6753	40.2963	1.27217	0.347291	0.447835	1
W303_contig00295--YOR194C_C__002	0.674167	1.34833	0	0	#NAME?	0.616675	1
W303_contig00295--YOR194C_C__003	2.48875	1.96901	3.00849	1.52792	0.611569	0.954494	1
W303_contig00295--YOR194C_C__004	729.445	685.46	773.43	1.12834	0.174198	0.602781	1
W303_contig00295--YOR194C_C__005	3825.52	3857.93	3793.11	0.983197	-0.0244476	0.800031	1
W303_contig00298--YOR344C_C__001	1273.15	1522	1024.3	0.673	-0.571321	0.0673185	1
W303_contig00298--YOR344C_C__002	380.443	404.502	356.383	0.881042	-0.182718	0.511009	1
W303_contig00298--YOR344C_C__003	19.1688	18.1705	20.1672	1.10989	0.150415	0.805423	1
W303_contig00298--YOR346W_W__001	2046.03	1902.13	2189.93	1.1513	0.203266	0.529651	1
W303_contig00298--YOR346W_W__002	17.7626	18.4808	17.0444	0.922276	-0.116729	0.930833	1
W303_contig00298--YOR346W_W__003	14.5829	17.8066	11.3592	0.637921	-0.64855	0.394983	1
W303_contig00298--YOR346W_W__004	3.19173	2.15093	4.23252	1.96777	0.976561	0.633911	1
W303_contig00298--YOR346W_W__005	5.80322	1.16642	10.44	8.95048	3.16197	0.0467914	1
W303_contig00298--YOR346W_W__006	31.1579	28.0476	34.2682	1.22179	0.288995	0.490713	1
W303_contig00298--YOR346W_W__007	58.2047	63.6823	52.7272	0.827972	-0.272346	0.534549	1
W303_contig00298--YOR346W_W__008	60.5771	62.6657	58.4885	0.933342	-0.0995229	0.722999	1
W303_contig00298--YOR346W_W__009	93.0377	96.278	89.7975	0.93269	-0.100531	0.690279	1
W303_contig00298--YOR346W_W__010	35.6914	26.2284	45.1543	1.72158	0.783733	0.132033	1
W303_contig00298--YOR346W_W__011	57.0333	43.4679	70.5987	1.62416	0.699692	0.0946984	1
W303_contig00298--YOR346W_W__012	26.0415	23.8207	28.2623	1.18646	0.246668	0.649468	1
W303_contig00298--YOR346W_W__013	78.2795	77.9682	78.5907	1.00798	0.0114714	0.94392	1
W303_contig00301--YOR394C-A_C	1.12332	0.984506	1.26214	1.282	0.358397	1	1
W303_contig00321--YDL244W_W	3.25118	4.7941	1.70825	0.356323	-1.48874	0.317814	1
W303_contig00322--YDL240C-A_C__001	16.7621	16.4797	17.0444	1.03426	0.0486043	0.94028	1
W303_contig00322--YDL240C-A_C__002	27.7088	28.3794	27.0383	0.952746	-0.0698367	0.863688	1
W303_contig00322--YDL240C-A_C__003	4.7902	5.8321	3.74831	0.642703	-0.637776	0.703221	1
W303_contig00322--YDL240C-A_C__004	5.86239	4.48377	7.24102	1.61494	0.691481	0.595977	1
W303_contig00322--YDL240C-A_C__005	18.6846	18.1705	19.1988	1.05659	0.0794182	0.890251	1
W303_contig00322--YDL240C-A_C__006	143.792	117.487	170.096	1.44778	0.533845	0.144273	1
W303_contig00322--YDL240C-A_C__007	64.6853	58.0321	71.3385	1.22929	0.29783	0.487411	1
W303_contig00322--YDL240C-A_C__008	175.946	193.112	158.78	0.822216	-0.282411	0.368151	1
W303_contig00322--YDL240C-A_C__009	1.07546	2.15093	0	0	#NAME?	0.256858	1
W303_contig00322--YDL242W_W__001	25.0787	25.4258	24.7315	0.972693	-0.0399435	0.964573	1
W303_contig00322--YDL242W_W__002	0.938367	0.984506	0.892228	0.906271	-0.141986	1	1
W303_contig00323--YDL225W_W__001	16.2138	13.0875	19.3401	1.47775	0.563406	0.464914	1
W303_contig00323--YDL225W_W__002	20.1484	20.3963	19.9005	0.97569	-0.0355058	0.941261	1
W303_contig00323--YDL225W_W__003	13.8681	9.95204	17.7842	1.78699	0.837534	0.28058	1
W303_contig00323--YDL225W_W__004	25.7288	25.4258	26.0318	1.02383	0.0339784	1	1
W303_contig00323--YDL225W_W__005	128.214	138.226	118.201	0.855128	-0.225787	0.541486	1
W303_contig00323--YDL225W_W__006	91.3205	103.501	79.14	0.76463	-0.387167	0.366405	1
W303_contig00323--YDL225W_W__007	2.91777	3.68118	2.15437	0.585238	-0.772904	0.772323	1
W303_contig00323--YDL225W_W__008	2.18243	1.84059	2.52427	1.37145	0.455702	0.891843	1
W303_contig00323--YDL225W_W__009	16.6894	18.9731	14.4058	0.759278	-0.3973	0.599572	1
W303_contig00323--YDL226C_C__001	498.552	549.683	447.42	0.81396	-0.29697	0.506105	1
W303_contig00323--YDL226C_C__002	16.5293	17.3144	15.7442	0.909311	-0.137154	0.911777	1
W303_contig00323--YDL226C_C__003	10.8801	8.47528	13.285	1.5675	0.648463	0.590484	1
W303_contig00323--YDL226C_C__004	10.6697	8.6037	12.7357	1.48026	0.565846	0.588356	1
W303_contig00323--YDL226C_C__005	17.6449	18.2454	17.0444	0.934175	-0.0982346	0.865077	1
W303_contig00323--YDL226C_C__006	18.8772	21.4878	16.2665	0.75701	-0.401616	0.574944	1
W303_contig00323--YDL226C_C__007	2.62281	3.49926	1.74635	0.499064	-1.0027	0.637613	1
W303_contig00327--YDL034W_W__001	20.028	11.065	28.991	2.62008	1.38961	0.135895	1
W303_contig00327--YDL034W_W__002	28.6032	18.3738	38.8325	2.11347	1.07961	0.0752217	1
W303_contig00327--YDL034W_W__003	91.2411	81.2	101.282	1.24732	0.318827	0.463718	1
W303_contig00327--YDL034W_W__004	29.0378	30.4768	27.5987	0.905566	-0.143109	0.72166	1
W303_contig00327--YDL034W_W__005	275.124	256.249	293.999	1.14732	0.198264	0.597214	1
W303_contig00327--YDL034W_W__006	49.1111	43.9281	54.2941	1.23598	0.305652	0.598157	1
W303_contig00327--YDL034W_W__007	28.0729	22.9111	33.2347	1.45059	0.536644	0.357373	1
W303_contig00327--YDL034W_W__008	47.5614	42.8687	52.2541	1.21893	0.28562	0.571958	1
W303_contig00327--YDL034W_W__009	16.5676	21.1775	11.9578	0.564645	-0.824584	0.252577	1
W303_contig00327--YDL034W_W__010	7.23781	8.16494	6.31068	0.7729	-0.371646	0.809442	1
W303_contig00327--YDL034W_W__011	6.09802	9.14945	3.04659	0.332981	-1.58649	0.147265	1
W303_contig00327--YDL034W_W__012	0.654138	0.492253	0.816023	1.65773	0.72921	1	1
W303_contig00327--YDL034W_W__013	0.631068	0	1.26214	Inf	Inf	0.621185	1
W303_contig00327--YDL034W_W__014	1.16642	2.33284	0	0	#NAME?	0.247186	1
W303_contig00327--YDL036C_C__001	190.261	189.399	191.122	1.0091	0.01307	0.895487	1
W303_contig00327--YDL036C_C__002	87.8061	90.1996	85.4125	0.946928	-0.0786734	0.878468	1
W303_contig00327--YDL036C_C__003	17.7495	20.6852	14.8138	0.716155	-0.481655	0.546742	1
W303_contig00327--YDL036C_C__004	554.997	645.801	464.193	0.718787	-0.476363	0.14508	1
W303_contig00327--YDL036C_C__005	2651.4	3152.51	2150.3	0.68209	-0.551967	0.0937626	1
W303_contig00328--YDL005C_C__001	108.719	104.4	113.038	1.08274	0.114689	0.779563	1
W303_contig00328--YDL005C_C__002	3.6752	5.15793	2.19247	0.425067	-1.23424	0.411076	1
W303_contig00328--YDL005C_C__003	7.77293	6.63469	8.91116	1.34312	0.425584	0.741496	1
W303_contig00328--YDL005C_C__004	3.28268	2.33284	4.23252	1.81432	0.859431	0.627305	1
W303_contig00328--YDL005C_C__005	1.9363	1.34833	2.52427	1.87214	0.904689	0.690091	1
W303_contig00328--YDL005C_C__006	2.42856	2.33284	2.52427	1.08206	0.113781	1	1
W303_contig00328--YDL005C_C__007	2.33932	0	4.67864	Inf	Inf	0.0615002	1
W303_contig00328--YDL007W_W__001	2.56164	3.00701	2.11626	0.703777	-0.50681	0.932374	1
W303_contig00328--YDL007W_W__002	270.322	290.728	249.916	0.859622	-0.218225	0.601713	1
W303_contig00330--YDR034C-A_C__002	251.677	199.961	303.394	1.51727	0.601474	0.07089	1
W303_contig00330--YDR034C-A_C__003	2307.09	2135.21	2478.98	1.161	0.215369	0.698654	1
W303_contig00330--YDR034C-A_C__004	1913.13	1621.7	2204.55	1.35941	0.442977	0.187749	1
W303_contig00330--YDR034W-B_W__001	11.1509	10.2409	12.0609	1.17772	0.235995	0.782555	1
W303_contig00330--YDR034W-B_W__002	26.2208	22.5473	29.8944	1.32586	0.406923	0.545873	1
W303_contig00330--YDR034W-B_W__005	10.0233	3.62768	16.4189	4.526	2.17824	0.0294912	1
W303_contig00340--YDR041W_W__001	6.88839	6.68818	7.0886	1.05987	0.0838871	0.914707	1
W303_contig00340--YDR041W_W__002	6.52359	5.10444	7.94273	1.55604	0.637881	0.749352	1
W303_contig00340--YDR041W_W__003	2.08746	1.16642	3.00849	2.57925	1.36695	0.581872	1
W303_contig00340--YDR041W_W__004	2.91277	2.33284	3.49271	1.49719	0.582258	0.825151	1
W303_contig00340--YDR041W_W__005	10.5559	11.7926	9.31917	0.790254	-0.339611	0.706385	1
W303_contig00340--YDR042C_C__001	49.1025	76.4057	21.7993	0.285309	-1.8094	0.386768	1
W303_contig00340--YDR042C_C__002	1.23333	1.16642	1.30024	1.11473	0.15669	1	1
W303_contig00340--YDR042C_C__003	12.0459	9.27787	14.8138	1.59668	0.67508	0.444663	1
W303_contig00340--YDR042C_C__004	13.8579	13.4513	14.2645	1.06046	0.0846871	1	1
W303_contig00340--YDR042C_C__005	1319.5	1406.67	1232.32	0.876058	-0.190902	0.866414	1
W303_contig00340--YDR042C_C__006	4941.8	5221.57	4662.03	0.89284	-0.163527	0.631009	1
W303_contig00340--YDR042C_C__007	66.1702	57.1011	75.2392	1.31765	0.397967	0.320091	1
W303_contig00341--YDR099W_W__001	27.8686	23.2535	32.4838	1.39694	0.482272	0.400998	1
W303_contig00341--YDR099W_W__003	3.94612	3.99151	3.90072	0.977253	-0.0331958	1	1
W303_contig00341--YDR099W_W__004	238.945	240.732	237.158	0.985152	-0.0215821	0.840382	1
W303_contig00341--YDR099W_W__005	489.163	499.26	479.066	0.959551	-0.059568	0.809729	1
W303_contig00341--YDR099W_W__006	1880.51	1967.5	1793.51	0.911565	-0.133582	0.741635	1
W303_contig00341--YDR101C_C__001	257.971	283.494	232.448	0.819939	-0.286411	0.448371	1
W303_contig00341--YDR101C_C__002	5.48416	4.17343	6.7949	1.62813	0.70322	0.547647	1
W303_contig00341--YDR101C_C__003	41.1062	46.7852	35.4272	0.757229	-0.401198	0.430909	1
W303_contig00341--YDR101C_C__004	1.34638	0.984506	1.70825	1.73514	0.795049	0.989341	1
W303_contig00341--YDR101C_C__005	2.91507	4.97602	0.854125	0.171648	-2.54247	0.146168	1
W303_contig00341--YDR101C_C__006	18.602	18.2989	18.9051	1.03313	0.0470167	0.995579	1
W303_contig00341--YDR101C_C__007	23.325	21.4343	25.2158	1.17642	0.234402	0.739905	1
W303_contig00341--YDR101C_C__008	30.4608	28.7967	32.125	1.11558	0.157793	0.774443	1
W303_contig00341--YDR101C_C__009	492.99	426.45	559.53	1.31207	0.39184	0.204799	1
W303_contig00341--YDR101C_C__010	4208.15	3725.73	4690.58	1.25897	0.332244	0.701154	1
W303_contig00343--YDR151C_C__001	290.649	320.958	260.34	0.811134	-0.301988	0.555291	1
W303_contig00343--YDR151C_C__002	12.6541	12.9805	12.3277	0.949707	-0.0744449	0.866624	1
W303_contig00343--YDR151C_C__003	12.5176	11.7391	13.2961	1.13263	0.179677	0.986402	1
W303_contig00343--YDR151C_C__004	6.13354	7.18044	5.08665	0.708404	-0.497356	0.764996	1
W303_contig00343--YDR151C_C__005	2.53759	1.65867	3.4165	2.05978	1.04249	0.662629	1
W303_contig00343--YDR151C_C__006	1.39521	0.674167	2.11626	3.13908	1.65034	0.598178	1
W303_contig00343--YDR151C_C__009	0.204006	0	0.408011	Inf	Inf	1	1
W303_contig00343--YDR151C_C__010	1.3885	1.47676	1.30024	0.880469	-0.183656	1	1
W303_contig00343--YDR151C_C__011	0.446114	0	0.892228	Inf	Inf	0.813722	1
W303_contig00343--YDR152W_W__001	535.263	507.885	562.64	1.10781	0.14771	0.550845	1
W303_contig00343--YDR152W_W__002	451.238	449.692	452.783	1.00687	0.00988211	0.874439	1
W303_contig00343--YDR152W_W__003	396.179	403.346	389.013	0.964464	-0.0522	0.96542	1
W303_contig00343--YDR152W_W__004	347.83	337.042	358.618	1.06402	0.0895213	0.700145	1
W303_contig00343--YDR152W_W__005	393.936	406.877	380.994	0.936385	-0.0948258	0.880912	1
W303_contig00343--YDR152W_W__006	364.627	376.347	352.906	0.937715	-0.0927786	0.900066	1
W303_contig00343--YDR152W_W__007	365.636	346.812	384.46	1.10855	0.148678	0.571326	1
W303_contig00343--YDR152W_W__008	390.038	393.501	386.576	0.982402	-0.0256153	0.962199	1
W303_contig00343--YDR152W_W__009	583.913	587.244	580.581	0.988654	-0.0164628	0.966247	1
W303_contig00343--YDR152W_W__010	430.347	440.126	420.568	0.955563	-0.0655768	0.906445	1
W303_contig00343--YDR152W_W__011	34.4889	37.6037	31.374	0.834333	-0.261305	0.529354	1
W303_contig00343--YDR152W_W__012	11.708	11.6107	11.8053	1.01676	0.0239839	1	1
W303_contig00343--YDR152W_W__013	9.14863	9.6417	8.65556	0.897722	-0.15566	0.897839	1
W303_contig00343--YDR152W_W__014	14.1496	14.6712	13.6279	0.928888	-0.106424	0.992168	1
W303_contig00349--YDR211W_W__001	50.6891	44.5059	56.8724	1.27786	0.353732	0.421682	1
W303_contig00349--YDR211W_W__002	1322.47	1142.24	1502.71	1.31559	0.395708	0.199983	1
W303_contig00349--YDR215C_C__001	13.2798	10.7011	15.8585	1.48194	0.56749	0.7222	1
W303_contig00349--YDR215C_C__002	9.48044	9.6417	9.31917	0.966549	-0.0490853	1	1
W303_contig00349--YDR215C_C__003	15.3762	16.6402	14.1121	0.848073	-0.23774	0.778415	1
W303_contig00349--YDR215C_C__004	50.9042	61.3709	40.4376	0.658905	-0.601857	0.142852	1
W303_contig00349--YDR215C_C__005	23.7003	33.4409	13.9597	0.417444	-1.26035	0.214767	1
W303_contig00349--YDR215C_C__006	7.09228	9.95204	4.23252	0.425292	-1.23347	0.208761	1
W303_contig00349--YDR215C_C__007	1.49851	1.65867	1.33834	0.806876	-0.309582	1	1
W303_contig00349--YDR215C_C__008	1.10123	1.34833	0.854125	0.633467	-0.658659	1	1
W303_contig00349--YDR215C_C__009	0.900264	0.984506	0.816023	0.828865	-0.27079	1	1
W303_contig00349--YDR215C_C__010	2.45834	2.0225	2.89418	1.43099	0.517014	0.795924	1
W303_contig00349--YDR215C_C__011	10.3592	11.2469	9.47159	0.842152	-0.247847	0.703123	1
W303_contig00349--YDR215C_C__012	1.28618	1.34833	1.22403	0.907811	-0.139535	1	1
W303_contig00349--YDR215C_C__013	0.58321	1.16642	0	0	#NAME?	0.606828	1
W303_contig00349--YDR215C_C__014	2.80374	3.00701	2.60048	0.864806	-0.209551	1	1
W303_contig00349--YDR215C_C__015	6.62884	7.80111	5.45656	0.699459	-0.515689	0.651386	1
W303_contig00349--YDR215C_C__016	2.60376	3.49926	1.70825	0.488175	-1.03453	0.637587	1
W303_contig00349--YDR215C_C__017	1.52158	2.15093	0.892228	0.414811	-1.26947	0.646064	1
W303_contig00349--YDR215C_C__019	6.48273	4.7941	8.17135	1.70446	0.769313	0.576054	1
W303_contig00349--YDR215C_C__020	254.817	221.92	287.715	1.29648	0.374603	0.243104	1
W303_contig00349--YDR215C_C__021	2416.13	2020.67	2811.59	1.39141	0.476551	0.468953	1
W303_contig00352--YDR262W_W__001	41.8614	32.5848	51.138	1.56938	0.650194	0.510545	1
W303_contig00352--YDR263C_C__001	43.6154	47.2775	39.9534	0.845083	-0.242836	0.654023	1
W303_contig00352--YDR263C_C__002	0.806267	1.16642	0.446114	0.382464	-1.3866	0.881377	1
W303_contig00352--YDR263C_C__003	0.204006	0	0.408011	Inf	Inf	1	1
W303_contig00352--YDR263C_C__004	2925.68	2648.59	3202.77	1.20924	0.274096	0.447151	1
W303_contig00352--YDR263C_C__005	21631.4	20283.2	22979.7	1.13294	0.180068	0.835315	1
W303_contig00354--YDR317W_W__001	764.436	723.47	805.402	1.11325	0.154776	0.670349	1
W303_contig00354--YDR317W_W__002	7.46293	6.94503	7.98083	1.14914	0.200558	0.978707	1
W303_contig00354--YDR319C_C__001	260.531	276.923	244.139	0.881611	-0.181786	0.604184	1
W303_contig00354--YDR319C_C__002	81.4707	87.321	75.6203	0.866003	-0.207556	0.594899	1
W303_contig00354--YDR319C_C__003	56.7998	53.7838	59.8158	1.11215	0.153355	0.683362	1
W303_contig00354--YDR319C_C__004	207.061	215.606	198.516	0.920734	-0.119143	0.650942	1
W303_contig00354--YDR319C_C__005	150.69	160.945	140.435	0.872569	-0.196659	0.502869	1
W303_contig00354--YDR319C_C__006	50.2402	54.9181	45.5624	0.829641	-0.26944	0.494438	1
W303_contig00354--YDR319C_C__007	11.7849	11.5358	12.034	1.04319	0.0609964	0.907816	1
W303_contig00354--YDR319C_C__008	11.408	13.0125	9.80339	0.75338	-0.408549	0.700541	1
W303_contig00356--YDR344C_C__001	84.6682	95.5609	73.7755	0.772026	-0.373279	0.334243	1
W303_contig00356--YDR344C_C__002	2091.78	1663.62	2519.94	1.51473	0.599063	0.319346	1
W303_contig00356--YDR344C_C__003	2398.85	1988.14	2809.56	1.41316	0.498927	0.410798	1
W303_contig00356--YDR347W_W__002	2.10651	1.16642	3.04659	2.61192	1.38511	0.579885	1
W303_contig00356--YDR347W_W__003	20.2112	21.6697	18.7527	0.865385	-0.208586	0.827252	1
W303_contig00356--YDR347W_W__004	188.78	165.482	212.079	1.28158	0.357925	0.342358	1
W303_contig00356--YDR347W_W__005	3.18599	3.8096	2.56238	0.672611	-0.572157	0.74895	1
W303_contig00356--YDR347W_W__006	4.30001	3.62768	4.97234	1.37067	0.454877	0.899354	1
W303_contig00356--YDR347W_W__007	3.86589	3.49926	4.23252	1.20955	0.274468	0.91978	1
W303_contig00356--YDR347W_W__008	3.81901	5.52176	2.11626	0.383258	-1.38361	0.409704	1
W303_contig00356--YDR347W_W__009	17.3857	15.4203	19.3512	1.25492	0.32759	0.721404	1
W303_contig00356--YDR347W_W__010	37.7585	37.272	38.2451	1.02611	0.0371856	0.944155	1
W303_contig00356--YDR347W_W__011	30.4188	25.3723	35.4653	1.39779	0.483149	0.423699	1
W303_contig00356--YDR347W_W__012	237.771	218.602	256.939	1.17537	0.233118	0.621457	1
W303_contig00356--YDR347W_W__013	294.889	263.323	326.455	1.23975	0.310055	0.635273	1
W303_contig00356--YDR347W_W__014	12.4183	11.2469	13.5898	1.20832	0.272999	0.861603	1
W303_contig00356--YDR347W_W__015	4.23706	3.68118	4.79295	1.30202	0.380747	0.814298	1
W303_contig00356--YDR347W_W__016	3.23482	3.49926	2.97039	0.848862	-0.236399	1	1
W303_contig00356--YDR347W_W__017	273.825	231.786	315.863	1.36273	0.446503	0.37034	1
W303_contig00361--YDR367W_W	24.1072	25.7897	22.4248	0.869525	-0.201701	0.781564	1
W303_contig00361--YDR369C_C__001	35.0553	39.8082	30.3024	0.761211	-0.393632	0.380819	1
W303_contig00361--YDR369C_C__002	17.7194	20.3963	15.0425	0.737508	-0.43927	0.452234	1
W303_contig00361--YDR369C_C__003	9.0524	8.78562	9.31917	1.06073	0.0850585	1	1
W303_contig00361--YDR369C_C__004	1.77344	0.984506	2.56238	2.6027	1.38001	0.707316	1
W303_contig00361--YDR369C_C__005	0.896246	0.492253	1.30024	2.64141	1.40131	0.920484	1
W303_contig00362--YDR386W_W__001	35869.7	41655.5	30083.9	0.722207	-0.469516	0.122107	1
W303_contig00362--YDR386W_W__002	47279.7	56530.3	38029.1	0.67272	-0.571922	0.0583921	1
W303_contig00362--YDR386W_W__003	18165.4	21152	15178.8	0.717604	-0.47874	0.105775	1
W303_contig00362--YDR387C_C__001	154.813	155.22	154.406	0.994759	-0.00758055	0.919137	1
W303_contig00362--YDR387C_C__002	0.223057	0	0.446114	Inf	Inf	1	1
W303_contig00362--YDR387C_C__003	3.11874	4.045	2.19247	0.542019	-0.883586	0.861106	1
W303_contig00362--YDR387C_C__004	5.93602	2.51476	9.35728	3.72095	1.89567	0.0866297	1
W303_contig00362--YDR387C_C__005	2.28572	2.82509	1.74635	0.618158	-0.693953	0.79118	1
W303_contig00362--YDR387C_C__006	5.87301	7.43728	4.30873	0.579342	-0.787513	0.426034	1
W303_contig00362--YDR387C_C__007	2.78102	3.44577	2.11626	0.614162	-0.703308	0.721909	1
W303_contig00364--YDR421W_W__001	478.858	448.74	508.976	1.13423	0.181717	0.608091	1
W303_contig00364--YDR421W_W__002	547.435	499.902	594.967	1.19017	0.251162	0.467421	1
W303_contig00364--YDR421W_W__003	641.538	607.245	675.831	1.11295	0.154383	0.634279	1
W303_contig00364--YDR421W_W__004	818.91	814.922	822.897	1.00979	0.0140513	0.999821	1
W303_contig00364--YDR421W_W__005	787.784	712.341	863.227	1.21182	0.277173	0.382764	1
W303_contig00364--YDR421W_W__006	889.882	859.47	920.295	1.07077	0.0986484	0.739832	1
W303_contig00364--YDR421W_W__007	779.932	744.316	815.549	1.0957	0.131856	0.660877	1
W303_contig00364--YDR421W_W__008	12.0195	15.3454	8.69367	0.566533	-0.819767	0.319434	1
W303_contig00364--YDR422C_C__001	379.744	381.398	378.089	0.991322	-0.0125744	0.885683	1
W303_contig00364--YDR422C_C__002	6.02158	5.28636	6.7568	1.27816	0.354066	0.894426	1
W303_contig00364--YDR422C_C__003	0.541089	0.674167	0.408011	0.605208	-0.724498	1	1
W303_contig00364--YDR422C_C__004	1.97842	1.84059	2.11626	1.14978	0.201352	1	1
W303_contig00364--YDR422C_C__005	5.95652	11.097	0.816023	0.0735353	-3.76542	0.270504	1
W303_contig00364--YDR422C_C__006	13.0443	17.3679	8.72065	0.502114	-0.993914	0.34778	1
W303_contig00364--YDR422C_C__007	20.6266	22.3974	18.8558	0.841877	-0.248319	0.909353	1
W303_contig00364--YDR422C_C__008	8.66711	8.34686	8.98737	1.07674	0.106666	0.919554	1
W303_contig00364--YDR422C_C__009	0.65012	0	1.30024	Inf	Inf	0.615282	1
W303_contig00364--YDR422C_C__011	1.23333	1.16642	1.30024	1.11473	0.15669	1	1
W303_contig00364--YDR422C_C__012	0.223057	0	0.446114	Inf	Inf	1	1
W303_contig00364--YDR422C_C__014	0.204006	0	0.408011	Inf	Inf	1	1
YAL001C--YAL001C_C	2.11454	2.15093	2.07816	0.96617	-0.0496514	1	1
YAL001C--YAR002C-A_C__001	1424.05	1570.1	1277.99	0.813958	-0.296974	0.327853	1
YAL001C--YAR002C-A_C__002	2.27241	1.16642	3.3784	2.89638	1.53425	0.486717	1
YAL001C--YAR002C-A_C__003	2.24762	2.82509	1.67015	0.591183	-0.758322	0.790395	1
YAL001C--YAR002C-A_C__004	0.900264	0.984506	0.816023	0.828865	-0.27079	1	1
YAL001C--YAR002C-A_C__005	19.0814	15.2919	22.8709	1.49562	0.580745	0.370405	1
YAL002W--YAR002W_W__001	10.7037	12.6487	8.75875	0.692462	-0.530193	0.580352	1
YAL002W--YAR002W_W__002	2.57971	2.15093	3.00849	1.3987	0.484082	0.949139	1
YAL002W--YAR002W_W__003	1.50253	2.15093	0.854125	0.397097	-1.33244	0.646415	1
YAL002W--YAR002W_W__005	0.492253	0.984506	0	0	#NAME?	0.624549	1
YAL002W--YAR002W_W__006	1.79347	1.84059	1.74635	0.948802	-0.0758205	1	1
YAL002W--YAR002W_W__007	2.35665	2.15093	2.56238	1.19129	0.252525	1	1
YAL002W--YAR002W_W__008	0.938367	0.984506	0.892228	0.906271	-0.141986	1	1
YAL002W--YAR002W_W__009	4.10898	4.35534	3.86262	0.886868	-0.173208	1	1
YAL002W--YAR002W_W__010	19.1899	21.4878	16.892	0.78612	-0.347179	0.656039	1
YAL003W--YAL002W_W__001	7195.19	9331.99	5058.38	0.542048	-0.883508	0.193209	1
YAL003W--YAL002W_W__002	66.3206	70.317	62.3242	0.886332	-0.174081	0.65511	1
YAL003W--YAL003W_W	4452.96	5361.52	3544.4	0.661081	-0.597101	0.0589568	1
YAL004W--YAL003W_W__001	4.13911	4.97602	3.30219	0.663622	-0.591567	0.71523	1
YAL004W--YAL003W_W__002	110.473	134.309	86.6366	0.645052	-0.632512	0.518117	1
YAL005C--YAL001C_C__001	244.673	237.597	251.75	1.05957	0.0834741	0.818223	1
YAL005C--YAL001C_C__002	297.832	299.053	296.61	0.991831	-0.011834	0.978982	1
YAL005C--YAL001C_C__003	66.2807	66.6144	65.9471	0.989982	-0.0145253	0.991067	1
YAL005C--YAL001C_C__004	1.7296	2.64318	0.816023	0.308728	-1.69559	0.491353	1
YAL005C--YAL001C_C__005	0.560141	0.674167	0.446114	0.661726	-0.595694	1	1
YAL005C--YAL001C_C__006	3.21371	4.71917	1.70825	0.361981	-1.46601	0.707809	1
YAL005C--YAL001C_C__007	1.61827	0.674167	2.56238	3.8008	1.9263	0.479697	1
YAL005C--YAL001C_C__008	0.674167	1.34833	0	0	#NAME?	0.616675	1
YAL005C--YAL001C_C__009	1.0812	0.492253	1.67015	3.39287	1.7625	0.755599	1
YAL005C--YAL001C_C__010	4.13509	4.48377	3.78641	0.844471	-0.24388	0.94329	1
YAL005C--YAL001C_C__011	6.96092	7.12694	6.7949	0.95341	-0.0688312	0.978998	1
YAL005C--YAL001C_C__012	2.53087	2.46126	2.60048	1.05656	0.0793783	1	1
YAL005C--YAL001C_C__013	1.77442	1.84059	1.70825	0.928101	-0.107647	1	1
YAL005C--YAL001C_C__014	6.79916	4.35534	9.24297	2.12221	1.08557	0.252075	1
YAL005C--YAL001C_C__015	29.1619	30.5838	27.74	0.907018	-0.140797	0.805433	1
YAL007C--YAL005C_C__001	2841.42	2963.38	2719.45	0.917686	-0.123928	0.697314	1
YAL007C--YAL005C_C__003	1.85366	1.47676	2.23057	1.51045	0.594979	1	1
YAL008W--YAL004W_W__001	129.314	116.942	141.686	1.2116	0.276911	0.466495	1
YAL008W--YAL004W_W__002	8.1752	8.29336	8.05704	0.971504	-0.0417081	1	1
YAL008W--YAL004W_W__003	10.8949	14.179	7.61092	0.536776	-0.897608	0.318145	1
YAL008W--YAL004W_W__004	8.27287	7.67269	8.87306	1.15645	0.2097	0.828866	1
YAL008W--YAL004W_W__005	7.35648	9.58821	5.12475	0.534485	-0.903779	0.308249	1
YAL008W--YAL004W_W__006	0.204006	0	0.408011	Inf	Inf	1	1
YAL008W--YAL004W_W__007	3.09199	3.99151	2.19247	0.549282	-0.86438	0.630681	1
YAL009W--YAL008W_W	52.55	53.238	51.8619	0.974152	-0.0377811	0.997969	1
YAL010C--YAL007C_C__001	1075.01	1309.64	840.379	0.641685	-0.640063	0.162921	1
YAL010C--YAL007C_C__002	5.66034	6.19593	5.12475	0.827116	-0.273839	0.989532	1
YAL010C--YAL007C_C__003	12.8022	12.8306	12.7738	0.99557	-0.00640571	1	1
YAL010C--YAL007C_C__004	2.69373	2.82509	2.56238	0.907006	-0.140816	1	1
YAL010C--YAL007C_C__005	1.79347	1.84059	1.74635	0.948802	-0.0758205	1	1
YAL011W--YAL009W_W__001	12.6594	13.3229	11.9959	0.900396	-0.151369	0.91625	1
YAL011W--YAL009W_W__002	5.09446	7.18044	3.00849	0.418984	-1.25503	0.34502	1
YAL011W--YAL009W_W__003	1.1243	1.84059	0.408011	0.221674	-2.17349	0.63681	1
YAL011W--YAL009W_W__004	3.52881	2.82509	4.23252	1.49819	0.58322	0.778634	1
YAL012W--YAL011W_W	74.677	98.1827	51.1713	0.521185	-0.940133	0.0206275	1
YAL013W--YAL012W_W	331.137	396.037	266.236	0.672251	-0.572928	0.0952688	1
YAL014C--YAL010C_C__001	88.3135	87.428	89.199	1.02026	0.0289311	0.903106	1
YAL014C--YAL010C_C__002	15.1365	16.0195	14.2534	0.889751	-0.168526	0.959077	1
YAL014C--YAL010C_C__003	3.73379	3.68118	3.78641	1.02859	0.0406643	1	1
YAL014C--YAL010C_C__004	4.0361	3.31735	4.75484	1.43333	0.519369	0.824457	1
YAL014C--YAL010C_C__005	3.07466	1.84059	4.30873	2.34095	1.2271	0.471312	1
YAL014C--YAL010C_C__006	3.25789	3.99151	2.52427	0.63241	-0.661068	0.750309	1
YAL014C--YAL010C_C__007	1.36945	1.47676	1.26214	0.854667	-0.226565	1	1
YAL014C--YAL010C_C__008	1.64134	1.16642	2.11626	1.81432	0.859431	0.831072	1
YAL014C--YAL010C_C__009	1.36641	1.84059	0.892228	0.484752	-1.04468	0.846213	1
YAL014C--YAL010C_C__010	3.12883	3.8096	2.44807	0.642605	-0.637996	0.747838	1
YAL014C--YAL010C_C__011	2.67468	2.82509	2.52427	0.893519	-0.16243	1	1
YAL015C--YAL014C_C	187.067	200.121	174.013	0.869537	-0.201681	0.568469	1
YAL016C-A--YAL015C_C__001	57.0876	42.5048	71.6703	1.68617	0.75375	0.0929884	1
YAL016C-A--YAL015C_C__002	0.65012	0	1.30024	Inf	Inf	0.615282	1
YAL016C-A--YAL015C_C__003	0.669171	0	1.33834	Inf	Inf	0.632828	1
YAL016C-B--YAL016C-A_C	8.92701	8.16494	9.68908	1.18667	0.246918	0.794869	1
YAL016W--YAL013W_W__001	3.74917	4.11994	3.3784	0.820012	-0.286282	0.834699	1
YAL016W--YAL013W_W__002	3.12178	3.68118	2.56238	0.696076	-0.522684	0.900219	1
YAL016W--YAL013W_W__003	13.779	14.7461	12.8119	0.868829	-0.202855	0.744773	1
YAL016W--YAL013W_W__004	8.57919	7.80111	9.35728	1.19948	0.262409	0.862596	1
YAL016W--YAL013W_W__005	1.57041	1.84059	1.30024	0.706426	-0.501389	1	1
YAL017W--YAL016W_W__001	54.8075	46.4749	63.1402	1.35859	0.442107	0.290949	1
YAL017W--YAL016W_W__002	432.173	490.25	374.096	0.763072	-0.390109	0.205066	1
YAL018C--YAL016C-B_C__001	3.57495	3.8096	3.3403	0.87681	-0.189663	0.972726	1
YAL018C--YAL016C-B_C__002	1.50826	0.492253	2.52427	5.128	2.3584	0.495342	1
YAL018C--YAL016C-B_C__003	0.223057	0	0.446114	Inf	Inf	1	1
YAL018C--YAL016C-B_C__004	1.06215	0.492253	1.63205	3.31546	1.72921	0.776046	1
YAL018C--YAL016C-B_C__005	2.36239	0.492253	4.23252	8.59827	3.10405	0.201699	1
YAL018C--YAL016C-B_C__006	0.783198	0.674167	0.892228	1.32345	0.404306	1	1
YAL018C--YAL016C-B_C__007	3.41772	4.71917	2.11626	0.448439	-1.15702	0.780392	1
YAL018C--YAL016C-B_C__008	1.97269	3.49926	0.446114	0.127488	-2.97157	0.226127	1
YAL018C--YAL016C-B_C__009	4.98216	4.35534	5.60897	1.28784	0.36495	0.76677	1
YAL018C--YAL016C-B_C__010	5.08321	4.30185	5.86457	1.36327	0.447068	0.824717	1
YAL019W-A--YAL019W_W	58.612	62.152	55.072	0.886086	-0.174482	0.671578	1
YAL019W--YAL017W_W__001	109.776	111.088	108.463	0.976367	-0.0345051	0.947623	1
YAL019W--YAL017W_W__002	12.6822	9.95204	15.4124	1.54866	0.631024	0.465378	1
YAL019W--YAL017W_W__003	11.0459	10.134	11.9578	1.17997	0.23875	0.84032	1
YAL019W--YAL017W_W__004	573.481	568.24	578.721	1.01844	0.0263664	0.909188	1
YAL020C--YAL018C_C__001	31.9314	26.9561	36.9068	1.36914	0.453275	0.371697	1
YAL020C--YAL018C_C__002	1.21428	1.16642	1.26214	1.08206	0.113781	1	1
YAL020C--YAL018C_C__004	0.246126	0.492253	0	0	#NAME?	0.934553	1
YAL020C--YAL018C_C__005	2.31183	2.95352	1.67015	0.565478	-0.822458	0.720835	1
YAL020C--YAL018C_C__006	0.469183	0.492253	0.446114	0.906271	-0.141986	1	1
YAL020C--YAL018C_C__007	0.204006	0	0.408011	Inf	Inf	1	1
YAL020C--YAL018C_C__008	0.427063	0	0.854125	Inf	Inf	0.819639	1
YAL021C--YAL020C_C	69.9583	81.5424	58.3742	0.715876	-0.482219	0.251872	1
YAL022C--YAL021C_C	1043.69	1064.59	1022.79	0.960732	-0.0577942	0.768801	1
YAL023C--YAL022C_C	256.664	279.973	233.356	0.833493	-0.262758	0.413782	1
YAL024C--YAL023C_C__001	1149.05	1378.85	919.257	0.666684	-0.584924	0.0646391	1
YAL024C--YAL023C_C__002	198.861	215.777	181.945	0.843206	-0.246043	0.489689	1
YAL024C--YAL023C_C__003	57.2851	57.2295	57.3407	1.00194	0.00280036	1	1
YAL025C--YAL024C_C	135.509	137.252	133.766	0.974598	-0.0371201	0.979026	1
YAL026C--YAL025C_C__001	106.708	111.634	101.782	0.91175	-0.13329	0.75037	1
YAL027W--YAL019W-A_W__001	1.34334	1.34833	1.33834	0.992589	-0.0107314	1	1
YAL027W--YAL019W-A_W__002	0.337084	0.674167	0	0	#NAME?	0.934634	1
YAL027W--YAL019W-A_W__004	0.427063	0	0.854125	Inf	Inf	0.819639	1
YAL027W--YAL019W-A_W__005	0.835074	0	1.67015	Inf	Inf	0.468384	1
YAL027W--YAL019W-A_W__007	0.408011	0	0.816023	Inf	Inf	0.825852	1
YAL027W--YAL019W-A_W__008	3.76116	3.99151	3.53081	0.884579	-0.176936	0.980107	1
YAL027W--YAL019W-A_W__010	1.61156	1.47676	1.74635	1.18256	0.241912	1	1
YAL027W--YAL019W-A_W__012	0.919315	0.984506	0.854125	0.867568	-0.204951	1	1
YAL027W--YAL019W-A_W__013	1.77344	0.984506	2.56238	2.6027	1.38001	0.707316	1
YAL027W--YAL019W-A_W__015	1.61156	1.47676	1.74635	1.18256	0.241912	1	1
YAL027W--YAL019W-A_W__016	3.1496	1.65867	4.64054	2.79774	1.48426	0.408218	1
YAL027W--YAL019W-A_W__017	0.991221	1.16642	0.816023	0.699596	-0.515407	1	1
YAL027W--YAL019W-A_W__018	0.223057	0	0.446114	Inf	Inf	1	1
YAL027W--YAL019W-A_W__020	0.427063	0	0.854125	Inf	Inf	0.819639	1
YAL027W--YAL019W-A_W__022	2.25434	2.0225	2.48617	1.22925	0.297784	0.896966	1
YAL027W--YAL019W-A_W__023	1.32159	2.64318	0	0	#NAME?	0.167372	1
YAL027W--YAL019W-A_W__024	0.673189	0.492253	0.854125	1.73514	0.795049	1	1
YAL027W--YAL019W-A_W__025	0.246126	0.492253	0	0	#NAME?	0.934553	1
YAL027W--YAL019W-A_W__026	1.16544	1.47676	0.854125	0.578379	-0.789914	0.841602	1
YAL027W--YAL019W-A_W__027	1.05239	1.65867	0.446114	0.268959	-1.89454	0.640389	1
YAL027W--YAL019W-A_W__028	1.98244	2.33284	1.63205	0.699596	-0.515407	0.969643	1
YAL027W--YAL019W-A_W__030	14.4668	8.29336	20.6403	2.48877	1.31543	0.0763895	1
YAL027W--YAL019W-A_W__031	10.6175	8.34686	12.8881	1.54406	0.626733	0.429526	1
YAL027W--YAL019W-A_W__032	1.36543	0.984506	1.74635	1.77384	0.826875	0.987895	1
YAL027W--YAL019W-A_W__033	0.446114	0	0.892228	Inf	Inf	0.813722	1
YAL027W--YAL019W-A_W__034	0.877195	0.492253	1.26214	2.564	1.3584	0.922847	1
YAL027W--YAL019W-A_W__035	0.673189	0.492253	0.854125	1.73514	0.795049	1	1
YAL027W--YAL019W-A_W__036	1.57443	2.33284	0.816023	0.349798	-1.51541	0.645111	1
YAL027W--YAL019W-A_W__037	4.89424	3.8096	5.97888	1.56942	0.650236	0.699928	1
YAL027W--YAL019W-A_W__038	0.764146	0.674167	0.854125	1.26693	0.341341	1	1
YAL028W--YAL027W_W	11.6248	11.4823	11.7672	1.02482	0.0353662	0.996652	1
YAL029C--YAL026C-A_C__001	1.50826	0.492253	2.52427	5.128	2.3584	0.495342	1
YAL029C--YAL026C-A_C__002	6.24991	5.96052	6.5393	1.0971	0.133697	1	1
YAL029C--YAL026C-A_C__003	13.4255	15.7092	11.1417	0.709249	-0.495637	0.609939	1
YAL029C--YAL026C-A_C__004	7.12075	7.8546	6.38689	0.81314	-0.298425	0.911753	1
YAL029C--YAL026C-A_C__005	6.23586	7.30886	5.16286	0.706383	-0.501477	0.664177	1
YAL029C--YAL026C-A_C__006	12.6626	16.8221	8.50315	0.505474	-0.984291	0.211806	1
YAL029C--YAL026C-A_C__007	817.499	845.259	789.739	0.934316	-0.0980183	0.692195	1
YAL029C--YAL026C-A_C__008	647.694	640.879	654.509	1.02127	0.0303627	0.894099	1
YAL029C--YAL026C-A_C__009	585.704	599.765	571.643	0.953112	-0.0692816	0.902981	1
YAL029C--YAL026C-A_C__010	521.893	539.303	504.483	0.935435	-0.0962907	0.861231	1
YAL030W--YAL028W_W__001	41.1714	47.7697	34.573	0.723743	-0.46645	0.346123	1
YAL030W--YAL028W_W__002	0.450132	0.492253	0.408011	0.828865	-0.27079	1	1
YAL030W--YAL028W_W__003	0.337084	0.674167	0	0	#NAME?	0.934634	1
YAL030W--YAL028W_W__004	0.204006	0	0.408011	Inf	Inf	1	1
YAL030W--YAL028W_W__005	0.223057	0	0.446114	Inf	Inf	1	1
YAL030W--YAL028W_W__008	0.492253	0.984506	0	0	#NAME?	0.624549	1
YAL030W--YAL028W_W__009	0.673189	0.492253	0.854125	1.73514	0.795049	1	1
YAL030W--YAL028W_W__010	14.3107	12.6487	15.9728	1.2628	0.336626	0.676174	1
YAL030W--YAL028W_W__011	14.698	14.7996	14.5963	0.986264	-0.0199549	1	1
YAL030W--YAL030W_W	72.8252	86.7539	58.8966	0.678893	-0.558745	0.185061	1
YAL031C--YAL029C_C__001	251.31	270.706	231.914	0.856702	-0.223135	0.537909	1
YAL031C--YAL029C_C__002	3.74613	4.48377	3.00849	0.670974	-0.575671	0.732869	1
YAL031W-A--YAL030W_W__001	3.8582	3.44577	4.27063	1.23938	0.309622	1	1
YAL031W-A--YAL030W_W__002	3.68192	4.35534	3.00849	0.690759	-0.533746	0.87244	1
YAL031W-A--YAL030W_W__003	3.3679	4.17343	2.56238	0.613974	-0.70375	0.752305	1
YAL031W-A--YAL030W_W__004	2.28974	3.31735	1.26214	0.380466	-1.39416	0.502432	1
YAL031W-A--YAL030W_W__005	6.85665	5.28636	8.42695	1.59409	0.672736	0.617982	1
YAL032C--YAL031C_C	96.937	103.234	90.6405	0.878013	-0.187685	0.620714	1
YAL033W--YAL031W-A_W__001	6.44756	7.36235	5.53276	0.751494	-0.412166	0.8525	1
YAL033W--YAL031W-A_W__002	9.80071	11.3539	8.24755	0.726409	-0.461145	0.673652	1
YAL033W--YAL031W-A_W__003	9.83559	9.45978	10.2114	1.07945	0.110302	0.998155	1
YAL034C-B--YAL034C_C__001	183.232	169.923	196.541	1.15665	0.209949	0.540671	1
YAL034C-B--YAL034C_C__002	0.938367	0.984506	0.892228	0.906271	-0.141986	1	1
YAL034C--YAL032C_C__001	54.3178	56.8657	51.7698	0.910388	-0.135446	0.76152	1
YAL034C--YAL032C_C__002	64.613	71.5155	57.7106	0.806967	-0.309418	0.531165	1
YAL034C--YAL032C_C__003	317.851	348.118	287.585	0.826113	-0.275589	0.318122	1
YAL034W-A--YAL033W_W__001	3.86285	3.86309	3.86262	0.999877	-0.000176984	1	1
YAL034W-A--YAL033W_W__002	2.42954	3.18892	1.67015	0.523734	-0.933093	0.793979	1
YAL034W-A--YAL033W_W__003	4.91329	3.8096	6.01698	1.57943	0.659401	0.698947	1
YAL034W-A--YAL033W_W__004	7.94847	8.73213	7.16481	0.820511	-0.285405	0.765567	1
YAL034W-A--YAL033W_W__005	0.58321	1.16642	0	0	#NAME?	0.606828	1
YAL035W--YAL034W-A_W	87.1375	84.9347	89.3402	1.05187	0.072956	0.87738	1
YAL036C--YAL034C-B_C__001	1.21428	1.16642	1.26214	1.08206	0.113781	1	1
YAL036C--YAL034C-B_C__002	0.204006	0	0.408011	Inf	Inf	1	1
YAL036C--YAL034C-B_C__004	0.673189	0.492253	0.854125	1.73514	0.795049	1	1
YAL036C--YAL034C-B_C__005	20.1701	23.6387	16.7015	0.70653	-0.501177	0.475269	1
YAL036C--YAL034C-B_C__006	8.63389	12.959	4.30873	0.332488	-1.58862	0.0774239	1
YAL036C--YAL034C-B_C__007	3.43481	3.00701	3.86262	1.28454	0.36125	0.87368	1
YAL037C-A--YAL036C_C__001	455.318	506.601	404.035	0.797541	-0.32637	0.464337	1
YAL037C-A--YAL036C_C__002	43.717	40.3539	47.0801	1.16668	0.222409	0.677972	1
YAL037C-A--YAL036C_C__003	24.0095	14.7461	33.2728	2.25637	1.17401	0.0564799	1
YAL037C-B--YAL037C-A_C	1.66039	1.16642	2.15437	1.84699	0.885175	0.829262	1
YAL037W--YAL035W_W__001	7.85717	7.6192	8.09514	1.06247	0.0874171	1	1
YAL037W--YAL035W_W__002	1.99748	1.84059	2.15437	1.17048	0.227096	1	1
YAL037W--YAL035W_W__003	0.469183	0.492253	0.446114	0.906271	-0.141986	1	1
YAL037W--YAL035W_W__004	510.459	538.522	482.395	0.895776	-0.15879	0.834388	1
YAL037W--YAL035W_W__005	810.745	867.014	754.475	0.8702	-0.200581	0.697241	1
YAL037W--YAL035W_W__006	1184.89	1273.55	1096.24	0.860772	-0.216297	0.617033	1
YAL038W--YAL037W_W__001	9043.71	9744.57	8342.85	0.856154	-0.224058	0.453002	1
YAL038W--YAL037W_W__002	27.4678	25.9716	28.9641	1.11522	0.15733	0.771258	1
YAL039C--YAL037C-B_C__001	102.256	145.995	58.5155	0.400804	-1.31903	0.202271	1
YAL039C--YAL037C-B_C__002	16.532	16.3513	16.7126	1.02209	0.0315289	0.941068	1
YAL039C--YAL037C-B_C__003	54.3447	50.7233	57.9662	1.14279	0.192565	0.670441	1
YAL039C--YAL037C-B_C__004	17.4817	16.9506	18.0128	1.06267	0.0876929	0.967522	1
YAL039C--YAL037C-B_C__005	32.0982	26.5388	37.6577	1.41897	0.504845	0.387873	1
YAL039C--YAL037C-B_C__006	12.7581	10.6262	14.89	1.40126	0.486721	0.569946	1
YAL040C--YAL039C_C__001	396.406	329.07	463.741	1.40925	0.494924	0.329528	1
YAL040C--YAL039C_C__002	42.2512	41.2849	43.2175	1.04681	0.0660002	0.994175	1
YAL040C--YAL039C_C__003	1565.98	1520.32	1611.65	1.06007	0.0841615	0.88594	1
YAL041W--YAL038W_W__001	3.14582	5.02951	1.26214	0.250946	-1.99455	0.336506	1
YAL041W--YAL038W_W__002	0.246126	0.492253	0	0	#NAME?	0.934553	1
YAL041W--YAL038W_W__003	0.246126	0.492253	0	0	#NAME?	0.934553	1
YAL041W--YAL038W_W__004	0.204006	0	0.408011	Inf	Inf	1	1
YAL041W--YAL038W_W__005	0.337084	0.674167	0	0	#NAME?	0.934634	1
YAL041W--YAL038W_W__006	6.23184	6.81661	5.64707	0.828429	-0.27155	0.847368	1
YAL041W--YAL038W_W__007	16.0641	17.3144	14.8138	0.855579	-0.225026	0.814912	1
YAL041W--YAL038W_W__008	24.7938	24.6767	24.9109	1.00949	0.0136271	0.933316	1
YAL041W--YAL038W_W__009	17.4666	20.3749	14.5582	0.714519	-0.484957	0.554906	1
YAL041W--YAL038W_W__010	52.0688	47.0635	57.074	1.2127	0.278224	0.636442	1
YAL041W--YAL038W_W__011	167.501	119.778	215.224	1.79686	0.845478	0.119414	1
YAL041W--YAL038W_W__012	33.9936	22.055	45.9323	2.08262	1.0584	0.0471147	1
YAL041W--YAL038W_W__013	2186.46	2479.24	1893.67	0.763809	-0.388717	0.210534	1
YAL042C-A--YAL040C_C__001	883.657	923.966	843.347	0.912747	-0.131713	0.643556	1
YAL042C-A--YAL040C_C__002	1.4604	1.65867	1.26214	0.760932	-0.394161	1	1
YAL042C-A--YAL040C_C__003	4.84064	6.63469	3.04659	0.459191	-1.12283	0.346502	1
YAL042C-A--YAL040C_C__004	3.00677	2.15093	3.86262	1.79579	0.844621	0.72716	1
YAL042C-A--YAL040C_C__005	1.84535	1.16642	2.52427	2.16412	1.11378	0.699461	1
YAL042C-A--YAL040C_C__006	4.19896	3.68118	4.71674	1.28131	0.357624	0.816173	1
YAL042C-A--YAL040C_C__007	6.44388	7.80111	5.08665	0.652042	-0.616964	0.575029	1
YAL042C-A--YAL040C_C__008	5.41554	7.49077	3.3403	0.445921	-1.16514	0.351736	1
YAL042C-A--YAL040C_C__009	1.44135	1.65867	1.22403	0.73796	-0.438386	1	1
YAL042W--YAL041W_W	31.3135	34.8107	27.8162	0.799072	-0.323603	0.582478	1
YAL043C--YAL042C-A_C	2.5536	2.0225	3.0847	1.52519	0.608987	0.799309	1
YAL044C--YAL043C_C	123.259	132.587	113.93	0.859291	-0.218781	0.65719	1
YAL044W-A--YAL042W_W__001	155.364	164.776	145.952	0.885764	-0.175006	0.686262	1
YAL044W-A--YAL042W_W__002	2.57971	2.15093	3.00849	1.3987	0.484082	0.949139	1
YAL044W-A--YAL042W_W__003	1.5925	1.47676	1.70825	1.15676	0.210086	1	1
YAL044W-A--YAL042W_W__004	1.9363	1.34833	2.52427	1.87214	0.904689	0.690091	1
YAL044W-A--YAL042W_W__005	0.877195	0.492253	1.26214	2.564	1.3584	0.922847	1
YAL044W-A--YAL042W_W__006	0.204006	0	0.408011	Inf	Inf	1	1
YAL044W-A--YAL042W_W__007	9.80249	10.8081	8.79685	0.813912	-0.297056	0.795466	1
YAL045C--YAL044C_C	367.431	324.094	410.769	1.26744	0.341918	0.21617	1
YAL047C--YAL046C_C	241.63	243.311	239.949	0.986182	-0.0200743	0.980889	1
YAL047W-A--YAL044W-A_W__001	11.5563	6.99852	16.1141	2.3025	1.2032	0.124287	1
YAL047W-A--YAL044W-A_W__003	2.6383	0.674167	4.60243	6.82684	2.77122	0.15598	1
YAL047W-A--YAL044W-A_W__004	5.48892	1.65867	9.31917	5.61845	2.49017	0.0541088	1
YAL047W-A--YAL044W-A_W__005	14.5842	17.9886	11.1798	0.621497	-0.68618	0.356456	1
YAL047W-A--YAL044W-A_W__006	4.79192	3.68118	5.90267	1.60347	0.681202	0.568982	1
YAL048C--YAL047C_C	41.9997	36.9081	47.0912	1.2759	0.351519	0.479266	1
YAL049C--YAL048C_C	141.499	122.025	160.972	1.31918	0.39964	0.26332	1
YAL051W--YAL047W-A_W__001	27.0952	17.2074	36.983	2.14925	1.10383	0.0653228	1
YAL051W--YAL047W-A_W__002	3.8947	2.33284	5.45656	2.33902	1.2259	0.401967	1
YAL051W--YAL047W-A_W__003	22.6153	26.924	18.3065	0.679933	-0.556535	0.464565	1
YAL051W--YAL047W-A_W__004	2.01957	1.47676	2.56238	1.73514	0.795049	0.90359	1
YAL051W--YAL047W-A_W__005	0.427063	0	0.854125	Inf	Inf	0.819639	1
YAL051W--YAL047W-A_W__006	8.43562	11.3004	5.57087	0.492981	-1.0204	0.264239	1
YAL053W--YAL051W_W	2.75393	2.46126	3.04659	1.23782	0.307798	1	1
YAL054C--YAL049C_C__001	560.569	588.561	532.577	0.904881	-0.144201	0.625857	1
YAL054C--YAL049C_C__002	0.961436	1.47676	0.446114	0.30209	-1.72695	0.647799	1
YAL054C--YAL049C_C__003	0.246126	0.492253	0	0	#NAME?	0.934553	1
YAL054C--YAL049C_C__004	0.204006	0	0.408011	Inf	Inf	1	1
YAL054C--YAL049C_C__005	0.223057	0	0.446114	Inf	Inf	1	1
YAL054C--YAL049C_C__006	0.806267	1.16642	0.446114	0.382464	-1.3866	0.881377	1
YAL054C--YAL049C_C__007	2.72684	1.47676	3.97692	2.69301	1.42922	0.683422	1
YAL054C--YAL049C_C__008	8.34236	8.47528	8.20945	0.968635	-0.0459755	1	1
YAL054C--YAL049C_C__009	2.07242	1.65867	2.48617	1.49889	0.583896	0.899648	1
YAL054C--YAL049C_C__010	4.63979	3.00701	6.27258	2.08599	1.06073	0.394104	1
YAL054C--YAL049C_C__011	0.223057	0	0.446114	Inf	Inf	1	1
YAL054C--YAL049C_C__012	1.16544	1.47676	0.854125	0.578379	-0.789914	0.841602	1
YAL054C--YAL049C_C__013	22.8693	19.3369	26.4017	1.36535	0.449274	0.413017	1
YAL054C--YAL049C_C__014	27.3905	17.9886	36.7925	2.04533	1.03233	0.0528713	1
YAL055W--YAL053W_W__001	3.43211	4.30185	2.56238	0.595645	-0.747475	0.621925	1
YAL055W--YAL053W_W__002	49.933	53.6018	46.2641	0.863106	-0.21239	0.691054	1
YAL055W--YAL053W_W__003	108.857	111.944	105.77	0.944847	-0.0818468	0.835252	1
YAL055W--YAL053W_W__004	81.9761	88.9797	74.9725	0.84258	-0.247114	0.542359	1
YAL055W--YAL053W_W__005	47.6789	50.9052	44.4526	0.873244	-0.195543	0.68821	1
YAL055W--YAL053W_W__006	9.02727	9.51328	8.54125	0.897825	-0.155494	0.99049	1
YAL055W--YAL053W_W__007	674.84	653.667	696.014	1.06478	0.0905601	0.904342	1
YAL056C-A--YAL054C_C__001	447.765	385.433	510.097	1.32344	0.404292	0.486779	1
YAL056C-A--YAL054C_C__002	4.80524	5.33985	4.27063	0.799766	-0.322351	0.920226	1
YAL056C-A--YAL054C_C__003	1.5233	0	3.04659	Inf	Inf	0.190639	1
YAL056C-A--YAL054C_C__004	0.223057	0	0.446114	Inf	Inf	1	1
YAL056C-A--YAL054C_C__005	1.38448	0.984506	1.78446	1.81254	0.858014	0.989121	1
YAL056C-A--YAL054C_C__006	1.4604	1.65867	1.26214	0.760932	-0.394161	1	1
YAL056C-A--YAL054C_C__007	0.446114	0	0.892228	Inf	Inf	0.813722	1
YAL056C-A--YAL054C_C__008	1.2564	1.65867	0.854125	0.514945	-0.95751	0.84382	1
YAL056W--YAL055W_W	9.20625	7.30886	11.1036	1.5192	0.603313	0.543367	1
YAL058W--YAL056W_W	36.0343	30.7657	41.3028	1.3425	0.424919	0.413782	1
YAL059C-A--YAL056C-A_C__001	3.90801	3.99151	3.82451	0.958161	-0.0616597	1	1
YAL059C-A--YAL056C-A_C__002	3.46362	1.84059	5.08665	2.7636	1.46655	0.337206	1
YAL059C-A--YAL056C-A_C__003	4.45582	3.86309	5.04855	1.30687	0.386113	0.723199	1
YAL059C-A--YAL056C-A_C__004	7.61202	7.98303	7.24102	0.907051	-0.140744	0.959601	1
YAL059W--YAL058W_W	109.754	119.168	100.341	0.842013	-0.248085	0.441277	1
YAL060W--YAL059W_W	20.2806	15.3454	25.2158	1.64321	0.716521	0.220306	1
YAL061W--YAL060W_W	343.715	274.355	413.074	1.50562	0.590356	0.333873	1
YAL062W--YAL061W_W__001	93.1014	89.9644	96.2383	1.06974	0.0972569	0.954483	1
YAL062W--YAL061W_W__002	0.692241	0.492253	0.892228	1.81254	0.858014	1	1
YAL063C-A--W303_contig00006_C__001	125.58	97.3692	153.79	1.57945	0.659425	0.323268	1
YAL063C-A--W303_contig00006_C__002	40.0632	43.0291	37.0973	0.862144	-0.213999	0.761435	1
YAL063C-A--W303_contig00006_C__003	167.17	175.702	158.639	0.902888	-0.147382	0.657907	1
YAL063C-A--W303_contig00006_C__004	218.732	203.471	233.992	1.15	0.201638	0.659461	1
YAL063C-A--W303_contig00006_C__005	30.3882	33.227	27.5495	0.829132	-0.270327	0.610846	1
YAL063C-A--W303_contig00006_C__006	188.564	179.008	198.119	1.10676	0.146341	0.771203	1
YAL064C-A--YAL063C-A_C__001	63.0871	60.151	66.0233	1.09763	0.134386	0.883307	1
YAL064C-A--YAL063C-A_C__002	7.63779	7.18044	8.09514	1.12739	0.172985	0.865903	1
YAL064C-A--YAL063C-A_C__003	5.6313	3.49926	7.76334	2.21856	1.14963	0.334583	1
YAL064C-A--YAL063C-A_C__004	14.0305	12.6487	15.4124	1.21849	0.285098	0.723324	1
YAL064C-A--YAL063C-A_C__005	75.8271	64.1746	87.4796	1.36315	0.446945	0.26499	1
YAL064C-A--YAL063C-A_C__006	84.1964	60.365	108.028	1.78958	0.83962	0.0325618	1
YAL064C-A--YAL063C-A_C__007	32.857	29.4708	36.2432	1.2298	0.298421	0.546446	1
YAL064C-A--YAL063C-A_C__008	60.4199	53.1845	67.6553	1.27209	0.347197	0.429092	1
YAL064C-A--YAL063C-A_C__009	33.8677	28.3044	39.4311	1.39311	0.478305	0.323579	1
YAL064C-A--YAL063C-A_C__010	74.6737	63.8857	85.4618	1.33773	0.419787	0.358111	1
YAL064C-A--YAL063C-A_C__011	71.5401	62.8797	80.2005	1.27546	0.351016	0.375036	1
YAL064C-A--YAL063C-A_C__012	37.0073	32.1355	41.8791	1.30321	0.382065	0.523695	1
YAL064C-A--YAL063C-A_C__013	94.9201	95.272	94.5682	0.992612	-0.0106976	0.933639	1
YAL064C-A--YAL063C-A_C__014	58.4235	54.137	62.7099	1.15836	0.21208	0.796893	1
YAL064C-A--YAL063C-A_C__015	27.7277	30.6587	24.7966	0.808795	-0.306153	0.57677	1
YAL064C-A--YAL063C-A_C__016	27.5697	30.038	25.1014	0.835656	-0.25902	0.607301	1
YAL064C-A--YAL063C-A_C__017	60.1785	55.0465	65.3104	1.18646	0.246661	0.649339	1
YAL064C-A--YAL063C-A_C__018	30.4886	27.106	33.8713	1.24959	0.321454	0.77537	1
YAL064W-B--YAL064W_W__001	101.263	91.1306	111.395	1.22237	0.289678	0.438021	1
YAL064W-B--YAL064W_W__002	57.1934	60.0546	54.3322	0.904714	-0.144467	0.757942	1
YAL064W-B--YAL064W_W__003	163.017	157.146	168.888	1.07472	0.103965	0.771357	1
YAL064W-B--YAL064W_W__004	182.269	172.908	191.629	1.10827	0.148307	0.646224	1
YAL064W-B--YAL064W_W__005	181.694	158.73	204.658	1.28935	0.366647	0.272708	1
YAL064W-B--YAL064W_W__006	109.422	101.393	117.45	1.15837	0.212091	0.583121	1
YAL064W-B--YAL064W_W__007	108.53	104.914	112.146	1.06894	0.0961753	0.874946	1
YAL064W-B--YAL064W_W__008	63.7906	57.6683	69.9129	1.21233	0.27778	0.519281	1
YAL064W-B--YAL064W_W__009	68.3004	60.6218	75.9791	1.25333	0.325765	0.468774	1
YAL064W-B--YAL064W_W__010	82.0789	87.4389	76.7189	0.8774	-0.188693	0.592498	1
YAL064W-B--YAL064W_W__011	64.2008	69.0971	59.3046	0.858279	-0.220482	0.568186	1
YAL064W-B--YAL064W_W__012	76.5205	80.1086	72.9325	0.910421	-0.135395	0.653363	1
YAL064W-B--YAL064W_W__013	120.641	119.104	122.178	1.02581	0.0367692	0.920497	1
YAL064W-B--YAL064W_W__014	47.1133	41.1565	53.0701	1.28947	0.366779	0.484596	1
YAL064W-B--YAL064W_W__015	95.1016	78.5034	111.7	1.42287	0.508802	0.213878	1
YAL064W-B--YAL064W_W__016	79.0099	65.4694	92.5504	1.41364	0.499418	0.228009	1
YAL064W-B--YAL064W_W__017	41.1327	28.3794	53.8861	1.89878	0.925072	0.06356	1
YAL064W-B--YAL064W_W__018	31.9333	21.8731	41.9934	1.91987	0.941007	0.0887052	1
YAL064W-B--YAL064W_W__019	28.0351	22.2369	33.8332	1.52149	0.605484	0.306841	1
YAL064W--W303_contig00006_W__001	22.5126	15.4738	29.5515	1.90977	0.933402	0.10921	1
YAL064W--W303_contig00006_W__002	32.9325	22.0871	43.7779	1.98206	0.987002	0.0332845	1
YAL064W--W303_contig00006_W__003	79.0033	58.4709	99.5358	1.70231	0.767497	0.0625248	1
YAL064W--W303_contig00006_W__004	129.626	124.925	134.326	1.07526	0.104682	0.829436	1
YAL064W--W303_contig00006_W__005	38.8747	41.3919	36.3575	0.878372	-0.187096	0.700375	1
YAL064W--W303_contig00006_W__006	38.5979	41.6273	35.5684	0.85445	-0.226932	0.708668	1
YAL064W--W303_contig00006_W__007	67.3341	69.7927	64.8754	0.929545	-0.105404	0.702678	1
YAL064W--W303_contig00006_W__008	94.1634	96.9736	91.3533	0.942044	-0.0861344	0.756191	1
YAL065C--YAL064C-A_C__001	33.1397	25.9181	40.3614	1.55727	0.639017	0.223363	1
YAL065C--YAL064C-A_C__002	29.1828	26.7742	31.5915	1.17993	0.238695	0.654809	1
YAL065C--YAL064C-A_C__003	32.601	27.5553	37.6466	1.36622	0.450189	0.301545	1
YAL066W--YAL064W-B_W__001	2.5105	0.674167	4.34683	6.44771	2.68879	0.190606	1
YAL066W--YAL064W-B_W__002	13.8841	10.3159	17.4524	1.6918	0.758562	0.301665	1
YAL066W--YAL064W-B_W__003	84.9381	81.8742	88.0019	1.07484	0.104126	0.844129	1
YAL066W--YAL064W-B_W__004	23.9034	17.9886	29.8182	1.65762	0.729113	0.193589	1
YAL067C--YAL065C_C__001	4.28894	3.00701	5.57087	1.85263	0.889573	0.518037	1
YAL067C--YAL065C_C__002	3.52209	3.62768	3.4165	0.941786	-0.0865288	0.970539	1
YAL067C--YAL065C_C__003	1.1193	0.492253	1.74635	3.54768	1.82687	0.749649	1
YAL067C--YAL065C_C__004	7.08143	3.13543	11.0274	3.51704	1.81436	0.107802	1
YAL067C--YAL065C_C__005	10.124	7.18044	13.0675	1.81987	0.863838	0.27367	1
[truncated: 30,971 more rows]
