# Supplementary material for: Compromised RNA polymerase III complex assembly leads to local alterations of intergenic RNA polymerase II transcription in Saccharomyces cerevisiae
Source: BMC Biol. 2014 Oct 28;12:89. doi: 10.1186/s12915-014-0089-x (PMC4228148; doi:10.1186/s12915-014-0089-x)
Supplement: Additional file 4: Table S7. — Sheet 1, genotypes of all yeast strains constructed and used in this study; Sheet 2, list of all plasmids constructed and used in this study; Sheet 3, list of all oligonucleotides used in this study. [file 12915_2014_89_MOESM4_ESM.xlsx]

## Sheet: strains used in the study
	Type	Name	Genotype	Source/Reference
	General Parent Strains	DDY2	MATα/MATa ade2-1/ADE2 his3-11,15/his3-11,15 leu2-3,112/leu2-3,112 LYS2/lys2△ trp1-1/trp1-1 ura3-1/ura3-1	Donze lab
		DDY3	MATa ADE2 his3-11,15 leu2-3,112 lys2△ trp1-1 ura3-1	Donze lab
		DDY3630	MATa ADE2 his3-11,15 leu2-3,112 lys2△ trp1-1 ura3-1	Kleinschmidt et al. 2011
		DDY3637	MATa ADE2 his3-11,15 leu2-3,112 lys2△ trp1-1 ura3-1	Kleinschmidt et al. 2011
		DDY4300	MATa ADE2 his3-11,15 leu2-3,112 lys2△ trp1-1 ura3-1 TFC6 promoter mutant #3	Kleinschmidt et al. 2011
		DDY4301	MATa ADE2 his3-11,15 leu2-3,112 lys2△ trp1-1 ura3-1 TFC6 promoter mutant #3	Kleinschmidt et al. 2011
		DDY4302	MATa ADE2 his3-11,15 leu2-3,112 lys2△ trp1-1 ura3-1 TFC6 promoter mutant #3	Kleinschmidt et al. 2011
	TIM21	DDY4062	MATa ADE2 his3-11,15 leu2-3,112 lys2△ trp1-1 ura3-1 ETC9△::URA3	Donze lab
		DDY4093	MATa ADE2 his3-11,15 leu2-3,112 lys2△ trp1-1 ura3-1 etc9 b-box mutant	Donze lab
		DDY4094	MATa ADE2 his3-11,15 leu2-3,112 lys2△ trp1-1 ura3-1 etc9 b-box mutant	Donze lab
		DDY4095	MATa ADE2 his3-11,15 leu2-3,112 lys2△ trp1-1 ura3-1 etc9 b-box mutant	Donze lab
	RNA170	DDY5009	MATa ADE2 his3-11,15 leu2-3,112 lys2△ trp1-1 ura3-1 rna170△::URA3	This study
		DDY5022	MATa ADE2 his3-11,15 leu2-3,112 lys2△ trp1-1 ura3-1 rna170 point mutant(C>G)	This study
		DDY5025	MATa ADE2 his3-11,15 leu2-3,112 lys2△ trp1-1 ura3-1 rna170 point mutant(C>G)	This study
	PCL5	DDY5107	MATα/MATa ade2-1/ADE2 his3-11,15/his3-11,15 leu2-3,11/leu2-3,11 LYS2/lys2△ trp1-1/trp1-1 ura3-1/ura-13 tf(gaa)h1△::URA3	This study
		DDY5132	MATα ade2-1 his3-11,15 leu2-3,112 lys2△ trp1-1 ura3-1 tf(gaa)h1△::URA3	This study
		DDY5124	MATα ade2-1 his3-11,15 leu2-3,112 lys2△ trp1-1 ura3-1 tf(gaa)h1 b-box mutant	This study
		DDY5126	MATα ade2-1 his3-11,15 leu2-3,112 lys2△ trp1-1 ura3-1 tf(gaa)h1 b-box mutant	This study
	FAR3	DDY5106	MATα/MATa ade2-1/ADE2 his3-11,15/his3-11,15 leu2-3,11/leu2-3,11 LYS2/lys2△ trp1-1/trp1-1 ura3/ura3 tw(cca)m△::URA3	This study
		DDY5133	MATa ADE2 his3-11,15 leu2-3,112 lys2△ trp1-1 ura3-1 tw(cca)m△::URA3	This study
		DDY5118	MATa ADE2 his3-11,15 leu2-3,112 lys2△ trp1-1 ura3-1 tw(cca)m b-box mutant	This study
		DDY5120	MATa ADE2 his3-11,15 leu2-3,112 lys2△ trp1-1 ura3-1 tw(cca)m b-box mutant	This study
	SPO74	DDY5104	MATα/MATa ade2-1/ADE2 his3-11,15/his3-11,15 leu2-3,11/leu2-3,11 LYS2/lys2△ trp1-1/trp1-1 ura3-1/ura3-1 tk(cuu)g2△::URA3	This study
		DDY5135	MATα ADE2 his3-11,15 leu2-3,112 lys2△ trp1-1 ura3-1 tk(cuu)g2△::URA3	This study
		DDY5128	MATα ADE2 his3-11,15 leu2-3,112 lys2△ trp1-1 ura3-1 tk(cuu)g2 b-box mutant	This study
		DDY5129	MATα ADE2 his3-11,15 leu2-3,112 lys2△ trp1-1 ura3-1 tk(cuu)g2 b-box mutant	This study
	RPM2	DDY5142	MATa ADE2 his3-11,15 leu2-3,112 lys2△ trp1-1 ura3-1 zod1△::URA3	This study
		DDY5143	MATa ADE2 his3-11,15 leu2-3,112 lys2△ trp1-1 ura3-1 zod1△::URA3	This study
		DDY5164	MATa ADE2 his3-11,15 leu2-3,112 lys2△ trp1-1 ura3-1 zod1 b-box mutant	This study
		DDY5165	MATa ADE2 his3-11,15 leu2-3,112 lys2△ trp1-1 ura3-1 zod1 b-box mutant	This study
	TRM12	DDY5140	MATa ADE2 his3-11,15 leu2-3,112 lys2△ trp1-1 ura3-1 ts(aga)m△::URA3	This study
		DDY5141	MATa ADE2 his3-11,15 leu2-3,112 lys2△ trp1-1 ura3-1 ts(aga)m△::URA3	This study
		DDY5162	MATa ADE2 his3-11,15 leu2-3,112 lys2△ trp1-1 ura3-1 ts(aga)m b-box mutant	This study
		DDY5163	MATa ADE2 his3-11,15 leu2-3,112 lys2△ trp1-1 ura3-1 ts(aga)m b-box mutant	This study
	Western Blot	DDY5026	MATa ADE2 his3-11,15 leu2-3,112 lys2△ trp1-1 ura3-1 TFC6-9Xmyc-TRP1	This study
		DDY5157	MATa ADE2 his3-11,15 leu2-3,112 lys2△ trp1-1 ura3-1 TFC6-9X-MYC-TRP1	This study
		DDY5161	MATa ADE2 his3-11,15 leu2-3,112 lys2△ trp1-1 ura3-1 TFC6-9XMYC-TRP1	This study
		DDY5158	MATa ADE2 his3-11,15 leu2-3,112 lys2△ trp1-1 ura3-1 TFC6 promoter mutant #3 TFC6-9XMYC-TRP1	This study
		DDY5159	MATa ADE2 his3-11,15 leu2-3,112 lys2△ trp1-1 ura3-1 TFC6 promoter mutant #3 TFC6-9XMYC-TRP1	This study
		DDY5160	MATa ADE2 his3-11,15 leu2-3,112 lys2△ trp1-1 ura3-1 TFC6 promoter mutant #3 TFC6-9XMYC-TRP1	This study
		DDY5170	MATa ADE2 his3-11,15 leu2-3,112 lys2△ trp1-1 ura3-1 TRM12-9XMYC-TRP1	This study
		DDY5171	MATa ADE2 his3-11,15 leu2-3,112 lys2△ trp1-1 ura3-1 TRM12-9XMYC-TRP1	This study
		DDY5172	MATa ADE2 his3-11,15 leu2-3,112 lys2△ trp1-1 ura3-1 TFC6 promoter mutant #3 TRM12-9XMYC-TRP1	This study
		DDY5173	MATa ADE2 his3-11,15 leu2-3,112 lys2△ trp1-1 ura3-1 TFC6 promoter mutant #3 TRM12-9XMYC-TRP1	This study
		DDY5174	MATa ADE2 his3-11,15 leu2-3,112 lys2△ trp1-1 ura3-1 ts(aga)m b-box mutant TRM12-9XMYC-TRP1	This study
		DDY5205	MATa ADE2 his3-11,15 leu2-3,112 lys2△ trp1-1 ura3-1 ts(aga)m b-box mutant TRM12-9XMYC-TRP1	This study
		DDY5206	MATa ADE2 his3-11,15 leu2-3,112 lys2△ trp1-1 ura3-1 ts(aga)m b-box mutant TRM12-9XMYC-TRP1	This study

## Sheet: plasmids used in the study
	Name	Description	Source
	pDD296	Bluescript SK+	Stratagene
	pRS406	integrating URA3	R. Sikorski, Genetics122:19 (1989)
	pRS416	ARS CEN URA3	R. Sikorski, Genetics122:19 (1989)
	pYM6	9Myc-klTRP1	E. Schiebel, Yeast 15:963 (1999)
	pDD1156	TIM21-RPL26B intergenic ETC9 wild-type	This study
	pDD1160	TIM21-RPL26B intergenic etc9 mutant	This study
	pDD1284	YMR051C-FAR3 intergenic	This study
	pDD1285	PCL5-YHR071C-A intergenic	This study
	pDD1286	SPO74-SUA5 intergenic	This study
	pDD1287	YMR051C-FAR3 intergenic tW(CCA)M b-box mutant	This study
	pDD1288	PCL5-YHR071C-A intergenic tF(GAA)H1 b-box mutant	This study
	pDD1289	SPO74-SUA5 intergenic tK(CUU)G2 b-box mutant	This study
	pDD1290	GIS4-TRM12 intergenic	This study
	pDD1291	GIS4-TRM12 intergenic tS(AGA)M b-box mutant	This study
	pDD1292	RPM2-UFO1 intergenic (ZOD1)	This study
	pDD1293	RPM2-UFO1 intergenic (ZOD1)b-box mutant	This study
	pDD1294	RAD14-ERG2 intergenic (RNA170)	This study
	pDD1295	RAD14-ERG2 intergenic (RNA170) b-box mutant	This study

## Sheet: oligos used in the study
	Type	Name	Sequence	Description
	Primers Use in Common	DDO183	AATTAACCCTCACTAAAGGG	T3 primer for sequencing
		DDO184	GTAATACGACTCACTATAGGGC	T4 primer for sequencing
		DDO198	GCACTCTCAGTACAATCTGC	URA3 insertion check upstream
		DDO199	CCGCACAGATGCGTAAGGAG	URA3 insertion check downstream
		DDO402	ATGGATTCTGAGGTTGCTGC	ACT1 ATG/intron qRT-PCR
		DDO403	CAAAACGGCTTGGATGGAAAC	ACT1 internal qRT-PCR
		DDO1464	GCTATTCATCCAGCAGGCCTC	Myc tag/k. lactis TRP1 ORF check
	SPO74	DDO1617	ATGAATGGGGTTAAATGCCTTCTTCTTTGAGATATAAAAAGGAAGTAGAATTTAATATATTAGACGCAGATTGTACTGAGAGTGC	SPO74-SUA5 intergenic KO top
		DDO1618	TGAGGTTACTATCTTCTGGGTGAAAAAATAGTAAGGCTAGCGTAGATAATGATTTGAAATTTCTCCTCCTTACGCATCTGTGCGG	SPO74-SUA5 intergenic KO bottom
		DDO1619	GGGACTTCTGTTTTACTGGAC	SPO74-SUA5 intergenic tK(CUU)G2 upstream + KO check
		DDO1620	AAAATGATTGATAGCGGGTTAAC	SPO74-SUA5 intergenic tK(CUU)G2 downstream + KO check
		DDO1621	GAGCCTAAAAAAGATAGCCCTGTAGGGACAGATCCGTCCTAACCTTATGATTAAGAGTCATAC	SPO74-SUA5 intergenic tK(CUU)G2 B-box mutant top
		DDO1622	GTATGACTCTTAATCATAAGGTTAGGACGGATCTGTCCCTACAGGGCTATCTTTTTTAGGCTC	SPO74-SUA5 intergenic tK(CUU)G2 B-box mutant bottom
		DDO1660	GATTTGCCTGCGTATCCTAAC	SPO74 internal qRT-PCR top
		DDO1661	TCATGGAATATGTTGCTTGCAG	SPO74 internal qRT-PCR bottom
	FAR3	DDO1623	CAACAATTAATCATCTTGATTATTTTATTCCCCGCGTTTTAGAGCATCAATCTTGCCAGCTTATAGGCAGATTGTACTGAGAGTGC	YMR051C-FAR3 intergenic KO top
		DDO1624	ATATACTGCTCTGTGCGAACTTATGATGGAAAAAACGAGCAAGAAGTAATAAATCACGGTTTAACCTCCTTACGCATCTGTGCGG	YMR051C-FAR3 intergenic KO bottom
		DDO1625	GGGATTCTATTGGCGGCCGCGGCTTTATTTTATTATGTGTACAG	YMR051C-FAR3 intergenic tW(CCA)M upstream
		DDO1626	TTGTTAATTAGCACTAGTGCCTTTGTATTGAAGTACTCTTG	YMR051C-FAR3 intergenic tW(CCA)M downstream
		DDO1627	ATTTGATAACCGTTGGGATTC	intergenic KO check upstream
		DDO1628	TTTATGTTGTTAATTAGCGCAAC	intergenic KO check downstream
		DDO1629	GCTAAAAAATAAATTGAAACGGACGACCCGGTCGTCTGCAACCCTTCGATTGCAATC	YMR051C-FAR3 intergenic tW(CCA)M B-box mutant top
		DDO1630	GATTGCAATCGAAGGGTTGCAGACGACCGGGTCGTCCGTTTCAATTTATTTTTTAGC	YMR051C-FAR3 intergenic tW(CCA)M B-box mutant bottom
		DDO1697	GATTAATGAAGAAAGTTAAACCGTG	FAR3 5' extended transcript check upstream
		DDO1698	GATCGGTCTCTTGTCTGTTAG	FAR3 5' extended transcript check downstream
		DDO1705	GTGGTAGTGATAGTTTCGATTATCTTC	FAR3 internal control top
		DDO1706	CAGCCTTTGTATTGAAGTACTCTTG	FAR3 internal control bottom
	PCL5	DDO1633	TTTTTCCTTGCTGAGCTTTTGATCTATTCAGCTATGTGCCCTGTCATGTTAGGAAATACGCAGATTGTACTGAGAGTGC	PCL5-YHR071C-A intergenic KO top
		DDO1634	TATCAAACCTTGCATTTCAGCTTTCATTGGGTTTGGTGACTTATCTCAATCTTGACGCCCTCCTTACGCATCTGTGCGG	PCL5-YHR071C-A intergenic KO bottom
		DDO1635	GCAAATTATAAGCGGCCGCCATGCAAAGGATCTATCTCTAATGG	PCL5-YHR071C-A intergenic tF(GAA)H1 upstream
		DDO1636	CACCAAATTAAGTCGACGCGCCTATAACACGGTCTAGAAATG	PCL5-YHR071C-A intergenic tF(GAA)H1 downstream
		DDO1637	CGCACAAATTTTTGAACGACAAC	PCL5-YHR071C-A intergenic KO check upstream
		DDO1638	GGAACACTAATACAACTCTTGAC	PCL5-YHR071C-A intergenic KO check downstream
		DDO1639	GTGTTTACAAAAATGCGAATTCTGGACCGATCCGTCAGGACCTCCAGATAACTTGACCG	PCL5-YHR071C-A intergenic tF(GAA)H1 B-box mutant top
		DDO1640	CGGTCAAGTTATCTGGAGGTCCTGACGGATCGGTCCAGAATTCGCATTTTTGTAAACAC	PCL5-YHR071C-A intergenic tF(GAA)H1 B-box mutant bottom
		DDO1658	AGACAATGATTATGATGCAAATTC	PCL5 3' extended transcript check upstream
		DDO1659	CAATAAACACTCAAATGAGTTATC	PCL5 3' extended transcript check downstream
		DDO1637	CGCACAAATTTTTGAACGACAAC	PCL5 internal control top
		DDO1642	TAATACGACTCACTATAGGGAGTTCCGACGCGCAATTTCGC	PCL5 internal control bottom
	TFC6	DDO1676	AAGTTGATGCAGAGGTATCCAC	TFC6 qRT-PCR and RT-PCR internal control top
		DDO1677	CGACGGCTAAATATTGTATATCC	TFC6 qRT-PCR and RT-PCR internal control bottom
		DDO1739	GAACTTCTGCTACCACAGATTTTCTAG	TFC6 5' extended transcript check downstream
		DDO1084	AACCCTACGTTGCAAAAGAAG	TFC6 5' extended transcript check upstream
		DDO1501	TTGCTGTCTTCTGTAAGGAAATAG	TFC6 5' extended transcript check upstream
	TIM21	DDO995	AGACCTAGGCAAACTTGAGCTC	ETC9 clone top
		DDO998	CTTAGCCATATTTGAGATATCTTTGGTCTTGCCGTTGTTATTC	ETC9 clone bottom
		DDO996	AAATTTAACCTACTCATCTAGATCAGTGGTTGGTAGAGCAGTATTCCGTCGCAGATTGTACTGAGAGTGCAC	TIM21-RPL26B intergenic KO top
		DDO997	TTCGCTAAGTTACAAAATGGGCATTTCTTATTTTATTGTCTACAAGAATTGGTATTTTCTCCTTACGCATCTG	TIM21-RPL26B intergenic KO bottom
		DDO1001	GCAGTATTCCGTCATTTTTCATGTCCAGCATGCAAGCTGACCTGGTATTATCCGGTTTT	etc9 B-box mutant top
		DDO1002	AAAACCGGATAATACCAGGTCAGCTTGCATGCTGGACATGAAAAATGACGGAATACTGC	etc9 B-box mutant bottom
		DDO1701	AGGTGTACATTATATGCGTCATG	TIM21 5' extended transcript check upstream
		DDO1702	TGACGTATGAGTTATTACCGATGAG	TIM21 5' extended transcript check downstream
		DDO1703	ACGATATAATACTTTCGTGAACTCATC	TIM21 internal control top
		DDO1704	CAGATATACCAACAGCTCCTATCAC	TIM21 internal control bottom
	RPM2	DDO1668	TTTTAAAAGCCGGGAAATGCTTCTTGTTACCCCTTTTGGCGCTTTGGATAAGTAGTTCACTTAGCGCAGATTGTACTGAGAGTGC	RPM2-UFO1 intergenic (ZOD1) KO top
		DDO1669	TTAAGGCATCTCTAAGTAATACTGAAAACCGCCACATGCGAGAAAATGGAAAGGGAAAAATTAAGCTCCTTACGCATCTGTGCGG	RPM2-UFO1 intergenic (ZOD1) KO bottom
		DDO1670	CTGAGAAAATGTGGGGAAATGAG	RPM2-UFO1 intergenic (ZOD1) clone top + intergenic KO check
		DDO1675	GTGCGGCATAGGGAATAACAAC	RPM2-UFO1 intergenic (ZOD1) clone top + intergenic KO check
		DDO1671	GTAGTTCACTTAGCTATTTTTTTTTCGACGGATCCGTCGGGGTGAGGCTTTATCATGCAC	ZOD1 B-box mutant top
		DDO1672	GTGCATGATAAAGCCTCACCCCGACGGATCCGTCGAAAAAAAAATAGCTAAGTGAACTAC	ZOD1 B-box mutant bottom
		DDO1654	ATGGATTCTGAGGTTGCTGCCTTAGATACTGGTAGGAGCTATC	RPM2 specific primer for checking extended transcript
		DDO1664	GATGATAACCTTTAGAGTATATGAATG	RPM2 internal control check upstream
		DDO1609	GAAGAAAATTTGCTGTGCGTTG	RPM2 internal control check downstream
		DDO1726	CTTGGCAAAGCTGTATATTTG	RPM2 5' extended transcript check upstream
		DDO1733	GAGACAACTTAATCCATGGATTTG	RPM2 5' extended transcript check downstream
	RNA170	DDO1567	GTCTTAGTTTGATTGAGCGACAAGAGAGATCTGAACCCAGTGTCAAACGTTACCGCTTCTGCAGATTGTACTGAGAGTGC	RAD14-ERG2 intergenic (RNA170) KO top
		DDO1568	TTGTGGAGTATGCCACTAGCAGTCTGCTATGTTGATTCTGCTTATTATCAACGAAGTATCCTCCTTACGCATCTGTGCGG	RAD14-ERG2 intergenic (RNA170) KO bottom
		DDO1569	CCAACAGCGGTTCCGAATAG	intergenic RNA170 clone top + intergenic KO check
		DDO1570	AGAAACCCACGGTTAAAATACAAACACAG	intergenic RNA170 clone bottom + intergenic KO check
		DDO1571	CTTGCGGCTTATACGAGGGCCGTGGTTGGATTCTGCCCTGGAGCGTAAGGGCAG	RAD14-ERG2 intergenic (RNA170) B-box mutant top
		DDO1572	CTGCCCTTACGCTCCAGGGCAGAATCCAACCACGGCCCTCGTATAAGCCGCAAG	RAD14-ERG2 intergenic (RNA170) B-box mutant bottom
		DDO1693	AGGAATGTGCATTGCATAAG	RAD14 extended transcript check top for qRT-PCR
		DDO1694	TCGATACCTTCACTACGAAGATC	RAD14 extended transcript check bottom for qRT-PCR
	TRM12	DDO1645	CGAAAAAATGATTATGGACGTAAACAAAATTACCGCATTTCGCTCTCCTATTATCATAACAAGCGCAGATTGTACTGAGAGTGC	GIS4-TRM12 intergenic KO top
		DDO1646	CCGATAGACCAATATTACCTGCTGTTAGAATCAAATATGAATATAGACAATGTAATTATGTAACCTCCTTACGCATCTGTGCGG	GIS4-TRM12 intergenic KO bottom
		DDO1647	GAACGATGAGGAGAAACCAG	GIS4-TRM12 intergenic tS(AGA)M clone top + intergenic KO check
		DDO1648	TAATACGACTCACTATAGAATAAATGACGAACGGTCGTC	GIS4-TRM12 intergenic tS(AGA)M clone bottom + intergenic KO check
		DDO1650	GGCAAAAAATAACGACAACTGCAGACAGATCCGTCGCGCGGGCAAAGCCCAAAAGATTTC	GIS4-TRM12 intergenic tS(AGA)M B-box mutant top
		DDO1651	GAAATCTTTTGGGCTTTGCCCGCGCGACGGATCTGTCTGCAGTTGTCGTTATTTTTTGCC	GIS4-TRM12 intergenic tS(AGA)M B-box mutant bottom
		DDO1652	TGACGAAACCATGCCTGTAG	TRM12 internal control check upstream
		DDO1743	GTAGCATTATGATCTCTCTTTATTCGC	TRM12 5' extended transcript check upstream
		DDO1744	AGCTCACGATAATACTCATTTGGATCG	TRM12 5' extended transcript check and internal control downstream
	TFC6- 9X-myc	DDO1589	GGAGGCAAATGTTATGCATTTTCTAATAGTGCTGGACTATTAACACTCGAATACCTGTCAATCTCCGGTTCTGCTGCTAG	TFC6-9X-myc tag top
		DDO1590	TAGTTTTTTTCGTCAACAATAGTTCAATGTCACAAATTGTATTTATTACGTAAAGTCCATGGCCAGAAGACTAAGAGGTG	TFC6-9X-myc tag bottom
		DDO965	GTACAAAATGGAATGAAACGAG	TFC6-myc tag check + sequencing
	TRM12- 9X-myc	DDO1709	ACGCATAAAAACTTTTGCACCAGATATTTGGCATGTATGCGTTGATGTCGACGTTATAGTAAGTACATCTCCGGTTCTGCTGCTAG	TRM12-9X-myc tag top
		DDO1710	AATATTGCCTTTTTGAAGGATCCTGATGGTTATTCCATTGAAGTCGTTCCTCATGGTTTGATTGCGGCCAGAAGACTAAGAGGTG	TRM12-9X-myc tag bottom
		DDO1711	GTAGAACTCGACGCTATTAATGAG	TRM12-myc tag check top
		DDO1712	TCACATCTGCATAAGTTGTGATG	TRM12-myc tag check bottom
		DDO1759	GAGTCAATTGCATTAATTAGAAACC	TRM12-myc tag sequencing top
		DDO1760	GTGGCATCAAACTTCAGTTTG	TRM12-myc tag sequencing top
